# Supplementary material for: The BfmRS stress response protects Acinetobacter baumannii against defects in outer membrane lipoprotein biogenesis
Source: J Bacteriol. 2024 Dec 11;207(1):e00332-24. doi: 10.1128/jb.00332-24 (PMC11784087; doi:10.1128/jb.00332-24)
Supplement: Table S1 — lgti and lnti gene expression data. [file jb.00332-24-s0002.xlsx]

## Sheet: lgti
Name	Chromosome	Region	Max group mean	Log₂ fold change	Fold change	P-value	FDR p-value	Bonferroni	product (CP000521 (CDS))	Protein id	gene
A1S_0001	CP000521	95..1492	389.63	0.98	1.97	0.05	0.15	1	DNA replication initiator protein	ABO10498.2
A1S_0002	CP000521	1590..2738	471.07	-0.54	-1.45	0.31	0.48	1	DNA polymerase III	ABO10499.2
A1S_0003	CP000521	2753..3835	146.99	0.21	1.16	0.66	0.79	1	DNA replication recombination and repair protein	ABO10500.2
A1S_0004	CP000521	3888..6356	437.34	0.08	1.06	0.89	0.95	1	DNA gyrase	ABO10501.2
A1S_0005	CP000521	6397..6786	319.23	0.24	1.18	0.64	0.78	1	putative Cytochrome b precursor	ABO10502.2
A1S_0006	CP000521	complement(6872..7429)	60.81	-0.32	-1.25	0.52	0.68	1	putative DedA family protein	ABO10503.2
A1S_0007	CP000521	complement(7680..9611)	93.29	-0.1	-1.07	0.83	0.91	1	putative transport protein	ABO10504.2
A1S_0008	CP000521	9868..10872	15.26	1.17	2.25	0.03	0.09	1	putative RND type efflux pump	ABO10505.2
A1S_0009	CP000521	11128..12135	427.9	1.73	3.32	0.00114	0.00869	1	putative RND type efflux pump	ABO10506.2
A1S_0010	CP000521	12478..13482	21.67	1.54	2.9	0.00378	0.02	1	RND type efflux pump	ABO10507.2
A1S_0011	CP000521	13607..13942	139.22	0.3	1.23	0.52	0.68	1	hypothetical protein	ABO10508.2
A1S_0012	CP000521	complement(13998..14843)	80.46	2.34	5.07	1.99e-05	0.000434	0.08	hydrolase	ABO10509.2
A1S_0013	CP000521	complement(14971..16098)	286.64	0.58	1.49	0.28	0.45	1	hypothetical protein	ABO10510.2
A1S_0014	CP000521	16178..17392	300.02	-1.32	-2.5	0.00656	0.03	1	tyrosyl-tRNA synthetase	ABO10511.2
A1S_0015	CP000521	complement(20391..21893)	725.24	0.15	1.11	0.79	0.88	1	hypothetical protein	ABO10512.2
A1S_0016	CP000521	22222..23154	32.41	0.84	1.79	0.15	0.3	1	site-specific tyrosine recombinase	ABO10513.1
A1S_0017	CP000521	complement(25014..25556)	140.28	0.13	1.09	0.75	0.86	1	putative flavoprotein	ABO10514.1
A1S_0018	CP000521	complement(25674..26183)	204.61	-0.71	-1.63	0.22	0.39	1	FKBP-type peptidyl-prolyl cis-trans isomerase, Signal peptidase II	ABO10515.1 , ABO10516.2
A1S_0019	CP000521	complement(26176..26706)	376.8	-0.25	-1.19	0.58	0.73	1	FKBP-type peptidyl-prolyl cis-trans isomerase, Signal peptidase II, isoleucyl-tRNA synthetase	ABO10515.1 , ABO10516.2 , ABO10517.2
A1S_0020	CP000521	complement(26699..29536)	439.34	-1.1	-2.14	0.06	0.15	1	Signal peptidase II, isoleucyl-tRNA synthetase	ABO10516.2 , ABO10517.2
A1S_0023	CP000521	30807..31940	20.86	1.4	2.63	0.02	0.06	1	putative malic acid transport protein	ABO10518.2
A1S_0024	CP000521	32021..32587	24.13	-0.49	-1.4	0.36	0.54	1	putative MTA/SAH nucleosidase	ABO10519.1
A1S_0025	CP000521	complement(32622..33242)	126.39	-1.67	-3.17	2.74e-05	0.000543	0.1	putative transcriptional repressor	ABO10520.2
A1S_0026	CP000521	complement(33503..34303)	13.42	2.04	4.11	0.00248	0.02	1	alkanesulfonate transport protein	ABO10521.2
A1S_0027	CP000521	complement(34317..35114)	29.79	2.48	5.59	8.81e-05	0.00132	0.33	alkanesulfonate transport protein, FMNH(2)-dependent alkanesulfonate monooxygenase	ABO10522.2 , ABO10523.2
A1S_0028	CP000521	complement(35111..36286)	29.62	2.39	5.25	0.000183	0.00229	0.69	alkanesulfonate transport protein, FMNH(2)-dependent alkanesulfonate monooxygenase	ABO10522.2 , ABO10523.2
A1S_0029	CP000521	complement(36313..37296)	28.9	1.6	3.04	0.00612	0.03	1	ABC-type nitrate/sulfonate/bicarbonate transport system	ABO10524.2
A1S_0030	CP000521	complement(37368..38336)	24.45	1.43	2.7	0.00994	0.04	1	alkanesulfonate transport protein	ABO10525.2
A1S_0031	CP000521	complement(38670..40025)	115.76	0.59	1.5	0.31	0.48	1	N-alpha-acetylglutamate synthase	ABO10526.2
A1S_0032	CP000521	complement(40146..40466)	2269.46	6.4	84.39	0	0	0	putative signal peptide	ABO10527.2
A1S_0033	CP000521	complement(40689..41099)	708.33	2.6	6.07	1.23e-07	5.46e-06	0.000464	putative signal peptide	ABO10528.2
A1S_0034	CP000521	complement(41317..42063)	232.24	0.05	1.04	0.92	0.97	1	putative oxoacyl-(acyl carrier protein) reductase	ABO10529.2
A1S_0035	CP000521	complement(42129..42830)	138.36	-0.83	-1.78	0.06	0.16	1	putative phosphoglycolate phosphatase 2 (PGP 2), 3-demethylubiquinone-9 3-methyltransferase and 2-octaprenyl-6-hydroxy phenol methylase	ABO10530.2 , ABO10531.2
A1S_0036	CP000521	complement(42827..43426)	178.33	-0.64	-1.56	0.28	0.45	1	putative phosphoglycolate phosphatase 2 (PGP 2), 3-demethylubiquinone-9 3-methyltransferase and 2-octaprenyl-6-hydroxy phenol methylase	ABO10530.2 , ABO10531.2
A1S_0037	CP000521	43719..44336	1642.91	0.67	1.59	0.28	0.45	1	alkali-inducible disulfide interchange protein	ABO10532.2
A1S_0038	CP000521	complement(44414..45061)	89.19	-0.65	-1.57	0.19	0.34	1	putative transcriptional regulator	ABO10533.2
A1S_0039	CP000521	complement(45198..45836)	79.71	-0.38	-1.3	0.37	0.55	1	putative transcriptional regulator (TetR family)	ABO10534.2
A1S_0040	CP000521	46010..47035	167.4	1.82	3.54	0.000358	0.00391	1	putative oxidoreductase	ABO10535.2
A1S_0041	CP000521	47060..48235	108.33	1.49	2.82	0.000824	0.00697	1	putative linoleoyl-CoA desaturase	ABO10536.2
A1S_0042	CP000521	48368..49084	221.16	-1.15	-2.22	0.03	0.11	1	ribonuclease PH	ABO10537.2
A1S_0043	CP000521	49374..51542	17.6	0.89	1.85	0.06	0.16	1	hypothetical protein	ABO10538.2
A1S_0044	CP000521	complement(52111..52956)	306.91	1.05	2.07	0.02	0.08	1	hypothetical protein, nicotinate-nucleotide pyrophosphorylase	ABS89905.1 , ABO10539.2
A1S_0045	CP000521	53128..53697	59.27	0.38	1.3	0.42	0.6	1	regulating N-acetyl-anhydromuramyl-L-alanine amidase	ABO10540.2
A1S_0046	CP000521	53779..55320	150.88	0.32	1.25	0.46	0.63	1	putative virulence factor MviN family	ABO10541.2
A1S_0047	CP000521	complement(55366..56061)	84	-0.87	-1.83	0.08	0.19	1	FKBP-type 22KD peptidyl-prolyl cis-trans isomerase (rotamase)	ABO10542.2
A1S_0048	CP000521	complement(56112..56834)	527.22	-1.42	-2.67	0.00716	0.03	1	FKBP-type peptidyl-prolyl cis-trans isomerase (rotamase)	ABO10543.2
A1S_0049	CP000521	complement(57027..59213)	413.46	-0.99	-1.99	0.1	0.21	1	protein tyrosine kinase	ABO10544.2
A1S_0050	CP000521	complement(59233..59661)	372.59	-0.37	-1.3	0.41	0.58	1	putative protein tyrosine phosphatase	ABO10545.2
A1S_0051	CP000521	complement(59666..60766)	540.1	-0.29	-1.22	0.58	0.73	1	putative outer membrane protein	ABO10546.1
A1S_0052	CP000521	61127..62422	544.73	-0.88	-1.84	0.11	0.24	1	WecC protein	ABO10547.2
A1S_0053	CP000521	62453..63403	790.41	-1.45	-2.74	0.00772	0.04	1	MviM protein, WbbJ protein	ABO10548.2 , ABO10549.1
A1S_0054	CP000521	63400..63978	639.78	-1.25	-2.37	0.03	0.09	1	MviM protein, WbbJ protein	ABO10548.2 , ABO10549.1
A1S_0055	CP000521	63980..65059	662.9	-1.16	-2.23	0.03	0.1	1	WecE protein	ABO10550.2
A1S_0056	CP000521	65094..66446	185.58	-0.67	-1.59	0.18	0.34	1	O-antigen translocase, capsular polysaccharide synthesis enzyme	ABO10551.2 , ABO10552.2
A1S_0057	CP000521	66443..67009	194.73	-1.17	-2.25	0.02	0.08	1	O-antigen translocase, capsular polysaccharide synthesis enzyme	ABO10551.2 , ABO10552.2
A1S_0058	CP000521	67186..68349	212.88	-1.41	-2.65	0.00665	0.03	1	Glycosyltransferase, hypothetical protein	ABO10553.2 , ABS89906.1
A1S_0059	CP000521	70659..71693	156.72	-0.99	-1.98	0.04	0.12	1	putative glycosyltransferase	ABO10554.2
A1S_0060	CP000521	71700..72527	163.74	-1.27	-2.4	0.04	0.13	1	hypothetical protein	ABO10555.2
A1S_0061	CP000521	72528..73160	570.23	-0.6	-1.52	0.25	0.42	1	putative UDP-galactose phosphate transferase	ABO10556.2
A1S_0062	CP000521	73185..74060	712.99	-1	-2.01	0.07	0.17	1	putative UTP-glucose-1-phosphate uridylyltransferase	ABO10557.2
A1S_0063	CP000521	74761..75438	269.63	-1.03	-2.05	0.03	0.09	1	putative UDP-glucose 6-dehydrogenase, putative phosphoglucose isomerase	ABO10558.1 , ABO10559.2
A1S_0064	CP000521	75435..77105	447	-0.88	-1.84	0.13	0.26	1	putative UDP-glucose 6-dehydrogenase, putative phosphoglucose isomerase, putative UDP-glucose 4-epimerase	ABO10558.1 , ABO10559.2 , ABO10560.2
A1S_0065	CP000521	77098..78114	432.17	-0.75	-1.68	0.15	0.3	1	putative phosphoglucose isomerase, putative UDP-glucose 4-epimerase	ABO10559.2 , ABO10560.2
A1S_0066	CP000521	complement(78158..79528)	331.3	-1.08	-2.12	0.04	0.11	1	hypothetical protein	ABO10561.2
A1S_0067	CP000521	79909..81570	1108.55	1.65	3.14	0.02	0.07	1	L-lactate permease	ABO10562.2
A1S_0068	CP000521	81590..82342	562	1.58	2.99	0.00903	0.04	1	L-lactate utilization transcriptional repressor (GntR family), L-lactate dehydrogenase FMN linked	ABO10563.2 , ABO10564.2
A1S_0069	CP000521	82339..83490	1194.93	1.34	2.53	0.11	0.24	1	L-lactate utilization transcriptional repressor (GntR family), L-lactate dehydrogenase FMN linked	ABO10563.2 , ABO10564.2
A1S_0070	CP000521	83782..85488	299.67	1.39	2.62	0.03	0.1	1	D-lactate dehydrogenase NADH independent, FAD-binding domain	ABO10565.2
A1S_0071	CP000521	complement(85537..86751)	477.11	-0.48	-1.39	0.39	0.57	1	tyrosine aminotransferase tyrosine repressible, PLP-dependent	ABO10566.1
A1S_0072	CP000521	87267..87977	49.18	0.59	1.51	0.22	0.39	1	putative transcriptional regulator (GntR family), putative carboxyphosphonoenolpyruvate phosphonomutase or putative methylisocitrate lyase (PrpB)	ABO10567.2 , ABO10568.2
A1S_0073	CP000521	87970..88854	129.97	-0.51	-1.42	0.4	0.58	1	putative transcriptional regulator (GntR family), putative carboxyphosphonoenolpyruvate phosphonomutase or putative methylisocitrate lyase (PrpB)	ABO10567.2 , ABO10568.2
A1S_0076	CP000521	90283..92889	273.93	-0.17	-1.13	0.77	0.87	1	aconitate hydratase 1	ABO10569.2
A1S_0077	CP000521	92999..95467	34.87	-0.8	-1.74	0.14	0.28	1	hypothetical protein	ABO10570.1
A1S_0078	CP000521	96053..96277	53.1	-0.2	-1.15	0.76	0.86	1	hypothetical membrane protein	ABO10571.1
A1S_0079	CP000521	97027..97536	3.19	-0.24	-1.18	0.78	0.88	1	hypothetical protein	ABO10572.2
A1S_0080	CP000521	98856..100082	16.1	2.24	4.71	0.000146	0.00195	0.55	beta-ketoacyl-ACP synthase I	ABO10573.2
A1S_0081	CP000521	complement(100092..100784)	8.54	2.4	5.27	0.00359	0.02	1	putative signal peptide	ABO10574.2
A1S_0086	CP000521	103819..104649	6.05	0.14	1.1	0.84	0.92	1	hypothetical protein	ABO10575.2
A1S_0087	CP000521	complement(106539..107240)	73.96	-1.87	-3.66	0.000185	0.0023	0.7	Short-chain dehydrogenase/reductase SDR	ABO10576.2
A1S_0088	CP000521	108043..108744	23.22	1.36	2.58	0.01	0.05	1	hypothetical protein	ABO10577.1
A1S_0089	CP000521	108855..109520	32.87	0.21	1.15	0.7	0.82	1	dual specificity pseudouridine synthase	ABO10578.2
A1S_0090	CP000521	109631..110005	39.03	0.66	1.58	0.22	0.38	1	hypothetical protein	ABO10579.2
A1S_0091	CP000521	110034..110414	40.68	0.98	1.97	0.07	0.17	1	hypothetical protein	ABO10580.1
A1S_0092	CP000521	complement(110459..112432)	25.52	0.5	1.42	0.26	0.43	1	putative ferric siderophore receptor protein	ABO10581.2
A1S_0093	CP000521	112634..113779	13.88	0.93	1.9	0.09	0.21	1	putative membrane protein	ABO10582.2
A1S_0094	CP000521	complement(113820..114287)	24.98	0.5	1.42	0.37	0.55	1	lrp regulon transcriptional regulator (AsnC family)	ABO10583.2
A1S_0095	CP000521	114424..115689	1123.66	-1.13	-2.2	0.04	0.11	1	D-amino acid dehydrogenase	ABO10584.2
A1S_0096	CP000521	115710..116813	482.77	-0.82	-1.76	0.14	0.28	1	alanine racemase 2 PLP-binding, catabolic	ABO10585.2
A1S_0097	CP000521	116824..117183	374.59	-1.67	-3.18	0.00143	0.01	1	hypothetical protein	ABO10586.1
A1S_0098	CP000521	117345..118784	222.09	0.42	1.33	0.4	0.58	1	D-serine/D-alanine/glycine transport protein	ABO10587.2
A1S_0099	CP000521	119155..120585	164.53	-1.29	-2.45	0.00702	0.03	1	D-serine/D-alanine/glycine transport protein	ABO10588.2
A1S_0100	CP000521	complement(120643..121524)	45.54	1.03	2.04	0.02	0.06	1	putative transcriptional regulator (LysR family)	ABO10589.1
A1S_0103	CP000521	123218..124108	21.23	1.96	3.89	0.000356	0.0039	1	3-hydroxyisobutyrate dehydrogenase	ABO10590.2
A1S_0104	CP000521	124193..125839	27.52	2.29	4.9	1.05e-05	0.000255	0.04	putative acetyl-coA synthetase/AMP-(fatty) acid ligase	ABO10591.2
A1S_0105	CP000521	125851..126978	21.67	-0.41	-1.33	0.44	0.61	1	putative acyl-CoA dehydrogenase	ABO10592.2
A1S_0106	CP000521	127000..127773	26.48	-1.16	-2.23	0.03	0.1	1	putative enoyl-CoA hydratase/isomerase	ABO10593.2
A1S_0107	CP000521	127786..128811	29.39	-0.33	-1.26	0.48	0.65	1	putative enoyl-CoA hydratase/isomerase family protein	ABO10594.2
A1S_0108	CP000521	128931..130283	19.71	1.25	2.39	0.02	0.07	1	major facilitator superfamily (MFS) metabolite/H+ symporter	ABO10595.2
A1S_0109	CP000521	complement(130376..130927)	7.91	2.13	4.37	0.02	0.06	1	homoserine lactone synthase	ABO10596.2
A1S_0110	CP000521	complement(131006..131371)	9.82	0.41	1.33	0.65	0.79	1	hypothetical protein	ABO10597.1
A1S_0111	CP000521	132182..132898	4.1	0.99	1.99	0.21	0.37	1	eR transcriptional regulator	ABO10598.2
A1S_0112	CP000521	133515..135404	14.59	2	3.99	0.000158	0.00208	0.6	Acyl-CoA synthetase/AMP-acid ligases II	ABO10599.2
A1S_0113	CP000521	135437..137230	11.89	1.27	2.41	0.03	0.08	1	Acyl-CoA dehydrogenase, Acyl carrier protein	ABO10600.2 , ABO10601.1
A1S_0114	CP000521	137227..137487	9.08	0.55	1.47	0.52	0.68	1	Acyl-CoA dehydrogenase, Acyl carrier protein, Amino acid adenylation	ABO10600.2 , ABO10601.1 , ABO10602.2
A1S_0115	CP000521	137484..141443	22	1.13	2.18	0.02	0.06	1	Acyl carrier protein, Amino acid adenylation	ABO10601.1 , ABO10602.2
A1S_0116	CP000521	141468..145118	16.38	0.26	1.2	0.52	0.68	1	RND superfamily-like exporter, hypothetical protein	ABO10603.2 , ABO10604.2
A1S_0117	CP000521	145115..146389	23.26	0.59	1.5	0.24	0.41	1	RND superfamily-like exporter, hypothetical protein	ABO10603.2 , ABO10604.2
A1S_0118	CP000521	146443..148308	22.44	0.28	1.22	0.57	0.72	1	hypothetical protein, Phosphopantethiene-protein transferase	ABO10605.2 , ABO10606.2
A1S_0119	CP000521	148301..149065	21.25	1.02	2.03	0.06	0.16	1	hypothetical protein, Phosphopantethiene-protein transferase	ABO10605.2 , ABO10606.2
A1S_0122	CP000521	149587..149895	160.15	-1.23	-2.34	0.00713	0.03	1	putative morphogenic pathway activator (BolA)	ABO10607.1
A1S_0123	CP000521	149907..150299	95.89	-1.02	-2.02	0.06	0.15	1	putative membrane protein	ABO10608.2
A1S_0124	CP000521	150376..151218	81.22	-0.36	-1.29	0.43	0.6	1	putative chromatin partitioning ATPase (ParA family ATPase)	ABO10609.2
A1S_0125	CP000521	151229..151615	188.91	-0.46	-1.38	0.31	0.49	1	hypothetical protein	ABO10610.2
A1S_0126	CP000521	151831..152421	107.58	0.8	1.74	0.06	0.16	1	putative membrane protein	ABO10611.2
A1S_0127	CP000521	complement(152429..153070)	129.65	-0.35	-1.28	0.43	0.6	1	putative integral membrane protein (DedA)	ABO10612.2
A1S_0128	CP000521	153264..153701	49.64	2.11	4.31	0.000349	0.00384	1	putative membrane protein	ABO10613.2
A1S_0129	CP000521	complement(153760..154989)	78.71	0.09	1.07	0.84	0.91	1	hypothetical protein	ABO10614.2
A1S_0130	CP000521	155365..156933	629.44	-0.34	-1.26	0.58	0.73	1	GMP synthetase	ABO10615.2
A1S_0131	CP000521	156999..157787	19.55	0.15	1.11	0.79	0.88	1	putative adenylyltransferase	ABO10616.2
A1S_0132	CP000521	158006..158533	59.13	1.73	3.31	0.000793	0.00679	1	putative transcriptional regulator	ABO10617.2
A1S_0133	CP000521	158594..158899	82.44	0.82	1.76	0.11	0.23	1	hypothetical protein	ABO10618.1
A1S_0134	CP000521	159056..160003	178.55	-0.04	-1.03	0.92	0.97	1	pirin-related protein, hypothetical protein	ABO10619.2 , ABO10620.2
A1S_0135	CP000521	160000..160407	46.01	-0.09	-1.06	0.86	0.93	1	pirin-related protein, hypothetical protein	ABO10619.2 , ABO10620.2
A1S_0136	CP000521	160519..161187	89.49	1.75	3.37	0.000132	0.0018	0.5	glutathione S-transferase	ABO10621.1
A1S_0137	CP000521	complement(161231..161857)	150.06	-0.79	-1.73	0.06	0.16	1	hypothetical protein	ABO10622.2
A1S_0140	CP000521	164294..165991	794.78	-0.29	-1.22	0.59	0.74	1	NAD-linked malate dehydrogenase	ABO10623.2
A1S_0141	CP000521	complement(166037..166957)	163.79	-0.93	-1.91	0.05	0.13	1	putative dyp-type peroxidase	ABO10624.2
A1S_0142	CP000521	167143..167742	60.67	-0.18	-1.14	0.72	0.83	1	homoserine/homoserine lactone efflux protein	ABO10625.2
A1S_0143	CP000521	complement(167744..168550)	124.64	-0.46	-1.37	0.33	0.51	1	high affinity Zn transport protein	ABO10626.2
A1S_0144	CP000521	complement(168557..169336)	157.62	-0.82	-1.77	0.15	0.29	1	high affinity Zn transport protein, transcriptional repressor of Zn transport system (Fur family)	ABO10627.2 , ABO10628.2
A1S_0145	CP000521	complement(169318..169803)	158.96	-1.11	-2.16	0.01	0.05	1	high affinity Zn transport protein, transcriptional repressor of Zn transport system (Fur family)	ABO10627.2 , ABO10628.2
A1S_0146	CP000521	169979..170782	95.86	-0.39	-1.31	0.4	0.58	1	high affinity Zn transport protein	ABO10629.2
A1S_0147	CP000521	170952..171350	543.66	0.66	1.58	0.22	0.39	1	ATP synthase protein I	ABO10630.2
A1S_0148	CP000521	171455..172330	3905.63	-0.99	-1.99	0.06	0.16	1	membrane-bound ATP synthase F0 sector, subunit a, hypothetical protein	ABO10631.2 , ABO10632.1 , ABS89912.2
A1S_0149	CP000521	complement(171598..171723)	0	NaN	NaN	NaN	NaN	NaN	membrane-bound ATP synthase F0 sector, subunit a	ABO10631.2 , ABO10632.1
A1S_0150	CP000521	172415..172660	4111.77	-1.1	-2.14	0.09	0.2	1	membrane-bound ATP synthase F0 sector, subunit c	ABO10633.2
A1S_0151	CP000521	172699..173169	4817.84	-1.36	-2.57	0.00867	0.04	1	membrane-bound ATP synthase F0 sector, subunit b	ABO10634.2
A1S_0152	CP000521	173182..173718	4350.48	-1.5	-2.83	0.00259	0.02	1	membrane-bound ATP synthase F1 sector, delta-subunit	ABO10635.2
A1S_0153	CP000521	173765..175309	5899.91	-1.4	-2.64	0.00816	0.04	1	membrane-bound ATP synthase F1 sector, alpha-subunit	ABO10636.2
A1S_0154	CP000521	175387..176256	5581.37	-1.52	-2.87	0.00487	0.03	1	membrane-bound ATP synthase F1 sector, gamma-subunit	ABO10637.2
A1S_0155	CP000521	176287..177681	5429.07	-1.39	-2.62	0.00935	0.04	1	membrane-bound ATP synthase F1 sector, beta-subunit	ABO10638.2
A1S_0156	CP000521	177699..178118	4373.46	-1.61	-3.04	0.00409	0.02	1	membrane-bound ATP synthase F1 sector, epsilon-subunit	ABO10639.2
A1S_0157	CP000521	178267..178749	818.75	-4.24	-18.83	2.22e-16	9.34e-14	8.41e-13	hypothetical protein	ABO10640.2
A1S_0158	CP000521	complement(178790..179389)	539.24	2.61	6.1	4.51e-06	0.000127	0.02	hypothetical protein	ABO10641.2
A1S_0159	CP000521	complement(179535..180080)	270.51	-1.13	-2.19	0.02	0.08	1	glutathione peroxidase	ABO10642.1
A1S_0160	CP000521	complement(180203..180967)	23.74	-0.14	-1.11	0.81	0.89	1	putative transcriptional regulator (AraC family)	ABO10643.2
A1S_0161	CP000521	complement(180989..182203)	72.45	0.06	1.04	0.89	0.95	1	putative transporter (MFS superfamily)	ABO10644.2
A1S_0162	CP000521	182349..182990	54.44	0.3	1.23	0.5	0.67	1	putative regulator (TetR/AcrR family)	ABO10645.2
A1S_0163	CP000521	183252..183554	46.62	-0.29	-1.22	0.58	0.74	1	putative membrane protein	ABO10646.1
A1S_0164	CP000521	183656..184015	49.51	0.19	1.14	0.73	0.84	1	putative membrane protein	ABO10647.1
A1S_0165	CP000521	complement(184407..184976)	70.21	-1.1	-2.14	0.03	0.09	1	putative Sua5/YciO/YrdC/YwlC family protein	ABO10648.2
A1S_0166	CP000521	complement(185027..186178)	21.22	0.17	1.12	0.76	0.86	1	putative Rossmann-fold nucleotide-binding DNA uptake protein (Smf), hypothetical protein	ABO10649.2 , ABO10650.2
A1S_0167	CP000521	complement(186178..187332)	28.52	0.6	1.51	0.28	0.45	1	putative Rossmann-fold nucleotide-binding DNA uptake protein (Smf), hypothetical protein	ABO10649.2 , ABO10650.2
A1S_0168	CP000521	187455..187985	524.43	-0.15	-1.11	0.76	0.86	1	Zinc(II) binding peptide deformylase 1	ABO10651.2
A1S_0169	CP000521	188148..188450	189.37	-0.27	-1.2	0.65	0.79	1	hypothetical protein	ABO10652.1
A1S_0170	CP000521	188523..190598	101.25	-0.29	-1.22	0.56	0.72	1	putative outer membrane copper receptor (OprC)	ABO10653.2
A1S_0171	CP000521	190652..190858	35.08	-1.26	-2.4	0.03	0.1	1	hypothetical protein	ABO10654.1 , ABS89913.1
A1S_0172	CP000521	complement(190928..192142)	38.81	0.77	1.71	0.12	0.26	1	hypothetical protein	ABO10655.2
A1S_0173	CP000521	192230..192826	9.72	1.3	2.46	0.1	0.22	1	putative transcription regulator protein	ABO10656.2
A1S_0176	CP000521	198805..199347	34.05	0.82	1.77	0.24	0.41	1	putative acetyltransferase	ABO10657.2
A1S_0177	CP000521	199554..200552	105.5	-1	-2	0.03	0.1	1	cysteine synthase A/O-acetylserine sulfhydrolase A subunit PLP-dependent enzyme	ABO10658.2
A1S_0178	CP000521	complement(200608..201189)	79.08	0.64	1.56	0.21	0.37	1	hypothetical protein	ABO10659.2
A1S_0179	CP000521	complement(201522..202088)	19.41	1.64	3.13	0.00388	0.02	1	NADPH-dependent FMN reductase	ABO10660.2
A1S_0180	CP000521	complement(202105..202590)	17.03	1.54	2.91	0.03	0.1	1	putative membrane protein	ABO10661.2
A1S_0181	CP000521	202672..203076	36.9	0.4	1.32	0.46	0.63	1	transcriptional regulator SoxR-family	ABO10662.1
A1S_0182	CP000521	203224..204483	22.2	2.38	5.19	9.39e-05	0.00139	0.36	hypothetical protein	ABO10663.2
A1S_0183	CP000521	204698..207076	150.4	1.16	2.23	0.03	0.09	1	hypothetical protein	ABO10664.2
A1S_0184	CP000521	207390..207890	75.48	1.83	3.55	0.0013	0.00967	1	hypothetical protein	ABO10665.2
A1S_0185	CP000521	complement(208036..208389)	151.54	-0.74	-1.67	0.15	0.29	1	hypothetical protein	ABO10666.2
A1S_0186	CP000521	complement(208710..209765)	33.58	-0.56	-1.47	0.23	0.39	1	DNA polymerase IV	ABO10667.2
A1S_0187	CP000521	complement(209767..210525)	35.98	-0.18	-1.13	0.77	0.87	1	putative lysozyme	ABO10668.2
A1S_0188	CP000521	complement(210603..211994)	86.99	-0.23	-1.17	0.67	0.8	1	putative transport protein (MFS superfamily)	ABO10669.2
A1S_0189	CP000521	complement(212192..212815)	170.77	0.31	1.24	0.49	0.66	1	hypothetical protein	ABO10670.2
A1S_0190	CP000521	213142..214734	576.7	-0.79	-1.73	0.2	0.37	1	putative membrane protein	ABO10671.2
A1S_0191	CP000521	214806..215273	33.67	-0.62	-1.53	0.23	0.39	1	hypothetical protein	ABO10672.2
A1S_0192	CP000521	215319..215963	100.54	0.13	1.1	0.83	0.91	1	putative membrane protein	ABO10673.2
A1S_0193	CP000521	216046..217365	101.57	-0.19	-1.14	0.75	0.86	1	putative transport protein (MFS superfamily)	ABO10674.2
A1S_0198	CP000521	complement(221758..222141)	27.58	-0.17	-1.13	0.77	0.86	1	putative membrane protein	ABO10675.1
A1S_0199	CP000521	222248..222646	82.63	-0.8	-1.75	0.1	0.23	1	putative membrane protein	ABO10676.2
A1S_0200	CP000521	222774..223301	1255.91	-2.45	-5.47	5.12e-06	0.000139	0.02	inorganic pyrophosphatase	ABO10677.2
A1S_0201	CP000521	complement(223408..224682)	336.46	-0.96	-1.94	0.06	0.16	1	putative outer membrane protein	ABO10678.1
A1S_0202	CP000521	225607..226428	23.66	0.79	1.73	0.14	0.28	1	putative signal peptide	ABO10679.2
A1S_0203	CP000521	complement(226471..227355)	33.68	0.97	1.97	0.09	0.2	1	hypothetical protein	ABO10680.2
A1S_0204	CP000521	complement(227371..228147)	17.5	0.08	1.05	0.89	0.95	1	hypothetical protein	ABO10681.2
A1S_0205	CP000521	228259..229671	24.11	0.2	1.15	0.65	0.79	1	hypothetical protein	ABO10682.2
A1S_0207	CP000521	230516..230968	697.52	0.05	1.03	0.93	0.97	1	hypothetical protein	ABO10683.1 , ABO10684.1
A1S_0208	CP000521	complement(230959..231921)	306.57	0.5	1.41	0.38	0.55	1	hypothetical protein	ABO10683.1 , ABO10684.1
A1S_0209	CP000521	232390..233127	413.19	0.55	1.47	0.33	0.5	1	Transposase	ABO10685.1
A1S_0210	CP000521	233154..234242	550.3	0.44	1.36	0.41	0.59	1	Transposase	ABO10686.1
A1S_0211	CP000521	234247..235167	71.36	1.42	2.68	0.0018	0.01	1	Transposition Helper	ABO10687.2
A1S_0212	CP000521	235197..236312	52.19	1.26	2.39	0.00521	0.03	1	hypothetical protein	ABO10688.2
A1S_0213	CP000521	236821..237735	32.7	1.26	2.39	0.02	0.08	1	hypothetical protein	ABO10689.2
A1S_0214	CP000521	complement(238921..239772)	311.15	1.25	2.39	0.00552	0.03	1	Universal stress protein	ABO10690.2
A1S_0215	CP000521	complement(239785..241272)	631.75	1.82	3.53	0.000784	0.00677	1	sul1delta fusion protein	ABO10691.2
A1S_0217	CP000521	complement(244369..244596)	46.47	-0.84	-1.79	0.16	0.3	1	hypothetical protein	ABO10692.2
A1S_0218	CP000521	244876..245214	540.37	-1.44	-2.72	0.00172	0.01	1	nitrogen assimilation regulatory protein P-II 2	ABO10693.2
A1S_0219	CP000521	245280..246668	275.5	-0.07	-1.05	0.9	0.95	1	ammonium transport protein (Amt family)	ABO10694.2
A1S_0220	CP000521	246827..247285	238.64	0.21	1.15	0.7	0.82	1	putative transcriptional regulator	ABO10695.2
A1S_0221	CP000521	247301..248386	123.3	-0.12	-1.09	0.83	0.91	1	hypothetical protein, putative DNA modification methylase	ABO10696.2 , ABO10697.2
A1S_0222	CP000521	248383..249675	303.05	-0.39	-1.31	0.44	0.61	1	hypothetical protein, putative DNA modification methylase	ABO10696.2 , ABO10697.2
A1S_0223	CP000521	249718..250377	168.97	-0.26	-1.2	0.63	0.77	1	riboflavin synthase alpha chain	ABO10698.2
A1S_0224	CP000521	complement(250436..250654)	107.43	0.67	1.6	0.22	0.38	1	hypothetical protein	ABO10699.1
A1S_0225	CP000521	complement(250785..251420)	101.82	-0.86	-1.82	0.04	0.11	1	hypothetical protein	ABO10700.2
A1S_0226	CP000521	complement(251462..251869)	154.96	-0.71	-1.63	0.13	0.26	1	DNA polymerase III chi subunit, aminopeptidase A	ABO10701.2 , ABO10702.2
A1S_0227	CP000521	complement(251862..253310)	383.4	-1.12	-2.17	0.04	0.13	1	DNA polymerase III chi subunit, aminopeptidase A	ABO10701.2 , ABO10702.2
A1S_0228	CP000521	253454..254554	301.55	-0.04	-1.03	0.94	0.98	1	putative membrane protein	ABO10703.2 , ABO10704.2
A1S_0229	CP000521	254554..255624	178.21	-0.03	-1.02	0.95	0.98	1	putative membrane protein	ABO10703.2 , ABO10704.2
A1S_0230	CP000521	255750..257297	288.05	-0.75	-1.68	0.18	0.33	1	phosphoglycerate mutase III cofactor independent	ABO10705.2
A1S_0231	CP000521	257313..258497	87.17	-0.25	-1.19	0.59	0.74	1	putative periplasmic carboxyl-terminal protease	ABO10706.2
A1S_0232	CP000521	complement(258501..259013)	41.95	0.38	1.3	0.48	0.65	1	type 4 fimbriae expression regulatory protein	ABO10707.1
A1S_0233	CP000521	complement(259094..259297)	19.41	2.3	4.93	0.01	0.05	1	type 4 fimbriae expression regulatory protein	ABO10708.1
A1S_0234	CP000521	complement(259416..259862)	24.49	0.64	1.56	0.28	0.46	1	type 4 fimbriae expression regulatory protein	ABO10709.1
A1S_0235	CP000521	complement(259947..261470)	49.21	-1.21	-2.32	0.01	0.05	1	sensor protein	ABO10710.2
A1S_0236	CP000521	complement(261526..262161)	218.31	-1.11	-2.16	0.04	0.12	1	response regulator	ABO10711.2
A1S_0237	CP000521	262374..263420	779.29	-0.05	-1.04	0.92	0.97	1	D-alanyl-D-alanine endopeptidase penicillin-binding protein 7 and penicillin-binding protein 8	ABO10712.2
A1S_0238	CP000521	complement(263529..264668)	687.38	-0.95	-1.93	0.12	0.25	1	threonine synthase pyridoxal-5'-phosphate-dependent enzyme	ABO10713.2
A1S_0239	CP000521	complement(264724..266025)	570.96	-1.05	-2.07	0.07	0.17	1	homoserine dehydrogenase	ABO10714.2
A1S_0240	CP000521	complement(266270..267085)	237.13	-0.37	-1.3	0.39	0.57	1	thiol:disulfide interchange protein	ABO10715.2
A1S_0241	CP000521	complement(267232..268152)	47.78	-2.2	-4.61	7.12e-06	0.00018	0.03	site-specific tyrosine recombinase	ABO10716.2
A1S_0242	CP000521	268260..268559	136.59	-1.02	-2.02	0.11	0.24	1	putative ferrous iron transport protein A, putative ferrous iron transport protein B	ABO10717.2 , ABO10718.2
A1S_0243	CP000521	268556..270409	421.25	-1.19	-2.28	0.05	0.14	1	putative ferrous iron transport protein A, putative ferrous iron transport protein B	ABO10717.2 , ABO10718.2
A1S_0244	CP000521	270430..270681	104.56	-0.87	-1.83	0.13	0.27	1	hypothetical protein	ABO10719.2
A1S_0245	CP000521	270842..272188	93.89	-0.72	-1.64	0.22	0.38	1	UDP-N-acetylmuramoylalanine-D-glutamate ligase	ABO10720.2
A1S_0246	CP000521	272213..273409	271.75	-0.3	-1.23	0.63	0.77	1	cell division protein	ABO10721.2
A1S_0247	CP000521	complement(273619..274443)	165.05	-0.47	-1.38	0.33	0.5	1	putative glutamyl t-RNA synthetase	ABO10722.2
A1S_0248	CP000521	complement(274446..274982)	677.3	-0.25	-1.19	0.6	0.75	1	DnaK suppressor protein	ABO10723.2
A1S_0249	CP000521	complement(275193..276005)	155.37	-1.56	-2.94	0.00135	0.00988	1	cyclic 3'5'-adenosine monophosphate phosphodiesterase	ABO10724.2
A1S_0250	CP000521	complement(276010..276636)	158.8	-1.77	-3.41	0.000138	0.00185	0.52	adenosine diphosphate sugar pyrophosphatase	ABO10725.2
A1S_0251	CP000521	complement(276712..278589)	94.21	0.85	1.81	0.13	0.26	1	thiamine hydroxymethylpyrimidine moiety synthesis	ABO10726.2
A1S_0252	CP000521	complement(278848..279903)	22.69	0.98	1.98	0.08	0.18	1	hypothetical protein	ABO10727.2
A1S_0253	CP000521	280038..280619	8.94	0.32	1.25	0.65	0.79	1	Transcriptional regulator, Permease (DMT) superfamily	ABO10728.2 , ABO10729.2
A1S_0254	CP000521	280612..281517	29.38	0.33	1.26	0.55	0.71	1	Transcriptional regulator, Permease (DMT) superfamily	ABO10728.2 , ABO10729.2
A1S_0255	CP000521	281598..282944	44.11	-0.03	-1.02	0.95	0.99	1	putative RND family drug transporter	ABO10730.2
A1S_0256	CP000521	283071..283775	141.93	1.34	2.53	0.00358	0.02	1	high affinity phosphate uptake transcriptional repressor	ABO10731.2
A1S_0257	CP000521	complement(284091..284360)	93.33	-1.67	-3.18	0.00161	0.01	1	hypothetical protein	ABO10732.2
A1S_0258	CP000521	complement(284370..284483)	6.77	-0.8	-1.74	0.47	0.64	1	argininosuccinate lyase	ABO10733.1
A1S_0259	CP000521	complement(284594..285628)	406.16	-1.43	-2.7	0.00356	0.02	1	argininosuccinate lyase	ABO10734.1
A1S_0260	CP000521	285793..286932	22.56	0.5	1.41	0.38	0.56	1	alginate biosynthesis protein	ABO10735.2
A1S_0261	CP000521	286993..287733	91.87	0.91	1.88	0.03	0.1	1	alginate biosynthesis regulatory protein	ABO10736.2
A1S_0262	CP000521	287822..288751	163.21	-1.19	-2.27	0.02	0.08	1	porphobilinogen deaminase	ABO10737.2
A1S_0263	CP000521	288756..289523	99.76	-1.06	-2.08	0.02	0.06	1	uroporphyrinogen-III synthase	ABO10738.2
A1S_0264	CP000521	289598..290107	74.69	-1.01	-2.01	0.05	0.14	1	hypothetical protein	ABO10739.1
A1S_0265	CP000521	290151..290369	72.94	-0.44	-1.36	0.37	0.55	1	hypothetical protein	ABO10740.1
A1S_0266	CP000521	290379..291572	92.36	-0.27	-1.21	0.59	0.74	1	putative membrane protein	ABO10741.2
A1S_0267	CP000521	291580..292020	24.18	-0.19	-1.14	0.72	0.83	1	putative thioesterase	ABO10742.2
A1S_0268	CP000521	292215..292541	565.86	-1.38	-2.61	0.01	0.04	1	putative DNA binding protein	ABO10743.1
A1S_0269	CP000521	292872..293615	85.43	-0.35	-1.28	0.42	0.59	1	putative general secretion pathway protein	ABO10744.1 , ABO10745.2
A1S_0270	CP000521	293615..294451	69.11	-0.63	-1.55	0.15	0.29	1	putative general secretion pathway protein	ABO10744.1 , ABO10745.2
A1S_0271	CP000521	294493..296769	127.61	-0.56	-1.47	0.25	0.42	1	putative general secretion pathway protein	ABO10746.2
A1S_0272	CP000521	296810..297439	221.66	-0.41	-1.33	0.43	0.6	1	hypothetical protein	ABO10747.2
A1S_0273	CP000521	297505..298173	92.74	-0.16	-1.12	0.76	0.86	1	phosphoglycolate phosphatase	ABO10748.2
A1S_0274	CP000521	298282..299775	118.06	-0.78	-1.72	0.07	0.18	1	anthranilate synthase component I; TrpE	ABO10749.2
A1S_0279	CP000521	300453..301643	13457.3	-1.93	-3.81	0.000284	0.00328	1	protein chain elongation factor EF-Tu	ABO10750.2
A1S_0281	CP000521	301855..302295	2519.75	0.66	1.58	0.27	0.44	1	preprotein translocase IISP family membrane subunit	ABO10751.2
A1S_0282	CP000521	302303..302836	5775.83	1.64	3.11	0.00396	0.02	1	transcription antitermination protein	ABO10752.2
A1S_0283	CP000521	302945..303373	7508.69	-0.8	-1.74	0.11	0.24	1	50S ribosomal protein	ABO10753.2
A1S_0284	CP000521	303377..304072	7191.99	-0.49	-1.41	0.37	0.54	1	50S ribosomal protein	ABO10754.2
A1S_0285	CP000521	304392..304898	10047.3	-1.19	-2.28	0.02	0.08	1	50S ribosomal protein	ABO10755.2
A1S_0286	CP000521	304941..305312	8893.5	-1.18	-2.26	0.03	0.1	1	50S ribosomal protein	ABO10756.1
A1S_0287	CP000521	305618..309691	1705.01	-0.49	-1.4	0.34	0.52	1	RNA polymerase subunit B	ABO10757.2
A1S_0288	CP000521	309792..313985	2134.59	-0.46	-1.37	0.37	0.55	1	DNA-directed RNA polymerase beta' chain	ABO10758.2
A1S_0289	CP000521	complement(315117..315614)	147.3	1.46	2.75	0.00217	0.01	1	hypothetical protein	ABO10759.2
A1S_0290	CP000521	315738..316610	91.78	1.55	2.93	0.00187	0.01	1	hypothetical protein	ABO10760.2
A1S_0291	CP000521	316715..318139	138.62	-0.41	-1.33	0.37	0.55	1	putative membrane protein	ABO10761.2
A1S_0292	CP000521	318464..319045	2634.43	-6.54	-93.35	0	0	0	putative outer membrane protein W	ABO10762.2	ompW
A1S_0293	CP000521	319229..319582	153.35	0.66	1.58	0.23	0.4	1	putative signal peptide	ABO10763.2
A1S_0296	CP000521	complement(321686..322333)	10.8	0.09	1.06	0.89	0.95	1	hypothetical protein	ABO10764.2
A1S_0297	CP000521	complement(322710..323849)	184.72	-0.78	-1.72	0.13	0.26	1	hypothetical protein	ABO10765.2
A1S_0298	CP000521	complement(324208..324912)	224.59	-1.07	-2.1	0.02	0.06	1	putative polyketide biosynthetic dithiol-disulfide isomerase	ABO10766.2
A1S_0299	CP000521	325090..325848	25.11	2.12	4.34	0.000226	0.00271	0.86	hypothetical protein	ABO10767.2
A1S_0300	CP000521	complement(325870..326235)	21.76	0.86	1.82	0.19	0.34	1	transcriptional regulator MerR family	ABO10768.1
A1S_0301	CP000521	326395..326952	43.85	1.62	3.08	0.00219	0.01	1	hypothetical protein	ABO10769.1
A1S_0302	CP000521	complement(327021..327737)	30.08	-2.31	-4.97	0.00055	0.00523	1	hypothetical protein	ABO10770.2
A1S_0303	CP000521	328013..328504	14.99	1.34	2.53	0.03	0.1	1	putative peptide signal	ABO10771.2
A1S_0304	CP000521	328558..331536	20.83	-1.74	-3.34	0.000177	0.00224	0.67	hypothetical protein	ABO10772.1
A1S_0305	CP000521	complement(331587..332759)	673.04	0.31	1.24	0.63	0.77	1	3-ketoacyl-CoA thiolase	ABO10773.2
A1S_0308	CP000521	335498..336412	181.6	-0.97	-1.96	0.03	0.1	1	beta-hydroxylase	ABO10774.2
A1S_0309	CP000521	336585..337115	15.26	-0.02	-1.01	0.98	1	1	hypothetical protein	ABO10775.2
A1S_0310	CP000521	337240..339048	114.91	-0.1	-1.07	0.82	0.91	1	EsvL	ABO10776.2
A1S_0311	CP000521	339169..339963	35.04	0.37	1.29	0.51	0.68	1	putative acyl-CoA thioesterase II	ABO10777.2
A1S_0312	CP000521	340082..340669	143.69	-0.85	-1.8	0.07	0.17	1	CDP-diacylglycerol--glycerol-3-phosphate 3-phosphatidyltransferase	ABO10778.1
A1S_0315	CP000521	341642..342253	24.09	-0.25	-1.19	0.64	0.77	1	DNA repair system	ABO10779.2
A1S_0316	CP000521	complement(342448..343221)	60.1	-0.89	-1.85	0.04	0.12	1	putative transcriptional regulator	ABO10780.2
A1S_0317	CP000521	343717..345816	67.35	1.51	2.86	0.000294	0.00338	1	putative fusaric acid resistance protein, hypothetical protein	ABO10781.2 , ABS89920.2
A1S_0318	CP000521	346055..347056	64.65	0.13	1.09	0.81	0.89	1	Putative FusE-MFP/HlyD membrane fusion protein	ABO10782.2
A1S_0319	CP000521	complement(347113..347553)	372.1	-1.14	-2.2	0.00959	0.04	1	hypothetical protein	ABO10783.2 , ABO10784.2
A1S_0320	CP000521	complement(347553..348092)	888.92	-1.4	-2.65	0.00692	0.03	1	hypothetical protein	ABO10783.2 , ABO10784.2
A1S_0321	CP000521	complement(348234..349901)	94.23	-1.34	-2.53	0.00544	0.03	1	recombination and DNA repair protein	ABO10785.2
A1S_0322	CP000521	350016..351326	29.63	-1.04	-2.06	0.03	0.09	1	hypothetical protein	ABO10786.2
A1S_0323	CP000521	351403..351729	161.91	-2.2	-4.59	3.01e-06	8.91e-05	0.01	hypothetical protein	ABO10787.2
A1S_0324	CP000521	351831..352580	127.79	-0.75	-1.68	0.12	0.25	1	putative tRNA/rRNA methyltransferase	ABO10788.2
A1S_0325	CP000521	352616..353533	144.09	0.17	1.13	0.74	0.85	1	putative membrane protein, dephosphocoenzyme A kinase	ABO10789.2 , ABO10790.2
A1S_0326	CP000521	complement(353530..354126)	93.66	-0.26	-1.2	0.6	0.74	1	putative membrane protein, dephosphocoenzyme A kinase	ABO10789.2 , ABO10790.2
A1S_0327	CP000521	complement(354128..354988)	58.65	0.13	1.09	0.76	0.86	1	type 4 prepilin-like proteins leader peptide processing enzyme, type 4 fimbrial assembly protein	ABO10791.2 , ABO10792.2
A1S_0328	CP000521	complement(354988..356214)	29.02	0.71	1.64	0.16	0.3	1	type 4 prepilin-like proteins leader peptide processing enzyme, type 4 fimbrial assembly protein	ABO10791.2 , ABO10792.2
A1S_0329	CP000521	complement(356244..357956)	17.18	0.79	1.73	0.16	0.31	1	type 4 fimbrial biogenesis protein	ABO10793.2
A1S_0330	CP000521	358247..359041	223.01	-0.6	-1.52	0.18	0.33	1	triosephosphate isomerase	ABO10794.2
A1S_0331	CP000521	359054..359383	282.15	-0.43	-1.35	0.31	0.48	1	preprotein translocase IISP family auxillary membrane component	ABO10795.2
A1S_0334	CP000521	359859..360383	549.88	0.79	1.73	0.14	0.29	1	hypothetical protein	ABO10796.2
A1S_0335	CP000521	360421..361905	1429.29	0.03	1.02	0.96	0.99	1	transcription termination/antitermination L factor	ABO10797.2
A1S_0338	CP000521	364614..365015	271.31	-0.37	-1.29	0.49	0.66	1	ribosome-binding factor A	ABO10798.2
A1S_0339	CP000521	complement(365072..365476)	145.45	-0.59	-1.5	0.24	0.4	1	pH adaptation potassium efflux system protein G	ABO10799.2
A1S_0340	CP000521	complement(365761..366288)	174.55	-1.03	-2.05	0.02	0.06	1	pH adaptation potassium efflux system E transmembrane protein	ABO10800.2
A1S_0341	CP000521	complement(366291..368102)	206.92	-0.76	-1.69	0.12	0.26	1	pH adaptation potassium efflux system D transmembrane protein, pH adaptation potassium efflux system C transmembrane protein	ABO10801.2 , ABO10802.2
A1S_0342	CP000521	complement(368102..368470)	322.67	-0.99	-1.98	0.1	0.21	1	pH adaptation potassium efflux system D transmembrane protein, pH adaptation potassium efflux system C transmembrane protein, pH adaptation potassium efflux system transmembrane protein	ABO10801.2 , ABO10802.2 , ABO10803.2
A1S_0343	CP000521	complement(368467..371316)	237.62	-0.49	-1.4	0.41	0.58	1	pH adaptation potassium efflux system C transmembrane protein, pH adaptation potassium efflux system transmembrane protein	ABO10802.2 , ABO10803.2
A1S_0344	CP000521	complement(371631..373013)	70.6	-0.35	-1.27	0.44	0.62	1	putative ATP binding site	ABO10804.2
A1S_0345	CP000521	complement(373037..374539)	119.67	-0.72	-1.65	0.09	0.21	1	putative DNA helicase	ABO10805.2
A1S_0346	CP000521	complement(374549..375322)	72.52	-0.63	-1.54	0.18	0.33	1	hypothetical protein	ABO10806.2
A1S_0347	CP000521	complement(375476..376789)	42.38	-1.97	-3.92	4.5e-06	0.000127	0.02	putative oxidoreductase; putative flavoprotein monooxygenase	ABO10807.2
A1S_0348	CP000521	complement(376914..378533)	214.43	-0.8	-1.74	0.1	0.22	1	2-octaprenylphenol hydroxylase of ubiquinone biosynthetic pathway	ABO10808.2
A1S_0349	CP000521	complement(378546..379214)	200.53	-0.69	-1.61	0.15	0.29	1	hypothetical protein	ABO10809.2
A1S_0350	CP000521	complement(379226..380173)	343.9	-0.38	-1.3	0.44	0.61	1	S-adenosylmethionine : 2-DMK methyltransferase and 2-octaprenyl-6-methoxy-14-benzoquinone methylase	ABO10810.1
A1S_0351	CP000521	complement(380322..381029)	40.97	-0.9	-1.87	0.04	0.11	1	hypothetical protein	ABO10811.2
A1S_0352	CP000521	381236..382654	31.37	0.35	1.28	0.45	0.62	1	polyphosphate-AMP phosphotransferase	ABO10812.2
A1S_0353	CP000521	complement(382677..383183)	185.5	0.1	1.07	0.83	0.91	1	hypothetical protein	ABO10813.2
A1S_0354	CP000521	383529..386264	74.87	0.23	1.17	0.61	0.76	1	exonuclease V gamma chain	ABO10814.1
A1S_0355	CP000521	386422..386991	48.26	0.13	1.1	0.8	0.89	1	exonuclease V gamma chain	ABO10815.1
A1S_0356	CP000521	387109..387504	73.37	-0.15	-1.11	0.77	0.86	1	exonuclease V beta chain	ABO10816.1
A1S_0357	CP000521	387699..390692	67.4	0.24	1.18	0.6	0.75	1	exonuclease V beta chain	ABO10817.1
A1S_0358	CP000521	390789..392552	60.94	-0.08	-1.06	0.86	0.93	1	exonuclease V alpha subunit	ABO10818.2
A1S_0359	CP000521	complement(393269..394567)	10.7	0.56	1.47	0.31	0.49	1	putative beta-lactamase	ABO10819.2
A1S_0360	CP000521	394780..395049	3717.71	-0.8	-1.74	0.21	0.37	1	30S ribosomal protein S15	ABO10820.1
A1S_0361	CP000521	395301..397394	1006.15	-0.3	-1.23	0.56	0.72	1	polyribonucleotide nucleotidyltransferase	ABO10821.2
A1S_0362	CP000521	397479..398690	96.26	0.79	1.73	0.08	0.18	1	putative magnesium Mg(2+)/cobalt Co(2+) transport protein	ABO10822.2
A1S_0363	CP000521	complement(398937..399266)	148.33	0.97	1.95	0.06	0.16	1	hypothetical protein	ABO10823.2
A1S_0364	CP000521	complement(399278..400234)	49.28	0.16	1.11	0.72	0.83	1	curved DNA-binding protein	ABO10824.2
A1S_0365	CP000521	complement(400385..400996)	29.49	-1.6	-3.02	0.00481	0.03	1	putative amino-acid efflux transmembrane protein	ABO10825.2
A1S_0366	CP000521	complement(401134..402009)	337.19	-1.06	-2.09	0.03	0.1	1	heat shock protein Hsp33	ABO10826.2
A1S_0367	CP000521	complement(402175..404016)	84.02	-1.36	-2.57	0.00577	0.03	1	glutathione-regulated potassium-efflux system protein (K(+)/H(+) antiporter)	ABO10827.2
A1S_0368	CP000521	complement(404093..406321)	51	-1.5	-2.83	0.000253	0.00296	0.96	ATP-dependent primosomal protein N'	ABO10828.2
A1S_0369	CP000521	406470..407675	54.18	-0.65	-1.57	0.17	0.32	1	general secretion pathway protein F	ABO10829.2
A1S_0370	CP000521	407699..408280	101.8	-1.66	-3.16	0.000164	0.00212	0.62	general secretion pathway protein G	ABO10830.2
A1S_0371	CP000521	408547..408891	362.19	3.18	9.06	8.45e-10	6.95e-08	3.2e-06	putative membrane protein	ABO10831.2
A1S_0372	CP000521	409036..409374	268.49	3.38	10.4	2.28e-12	3.09e-10	8.64e-09	protein secretion chaperone	ABO10832.2
A1S_0373	CP000521	complement(409376..410866)	295.09	0.37	1.3	0.43	0.6	1	apolipoprotein N-acyltransferase copper homeostasis protein	ABO10833.2 , ABO10834.1	lnt
A1S_0374	CP000521	complement(410695..410934)	145.26	-1.14	-2.2	0.03	0.09	1	apolipoprotein N-acyltransferase copper homeostasis protein, magnesium and cobalt efflux protein	ABO10833.2 , ABO10834.1 , ABO10835.2	lnt
A1S_0375	CP000521	complement(410931..411770)	222.51	-0.86	-1.82	0.04	0.12	1	apolipoprotein N-acyltransferase copper homeostasis protein, magnesium and cobalt efflux protein	ABO10834.1 , ABO10835.2
A1S_0376	CP000521	411955..412212	33.91	0.23	1.17	0.71	0.82	1	hypothetical protein	ABO10836.1
A1S_0378	CP000521	complement(413439..414536)	375.06	-0.62	-1.54	0.27	0.44	1	EsvG	ABO10837.1
A1S_0379	CP000521	414723..415334	64.15	-0.18	-1.13	0.7	0.82	1	hypothetical protein	ABO10838.2
A1S_0380	CP000521	415383..416249	105.69	-0.73	-1.66	0.08	0.19	1	glutamate racemase	ABO10839.2
A1S_0381	CP000521	416370..417374	26.51	0.59	1.51	0.33	0.51	1	hypothetical protein	ABO10840.2
A1S_0382	CP000521	417448..418464	95.56	-0.85	-1.8	0.06	0.16	1	ferrochelatase	ABO10841.2
A1S_0383	CP000521	418488..419132	245.95	0.05	1.04	0.92	0.97	1	hypothetical protein, putative Zinc-binding protein	ABO10842.2 , ABO10844.1
A1S_0384	CP000521	419235..419333	0.66	-2.72	-6.59	0.45	0.63	1	putative Zinc-binding protein	ABO10844.1 , ABO10843.1
A1S_0385	CP000521	complement(419129..419323)	69.17	-1.05	-2.07	0.07	0.17	1	hypothetical protein, putative Zinc-binding protein	ABO10842.2 , ABO10844.1 , ABO10843.1
A1S_0386	CP000521	419417..420049	35.06	-0.29	-1.22	0.59	0.74	1	putative methyltransferase, putative flavoprotein	ABO10845.2 , ABO10846.2
A1S_0387	CP000521	420039..421244	29.57	-0.96	-1.94	0.05	0.14	1	putative methyltransferase, putative flavoprotein	ABO10845.2 , ABO10846.2
A1S_0388	CP000521	421322..421732	66.3	-0.11	-1.08	0.84	0.91	1	hypothetical protein	ABO10847.1
A1S_0389	CP000521	421968..422348	41.7	0.42	1.34	0.43	0.6	1	hypothetical protein	ABO10848.2
A1S_0390	CP000521	complement(422851..423183)	121.35	-2.1	-4.29	6.18e-06	0.000159	0.02	putative type III effector	ABO10849.1
A1S_0391	CP000521	complement(423436..423690)	3.18	-1.96	-3.89	0.17	0.31	1	50S ribosomal protein L31 type B	ABO10850.1
A1S_0392	CP000521	complement(423792..425090)	96.12	0.02	1.01	0.98	1	1	putative ABC1 protein	ABO10851.2
A1S_0393	CP000521	425348..426595	11.03	1.01	2.01	0.06	0.16	1	putative acyl-CoA dehydrogenase	ABO10852.2
A1S_0394	CP000521	426628..427878	10.31	0.59	1.5	0.27	0.45	1	putative acyl-CoA dehydrogenase	ABO10853.2
A1S_0395	CP000521	complement(427913..429208)	104.96	-1.18	-2.27	0.03	0.1	1	Na+-driven multidrug efflux pump	ABO10854.2
A1S_0396	CP000521	complement(429293..429691)	19.44	0.15	1.11	0.8	0.89	1	putative membrane protein	ABO10855.2
A1S_0397	CP000521	429872..431026	76.24	-1.14	-2.21	0.01	0.05	1	putative oxidase; putative coproporphyrinogen III oxidase	ABO10856.2
A1S_0398	CP000521	complement(431078..431833)	20.64	0.03	1.02	0.95	0.99	1	putative short-chain dehydrogenase	ABO10857.2
A1S_0399	CP000521	431946..432842	16.5	0.63	1.55	0.24	0.41	1	putative transcriptional regulator (LysR family)	ABO10858.2
A1S_0402	CP000521	complement(433311..435152)	80.26	-1.12	-2.17	0.02	0.07	1	putative very-long-chain acyl-CoA synthetase	ABO10859.1
A1S_0403	CP000521	complement(435345..438677)	599.07	0.24	1.18	0.65	0.79	1	ribonuclease E	ABO10860.2
A1S_0406	CP000521	440328..441002	68.73	-0.03	-1.02	0.94	0.98	1	putative phosphoglycolate phosphatase protein	ABO10861.2
A1S_0407	CP000521	441076..441771	31.08	0.87	1.83	0.1	0.22	1	putative transcriptional regulator	ABO10862.2
A1S_0408	CP000521	441821..442426	126.84	0.48	1.39	0.44	0.61	1	putative glutathione S-transferase	ABO10863.2
A1S_0409	CP000521	complement(442486..443163)	61.81	0.47	1.39	0.35	0.52	1	putative membrane protein	ABO10864.2
A1S_0410	CP000521	complement(443427..444326)	113.79	-1.79	-3.46	0.000108	0.00155	0.41	hca cluster transcriptional activator (LysR family)	ABO10865.2
A1S_0411	CP000521	445063..446115	92.64	-0.24	-1.18	0.57	0.73	1	putative Zn-dependent hydrolase	ABO10866.2
A1S_0412	CP000521	complement(446182..448338)	278.51	0.19	1.14	0.73	0.84	1	catalase	ABO10867.2
A1S_0413	CP000521	complement(448854..451148)	155.92	-0.77	-1.71	0.11	0.24	1	phosphoenolpyruvate-protein phosphotransferase	ABO10868.2
A1S_0414	CP000521	complement(451234..451719)	80.27	-0.37	-1.29	0.42	0.59	1	(di)nucleoside polyphosphate hydrolase (Ap5A pyrophosphatase)	ABO10869.2
A1S_0415	CP000521	451902..452552	77.63	-1.13	-2.19	0.00921	0.04	1	putative hydrolase haloacid dehalogenase-like family	ABO10870.2
A1S_0416	CP000521	complement(452557..453417)	52.32	-0.79	-1.73	0.06	0.16	1	putative transcriptional regulator (LysR family)	ABO10871.1
A1S_0417	CP000521	454027..455445	83.81	0.36	1.28	0.44	0.61	1	3-isopropylmalate dehydratase (isomerase) subunit with LeuD	ABO10872.2
A1S_0418	CP000521	455464..456111	42.4	0.3	1.23	0.6	0.75	1	3-isopropylmalate isomerase (dehydratase) subunit with LeuC	ABO10873.1
A1S_0419	CP000521	456305..456814	90.34	-0.74	-1.67	0.08	0.19	1	hypothetical protein	ABO10874.1
A1S_0420	CP000521	456846..457925	147.89	-0.51	-1.42	0.27	0.44	1	3-isopropylmalate dehydrogenase	ABO10875.2
A1S_0421	CP000521	complement(458975..459196)	342.59	-0.25	-1.19	0.58	0.73	1	protein chain initiation factor IF-1	ABO10876.1
A1S_0422	CP000521	459446..460471	191.61	-0.31	-1.24	0.49	0.66	1	putative transcriptional regulator (AraC family)	ABO10877.2
A1S_0423	CP000521	complement(460491..461288)	174.42	-0.18	-1.14	0.74	0.85	1	tRNA-pseudouridine synthase I	ABO10878.2
A1S_0424	CP000521	complement(461303..462250)	184	-1.31	-2.47	0.00311	0.02	1	putative L-asparaginase I (AnsA)	ABO10879.2
A1S_0425	CP000521	complement(462333..463592)	32.94	0.45	1.37	0.42	0.59	1	hypothetical protein	ABO10880.2
A1S_0426	CP000521	complement(463652..465016)	36.53	1.18	2.27	0.02	0.07	1	hypothetical protein	ABO10881.2
A1S_0427	CP000521	complement(465165..466283)	500.45	-0.89	-1.85	0.12	0.25	1	aspartate-semialdehyde dehydrogenase NAD(P)-binding	ABO10882.1
A1S_0428	CP000521	466473..467594	66.7	0.11	1.08	0.81	0.9	1	putative membrane protein	ABO10883.2
A1S_0429	CP000521	468284..469570	326.73	-0.99	-1.99	0.07	0.17	1	glutamate:aspartate symport protein (DAACS family)	ABO10884.2
A1S_0430	CP000521	complement(469633..470733)	55.68	-0.34	-1.26	0.49	0.65	1	putative glycosyltransferase	ABO10885.2
A1S_0431	CP000521	complement(470999..471934)	72.58	-1.01	-2.01	0.01	0.05	1	lipid A biosynthesis lauroyl acyltransferase	ABO10886.2
A1S_0432	CP000521	complement(472054..472686)	68.01	-1.2	-2.29	0.01	0.06	1	putative transporter protein	ABO10887.2
A1S_0433	CP000521	complement(472832..474742)	91.45	-1.05	-2.08	0.02	0.07	1	transport protein Uup	ABO10888.2
A1S_0434	CP000521	474775..475020	61.7	-0.28	-1.21	0.59	0.74	1	hypothetical protein	ABO10889.1 , ABO10890.1
A1S_0435	CP000521	complement(474779..475009)	0	NaN	NaN	NaN	NaN	NaN	hypothetical protein	ABO10889.1 , ABO10890.1
A1S_0436	CP000521	complement(475068..476078)	77.27	0.52	1.44	0.26	0.43	1	putative Zn-dependent oxidoreductase	ABO10891.2
A1S_0437	CP000521	476178..476555	59.85	0.48	1.4	0.39	0.57	1	hypothetical protein	ABO10892.2
A1S_0438	CP000521	476703..477152	308.9	-1.01	-2.01	0.05	0.13	1	hypothetical protein	ABO10893.2
A1S_0439	CP000521	477188..479824	447.9	-1.02	-2.03	0.07	0.17	1	DNA topoisomerase type I omega protein	ABO10894.2
A1S_0440	CP000521	479912..480670	21.46	0.37	1.29	0.52	0.68	1	hypothetical protein	ABO10895.2
A1S_0441	CP000521	480808..481380	339.39	2.08	4.24	0.00106	0.00829	1	putative membrane protein	ABO10896.2
A1S_0442	CP000521	481497..483476	51.56	-0.12	-1.08	0.77	0.87	1	putative ATP-dependent DNA helicase (PcrA)	ABO10897.1
A1S_0443	CP000521	483550..483789	41.68	-0.49	-1.41	0.36	0.53	1	putative RNA-binding protein	ABO10898.2
A1S_0444	CP000521	484051..484584	199.71	-0.56	-1.47	0.29	0.46	1	hypothetical protein	ABO10899.2
A1S_0445	CP000521	484697..484975	230.2	-0.88	-1.84	0.03	0.1	1	hypothetical protein	ABO10900.1
A1S_0446	CP000521	complement(485012..486721)	156.85	-0.82	-1.77	0.09	0.2	1	putative transport protein (CPA2 family)	ABO10901.2
A1S_0447	CP000521	complement(486869..487024)	136.69	-1.25	-2.38	0.03	0.1	1	50S ribosomal protein L33	ABO10902.1
A1S_0448	CP000521	complement(487037..487273)	4402.73	-1.65	-3.14	0.00931	0.04	1	50S ribosomal protein L28	ABO10903.1
A1S_0449	CP000521	complement(487441..488889)	144.27	-1.03	-2.04	0.02	0.08	1	coniferyl aldehyde dehydrogenase (CALDH)	ABO10904.2
A1S_0450	CP000521	489002..489694	84.34	-1.16	-2.23	0.01	0.06	1	putative transcriptional regulator (TetR-family)	ABO10905.2
A1S_0451	CP000521	489769..490632	161.32	-0.51	-1.42	0.26	0.44	1	formyltetrahydrofolate deformylase	ABO10906.2
A1S_0452	CP000521	491024..491779	291.71	-1.42	-2.68	0.00228	0.01	1	hypothetical protein	ABO10907.2
A1S_0453	CP000521	491824..492444	780.8	-1.26	-2.4	0.02	0.07	1	putative biopolymer transport protein (ExbB), putative biopolymer transport protein (ExbD)	ABO10908.2 , ABO10909.2
A1S_0454	CP000521	492444..492848	437.15	-1.3	-2.47	0.00402	0.02	1	putative biopolymer transport protein (ExbB), putative biopolymer transport protein (ExbD)	ABO10908.2 , ABO10909.2
A1S_0455	CP000521	complement(492909..493430)	200.11	-0.38	-1.3	0.43	0.6	1	peptide methionine sulfoxide reductase	ABO10910.2
A1S_0456	CP000521	complement(493531..494586)	103.56	-0.61	-1.53	0.26	0.44	1	putative membrane protein	ABO10911.2
A1S_0457	CP000521	complement(494601..495110)	106.84	-0.98	-1.97	0.03	0.1	1	dihydrofolate reductase	ABO10912.2
A1S_0458	CP000521	complement(495155..495997)	199.11	-0.93	-1.91	0.04	0.12	1	thymidylate synthase	ABO10913.2
A1S_0459	CP000521	complement(496493..496852)	51.19	-2.02	-4.05	0.000348	0.00384	1	putative membrane protein	ABO10914.2
A1S_0460	CP000521	complement(496926..497744)	188.79	-5.57	-47.55	0	0	0	prolipoprotein diacylglyceryl transferase	ABO10915.2	lgt
A1S_0461	CP000521	497837..498616	21.7	-0.64	-1.56	0.23	0.4	1	hypothetical protein	ABO10916.2
A1S_0462	CP000521	complement(498660..500993)	12.27	1.14	2.21	0.02	0.08	1	putative phosphatase	ABO10917.2
A1S_0463	CP000521	complement(501201..503381)	39.17	1.73	3.31	0.00106	0.00829	1	putative alkaline phosphatase	ABO10918.2
A1S_0464	CP000521	complement(503555..504325)	31.25	2.34	5.07	2.62e-05	0.000534	0.1	Sec-independent protein translocase protein	ABO10919.2 , ABO10920.1
A1S_0465	CP000521	complement(504322..504759)	46.84	2.95	7.72	2.86e-07	1.15e-05	0.00108	Sec-independent protein translocase protein	ABO10919.2 , ABO10920.1
A1S_0466	CP000521	complement(504771..504989)	97.78	3.52	11.5	2.86e-08	1.48e-06	0.000108	Sec-independent protein translocase protein	ABO10921.1
A1S_0467	CP000521	505242..506117	20.13	-0.91	-1.88	0.09	0.2	1	putative permease	ABO10922.2
A1S_0468	CP000521	complement(506310..506933)	69.07	-1.03	-2.04	0.02	0.06	1	hypothetical protein	ABO10923.2
A1S_0469	CP000521	complement(507102..507689)	588.09	-0.35	-1.27	0.5	0.66	1	hypothetical protein, methionine biosynthesis protein	ABO10924.2 , ABO10925.2
A1S_0470	CP000521	complement(507686..508279)	347.79	-0.51	-1.42	0.33	0.5	1	hypothetical protein, methionine biosynthesis protein, homoserine O-acetyltransferase	ABO10924.2 , ABO10925.2 , ABO10926.2
A1S_0471	CP000521	complement(508279..509439)	146.46	-0.52	-1.44	0.25	0.42	1	methionine biosynthesis protein, homoserine O-acetyltransferase	ABO10925.2 , ABO10926.2
A1S_0472	CP000521	complement(509522..511219)	480.27	0.19	1.14	0.73	0.84	1	2-isopropylmalate synthase	ABO10927.2
A1S_0473	CP000521	complement(511678..512361)	113.91	-1.54	-2.92	0.000115	0.00161	0.43	iron-uptake factor	ABO10928.2
A1S_0474	CP000521	complement(512467..514677)	576.85	-2.72	-6.6	1.95e-05	0.000427	0.07	putative ferric siderophore receptor protein, hypothetical protein	ABO10929.1 , ABS89923.1
A1S_0475	CP000521	515170..516504	1367.04	-1.33	-2.52	0.01	0.05	1	trigger factor septum formation molecular chaperone	ABO10930.2
A1S_0476	CP000521	516697..517302	724.48	-0.99	-1.99	0.05	0.15	1	ATP-dependent Clp protease proteolytic subunit	ABO10931.2
A1S_0477	CP000521	517404..518717	586.47	-0.87	-1.83	0.12	0.26	1	ATP-dependent Clp protease ATP-binding subunit	ABO10932.2
A1S_0478	CP000521	518865..519581	65.43	1	1.99	0.05	0.13	1	putative signal peptide	ABO10933.2
A1S_0479	CP000521	complement(519606..519785)	11.76	0.24	1.18	0.81	0.9	1	putative signal peptide	ABO10934.1
A1S_0480	CP000521	complement(520304..521830)	648.59	-1	-2	0.1	0.22	1	fumarate hydratase	ABO10935.2
A1S_0481	CP000521	complement(522059..524203)	418.31	1.23	2.34	0.03	0.11	1	phosphate acetyltransferase	ABO10936.2
A1S_0482	CP000521	complement(524247..525449)	475.48	2.09	4.26	9.43e-05	0.0014	0.36	acetate kinase (propionate kinase)	ABO10937.2
A1S_0483	CP000521	526212..528065	1021.77	-0.89	-1.85	0.09	0.2	1	phosphogluconate dehydratase	ABO10938.2
A1S_0484	CP000521	528086..528706	756.56	-0.84	-1.78	0.13	0.26	1	hypothetical protein	ABO10939.2
A1S_0485	CP000521	528902..530245	702.19	-1	-2	0.11	0.23	1	high-affinity gluconate permease (GntP family)	ABO10940.2
A1S_0486	CP000521	530276..530788	715.95	-1.29	-2.45	0.01	0.05	1	thermoresistant gluconokinase	ABO10941.2
A1S_0489	CP000521	complement(532692..533957)	432.4	-1.17	-2.25	0.03	0.11	1	gamma-glutamyl phosphate reductase	ABO10942.2
A1S_0490	CP000521	534257..535570	73.16	1.24	2.36	0.00374	0.02	1	putative hydrolase	ABO10943.2
A1S_0491	CP000521	complement(535624..536466)	53.3	0.63	1.55	0.2	0.36	1	hypothetical protein	ABO10944.2
A1S_0492	CP000521	complement(536791..537810)	172.89	-1	-2	0.04	0.12	1	beta-N-acetyl-D-glucosaminidase	ABO10945.2
A1S_0493	CP000521	538003..540186	560.29	0.23	1.18	0.68	0.81	1	carboxy-terminal protease	ABO10946.2
A1S_0494	CP000521	540487..541095	27.16	2.17	4.49	0.000202	0.00248	0.77	putative glycosyl transferase	ABO10947.1
A1S_0495	CP000521	541149..541622	20.19	1.09	2.13	0.06	0.16	1	putative glycosyl transferase	ABO10948.1
A1S_0496	CP000521	541647..542198	45.19	1.78	3.43	0.00158	0.01	1	putative phosphatidylglycerophosphatase B	ABO10949.2
A1S_0497	CP000521	542298..542552	257.73	-0.81	-1.76	0.1	0.22	1	hypothetical protein	ABO10950.2
A1S_0498	CP000521	542611..543042	2316.55	-2.26	-4.8	6.9e-05	0.0011	0.26	nucleoside diphosphate kinase	ABO10951.2
A1S_0499	CP000521	543165..544397	261.99	-0.51	-1.42	0.3	0.47	1	putative Fe-S-cluster redox enzyme	ABO10952.2
A1S_0500	CP000521	544437..545213	201.87	-0.49	-1.4	0.27	0.45	1	type 4 fimbrial biogenesis protein, hypothetical protein	ABO10953.2 , ABO10954.2
A1S_0501	CP000521	545204..545995	296.86	-0.71	-1.64	0.16	0.3	1	type 4 fimbrial biogenesis protein, hypothetical protein	ABO10953.2 , ABO10954.2
A1S_0502	CP000521	546017..547132	305.6	-0.6	-1.52	0.23	0.39	1	1-hydroxy-2-methyl-2-(E)-butenyl 4-diphosphate synthase, histidyl-tRNA synthetase	ABO10955.2 , ABO10956.2
A1S_0503	CP000521	547129..548421	326.54	-1.17	-2.25	0.02	0.07	1	1-hydroxy-2-methyl-2-(E)-butenyl 4-diphosphate synthase, histidyl-tRNA synthetase	ABO10955.2 , ABO10956.2
A1S_0504	CP000521	548450..549148	264.29	-1.21	-2.31	0.00714	0.03	1	hypothetical protein	ABO10957.2 , ABO10958.2
A1S_0505	CP000521	549148..550293	714.86	-0.23	-1.17	0.69	0.81	1	hypothetical protein	ABO10957.2 , ABO10958.2
A1S_0506	CP000521	550481..551890	237.56	-0.16	-1.12	0.75	0.85	1	putative GTP-binding protein EngA	ABO10959.2
A1S_0507	CP000521	552087..552701	67.46	-0.07	-1.05	0.88	0.94	1	hypothetical protein, putative acyltransferase	ABO10960.2 , ABO10961.2
A1S_0508	CP000521	552695..553489	144.39	0.44	1.35	0.32	0.5	1	hypothetical protein, putative acyltransferase	ABO10960.2 , ABO10961.2
A1S_0509	CP000521	553491..553619	2.17	0.57	1.49	0.69	0.81	1	putative acyl carrier protein	ABO10962.1
A1S_0510	CP000521	553764..554012	95.31	0.06	1.04	0.92	0.97	1	putative acyl carrier protein (ACP)	ABO10963.2
A1S_0511	CP000521	554033..554563	131.5	0.48	1.4	0.35	0.52	1	putative membrane protein	ABO10964.2
A1S_0512	CP000521	554573..556231	69.42	-0.04	-1.03	0.94	0.98	1	hypothetical protein	ABO10965.2
A1S_0513	CP000521	556234..556974	68.29	-0.2	-1.15	0.64	0.78	1	putative glycosyl transferase	ABO10966.2
A1S_0514	CP000521	556977..557903	57.85	-0.22	-1.17	0.59	0.74	1	hypothetical protein	ABO10967.2
A1S_0515	CP000521	557905..559440	75.65	-0.98	-1.97	0.06	0.15	1	histidine ammonia-lyase protein	ABO10968.2
A1S_0516	CP000521	559450..559878	162.86	0.55	1.47	0.33	0.51	1	hypothetical protein	ABO10969.2 , ABO10970.1 , ABO10971.2
A1S_0517	CP000521	complement(559466..559846)	0	NaN	NaN	NaN	NaN	NaN	hypothetical protein	ABO10969.2 , ABO10970.1
A1S_0518	CP000521	559878..560507	323.91	1.13	2.19	0.02	0.07	1	hypothetical protein, putative membrane protein	ABO10969.2 , ABO10971.2 , ABO10972.2
A1S_0519	CP000521	560482..562797	154.46	0.43	1.35	0.39	0.57	1	hypothetical protein, putative membrane protein	ABO10971.2 , ABO10972.2
A1S_0520	CP000521	562827..564122	59.33	0.04	1.03	0.93	0.98	1	putative oxidoreductase protein; putative dehydrogenase (flavoprotein)	ABO10973.2
A1S_0521	CP000521	564125..564670	48.02	-0.39	-1.31	0.45	0.62	1	hypothetical protein	ABO10974.2 , ABO10975.2
A1S_0522	CP000521	564667..565869	62.25	-0.35	-1.27	0.43	0.6	1	hypothetical protein, putative 3-hydroxylacyl-(acyl carrier protein) dehydratase	ABO10974.2 , ABO10975.2 , ABO10976.2
A1S_0523	CP000521	565869..566294	29.53	-1.27	-2.42	0.01	0.06	1	hypothetical protein, putative 3-hydroxylacyl-(acyl carrier protein) dehydratase	ABO10975.2 , ABO10976.2
A1S_0524	CP000521	566318..567043	119.8	-1.03	-2.05	0.02	0.07	1	hypothetical protein	ABO10977.2 , ABO10978.2
A1S_0525	CP000521	567043..568269	91.91	-1.21	-2.32	0.00848	0.04	1	hypothetical protein	ABO10977.2 , ABO10978.2
A1S_0526	CP000521	568281..568715	142.91	-2.52	-5.73	2.46e-08	1.33e-06	9.33e-05	hypothetical protein	ABO10979.1
A1S_0527	CP000521	568739..569395	26.43	-0.73	-1.65	0.18	0.33	1	putative holo-(acyl carrier protein) synthase 2	ABO10980.2
A1S_0528	CP000521	complement(569463..569921)	503.22	-1.51	-2.84	0.00137	0.01	1	protein exporting molecular chaperone	ABO10981.1
A1S_0529	CP000521	complement(569949..570206)	831.82	-1.35	-2.56	0.00225	0.01	1	glutaredoxin	ABO10982.1
A1S_0530	CP000521	complement(570218..570634)	1153.32	-1.08	-2.11	0.06	0.16	1	hypothetical protein	ABO10983.2
A1S_0531	CP000521	complement(570731..571789)	89.12	-0.93	-1.9	0.04	0.11	1	putative GTPase	ABO10984.2
A1S_0532	CP000521	571915..572481	195.22	-1.25	-2.39	0.00559	0.03	1	oligoribonuclease	ABO10985.2
A1S_0533	CP000521	572637..573368	523.58	-0.58	-1.49	0.29	0.46	1	putative membrane protein	ABO10986.2
A1S_0534	CP000521	573442..574308	649.66	-1.9	-3.73	0.000501	0.00485	1	NADH-dependent enoyl-ACP reductase	ABO10987.2
A1S_0535	CP000521	complement(574379..575785)	564.52	2.3	4.94	3.17e-05	0.000606	0.12	putative RND family drug transporter	ABO10988.1
A1S_0536	CP000521	complement(575796..577790)	670.75	2.5	5.67	2.71e-05	0.00054	0.1	macrolide transport protein	ABO10989.2	macB
A1S_0537	CP000521	complement(577793..578041)	336.32	3.03	8.15	3.31e-11	3.22e-09	1.26e-07	putative RND family drug transporter	ABO10990.1
A1S_0538	CP000521	complement(578044..578910)	750.05	2.94	7.67	2.65e-08	1.41e-06	0.0001	putative RND family drug transporter	ABO10991.1	macA
A1S_0539	CP000521	complement(579240..580229)	146.66	-0.34	-1.27	0.47	0.64	1	hypothetical protein, putative DNA polymerase III delta subunit	ABS89925.1 , ABO10992.1
A1S_0540	CP000521	complement(580249..580758)	308.17	-0.74	-1.67	0.09	0.21	1	putative minor lipoprotein	ABO10993.2
A1S_0541	CP000521	complement(580786..581502)	319.34	-1.17	-2.25	0.01	0.05	1	leucyl-tRNA synthetase	ABO10994.1
A1S_0542	CP000521	complement(581807..583279)	447.68	-1.06	-2.08	0.05	0.14	1	leucyl-tRNA synthetase	ABO10995.1
A1S_0543	CP000521	584438..586162	815.8	0.07	1.05	0.9	0.95	1	acetolactate synthase III large subunit, acetolactate synthase isozyme III small subunit	ABO10996.2 , ABO10997.2
A1S_0544	CP000521	586162..586653	359.93	-0.43	-1.35	0.34	0.52	1	acetolactate synthase III large subunit, acetolactate synthase isozyme III small subunit	ABO10996.2 , ABO10997.2
A1S_0545	CP000521	586686..587702	744.21	-0.82	-1.76	0.15	0.3	1	acetohydroxy acid isomeroreductase	ABO10998.2
A1S_0546	CP000521	588033..590087	98.21	1.33	2.51	0.01	0.06	1	putative membrane protein, hypothetical protein	ABO10999.2 , ABS89927.1
A1S_0547	CP000521	590796..591257	25.07	4.77	27.24	3.72e-07	1.41e-05	0.00141	putative transcriptional regulator	ABO11000.2
A1S_0548	CP000521	complement(591474..592046)	24.21	0.12	1.09	0.88	0.95	1	putative transcriptional regulator (TetR family)	ABO11001.2
A1S_0549	CP000521	592377..593240	63.42	1.8	3.49	0.00141	0.01	1	hypothetical protein	ABO11002.2
A1S_0550	CP000521	593680..596445	173.23	0.19	1.14	0.71	0.82	1	putative VGR-related protein	ABO11003.2
A1S_0551	CP000521	596452..598041	41.75	-0.21	-1.16	0.59	0.74	1	hypothetical protein	ABO11004.2
A1S_0552	CP000521	598056..598916	137.35	-0.22	-1.17	0.68	0.81	1	hypothetical protein	ABO11005.2
A1S_0553	CP000521	599043..600110	75.4	0.07	1.05	0.88	0.94	1	hypothetical protein	ABO11006.2
A1S_0554	CP000521	600280..601872	172.37	-0.35	-1.27	0.46	0.63	1	peptide chain release factor 3	ABO11007.2
A1S_0555	CP000521	602309..602785	36.14	0.27	1.21	0.63	0.77	1	hypothetical protein	ABO11008.1
A1S_0556	CP000521	602873..603814	150.17	-0.22	-1.17	0.65	0.78	1	hypothetical protein	ABO11009.2 , ABO11010.2
A1S_0557	CP000521	603814..604644	64.81	-0.18	-1.13	0.67	0.8	1	hypothetical protein	ABO11009.2 , ABO11010.2
A1S_0558	CP000521	604752..607508	416.74	1.12	2.17	0.08	0.2	1	aconitate hydratase 1	ABO11011.2
A1S_0559	CP000521	607843..608604	110.71	0.8	1.74	0.1	0.21	1	putative NAD(P)-binding enzyme	ABO11012.2
A1S_0560	CP000521	608887..609786	51.74	0.25	1.19	0.61	0.76	1	putative transcriptional regulator	ABO11013.2
A1S_0561	CP000521	complement(609794..610303)	119.75	1	2	0.02	0.06	1	hypothetical protein	ABO11014.2
A1S_0562	CP000521	complement(610638..611642)	112.31	0.63	1.54	0.16	0.31	1	tRNA-dihydrouridine synthase A	ABO11015.2
A1S_0563	CP000521	complement(611791..612975)	49.69	-0.16	-1.11	0.76	0.86	1	putative transport protein (MFS superfamily)	ABO11016.2
A1S_0564	CP000521	complement(612994..613401)	22.84	0.34	1.26	0.55	0.71	1	hypothetical protein	ABO11017.1
A1S_0565	CP000521	complement(613469..614395)	35.45	0.92	1.89	0.09	0.2	1	putative membrane protein	ABO11018.1
A1S_0566	CP000521	614633..615760	45.34	-0.24	-1.18	0.63	0.77	1	pyridine nucleotide transhydrogenase (proton pump) alpha subunit (part1)	ABO11019.2
A1S_0567	CP000521	615772..616086	20.79	-0.95	-1.93	0.16	0.31	1	pyridine nucleotide transhydrogenase (proton pump) alpha subunit (part2)	ABO11020.2
A1S_0568	CP000521	616099..617553	41.75	-0.29	-1.22	0.59	0.74	1	pyridine nucleotide transhydrogenase beta subunit	ABO11021.2
A1S_0569	CP000521	complement(617606..618427)	27.4	0.1	1.07	0.85	0.92	1	dehydrogenase/reductase	ABO11022.2
A1S_0570	CP000521	complement(618678..619079)	929.6	-0.63	-1.55	0.25	0.42	1	hypothetical protein	ABO11023.1
A1S_0571	CP000521	complement(619161..619955)	292.6	0.66	1.58	0.13	0.26	1	hydroxypyruvate isomerase	ABO11024.2
A1S_0572	CP000521	complement(619972..620838)	68.46	-0.09	-1.06	0.86	0.93	1	putative 3-hydroxyisobutyrate dehydrogenase or 2-hydroxy-3-oxopropionate reductase	ABO11025.1
A1S_0573	CP000521	complement(620849..621637)	22.87	-0.49	-1.4	0.32	0.5	1	putative enoyl-CoA hydratase/isomerase	ABO11026.2
A1S_0574	CP000521	complement(621734..624541)	63.69	-1.05	-2.08	0.02	0.08	1	GacS-like sensor kinase protein	ABO11027.2
A1S_0575	CP000521	624714..625628	148.43	-0.65	-1.57	0.17	0.31	1	cysteine synthase B	ABO11028.2
A1S_0576	CP000521	625651..626469	169.53	-0.12	-1.09	0.82	0.91	1	hypothetical protein	ABO11029.2
A1S_0579	CP000521	627900..630206	326.69	-0.2	-1.15	0.72	0.83	1	GTP pyrophosphokinase	ABO11030.2
A1S_0580	CP000521	complement(630251..631024)	34.31	0.34	1.27	0.55	0.71	1	putative short-chain dehydrogenase	ABO11031.2
A1S_0581	CP000521	631136..631942	11.42	0.55	1.47	0.35	0.53	1	hypothetical protein (MazG family), putative DNA uptake protein	ABO11032.2 , ABO11033.2
A1S_0582	CP000521	631923..632321	16.34	-0.49	-1.4	0.46	0.63	1	hypothetical protein (MazG family), putative DNA uptake protein	ABO11032.2 , ABO11033.2
A1S_0583	CP000521	632446..633909	284.49	-1.25	-2.39	0.00832	0.04	1	poly(A) polymerase I (PAP), 2-amino-4-hydroxy-6- hydroxymethyldihydropteridine pyrophosphokinase	ABO11034.2 , ABO11035.2
A1S_0584	CP000521	633906..634388	150.89	-1.15	-2.21	0.01	0.04	1	poly(A) polymerase I (PAP), 2-amino-4-hydroxy-6- hydroxymethyldihydropteridine pyrophosphokinase	ABO11034.2 , ABO11035.2
A1S_0585	CP000521	634570..634968	197.64	-1.25	-2.39	0.00872	0.04	1	3-methyl-2-oxobutanoate hydroxymethyltransferase	ABO11036.1
A1S_0586	CP000521	635024..635242	293.09	-0.97	-1.96	0.05	0.15	1	3-methyl-2-oxobutanoate hydroxymethyltransferase	ABO11037.1
A1S_0587	CP000521	635246..636094	235.07	-1.3	-2.47	0.00744	0.03	1	pantoate--beta-alanine ligase	ABO11038.2
A1S_0588	CP000521	636117..636968	278.62	-0.24	-1.18	0.64	0.77	1	hypothetical protein, phosphocarrier protein (HPr-like)	ABO11039.2 , ABO11040.1
A1S_0589	CP000521	636965..637234	172.47	-0.72	-1.65	0.09	0.21	1	hypothetical protein, phosphocarrier protein (HPr-like)	ABO11039.2 , ABO11040.1
A1S_0590	CP000521	637237..637773	77.35	-0.84	-1.79	0.06	0.15	1	hypothetical protein	ABO11041.2
A1S_0591	CP000521	complement(637833..639461)	47.7	1.28	2.43	0.0047	0.02	1	putative AMP-dependent synthetase/ligase	ABO11042.2
A1S_0592	CP000521	639873..641795	589.96	-1	-2.01	0.08	0.19	1	threonyl-tRNA synthetase	ABO11043.2
A1S_0593	CP000521	642014..642352	1196.07	-0.78	-1.72	0.13	0.26	1	protein chain initiation factor IF-3	ABO11044.2
A1S_0594	CP000521	642558..643178	103.07	-0.68	-1.61	0.13	0.27	1	putative glutathione S-transferase	ABO11045.2
A1S_0595	CP000521	643231..643659	30.79	0.68	1.6	0.25	0.42	1	putative membrane protein	ABO11046.2
A1S_0596	CP000521	complement(643699..644949)	37.26	0.12	1.09	0.78	0.88	1	putative transporter	ABO11047.2
A1S_0597	CP000521	645404..645763	3939.07	-0.62	-1.54	0.27	0.44	1	50S ribosomal protein L20	ABO11048.1
A1S_0598	CP000521	646090..646407	34.82	1.03	2.04	0.11	0.24	1	hypothetical protein	ABO11049.1
A1S_0599	CP000521	646466..646969	17.63	0.19	1.14	0.79	0.88	1	hypothetical protein	ABO11050.2
A1S_0600	CP000521	complement(646976..647545)	57.77	-0.06	-1.04	0.89	0.95	1	hypothetical protein	ABO11051.1
A1S_0601	CP000521	648134..649114	357.36	-1.05	-2.07	0.04	0.12	1	phenylalanyl-tRNA synthetase alpha-subunit	ABO11052.2
A1S_0602	CP000521	649148..651529	407.36	-0.86	-1.82	0.15	0.29	1	phenylalanyl-tRNA synthetase beta subunit, integration host factor alpha subunit	ABO11053.2 , ABO11054.2
A1S_0603	CP000521	651526..651822	563.15	-0.43	-1.34	0.37	0.54	1	phenylalanyl-tRNA synthetase beta subunit, integration host factor alpha subunit	ABO11053.2 , ABO11054.2
A1S_0606	CP000521	complement(654250..654576)	476.42	-1.75	-3.36	0.00161	0.01	1	hypothetical protein	ABO11055.1
A1S_0607	CP000521	654856..656376	172.72	-1.3	-2.46	0.01	0.05	1	exopolyphosphatase	ABO11056.2
A1S_0608	CP000521	656395..657216	1219.86	-1.44	-2.72	0.03	0.09	1	acetyl-coenzyme A carboxylase carboxyl transferase (alpha subunit)	ABO11057.2
A1S_0609	CP000521	657273..658556	54.44	-0.88	-1.84	0.07	0.17	1	cell cycle protein, pyrroline-5-carboxylate reductase	ABO11058.1 , ABO11059.2
A1S_0610	CP000521	658534..659364	203.15	-0.95	-1.94	0.03	0.11	1	cell cycle protein, pyrroline-5-carboxylate reductase	ABO11058.1 , ABO11059.2
A1S_0611	CP000521	659386..659955	113.34	-1.06	-2.08	0.02	0.06	1	putative integral membrane resistance protein	ABO11060.2
A1S_0612	CP000521	complement(660015..662786)	128.81	-0.94	-1.91	0.05	0.13	1	DNA polymerase I	ABO11061.2
A1S_0613	CP000521	662940..665747	65.24	0.34	1.27	0.43	0.61	1	putative membrane protein, putative small conductance mechanosensitive ion channel	ABO11062.2 , ABO11063.2
A1S_0614	CP000521	complement(665737..666654)	102.58	-1	-2	0.02	0.08	1	putative membrane protein, putative small conductance mechanosensitive ion channel	ABO11062.2 , ABO11063.2
A1S_0615	CP000521	complement(666664..667485)	133.53	-1.17	-2.25	0.01	0.05	1	hypothetical protein	ABO11064.2
A1S_0616	CP000521	667591..669072	89.85	-0.95	-1.93	0.09	0.2	1	secretion protein XcpR	ABO11065.2
A1S_0617	CP000521	complement(669127..669558)	141.28	-0.27	-1.21	0.63	0.77	1	hypothetical protein	ABO11066.2
A1S_0618	CP000521	complement(669646..670083)	37.28	-0.35	-1.28	0.53	0.69	1	hypothetical protein	ABO11067.2
A1S_0619	CP000521	complement(670635..671459)	313.04	0.26	1.2	0.6	0.75	1	putative carbon-nitrogen hydrolase	ABO11068.2
A1S_0620	CP000521	complement(671486..672007)	453.71	-0.12	-1.08	0.84	0.92	1	putative anti-anti-sigma factor	ABO11069.1
A1S_0621	CP000521	complement(672110..673078)	162.56	-1.01	-2.01	0.03	0.1	1	putative two-component response regulator	ABO11070.2
A1S_0622	CP000521	complement(673194..674093)	277.97	-0.86	-1.81	0.1	0.22	1	putative lipoprotein precursor (VacJ) transmembrane	ABO11071.2
A1S_0623	CP000521	complement(674836..676950)	81.38	1.33	2.52	0.04	0.11	1	DNA mismatch repair enzyme	ABO11072.2
A1S_0624	CP000521	complement(677113..677907)	42.8	0.99	1.99	0.09	0.21	1	putative lipoprotein	ABO11073.2
A1S_0625	CP000521	678351..678923	62.14	0.57	1.48	0.22	0.38	1	putative transcriptional regulator (TetR family)	ABO11074.2
A1S_0626	CP000521	679422..680321	56.25	0.47	1.38	0.39	0.57	1	hypothetical protein	ABO11075.2
A1S_0627	CP000521	complement(683475..684857)	110.45	-0.23	-1.17	0.62	0.77	1	hypothetical protein	ABO11076.2
A1S_0628	CP000521	686258..687379	128.6	1.33	2.51	0.00409	0.02	1	putative transposase	ABO11077.2
A1S_0629	CP000521	692918..697468	48.32	-0.22	-1.16	0.69	0.81	1	hypothetical protein	ABO11078.2 , ABS89944.2
A1S_0630	CP000521	703843..704970	148.26	-0.39	-1.31	0.39	0.56	1	hypothetical protein	ABO11079.2
A1S_0631	CP000521	704973..706106	89.5	-0.84	-1.79	0.07	0.17	1	hypothetical protein	ABO11080.2
A1S_0632	CP000521	706230..709964	40.8	0.34	1.26	0.61	0.75	1	DNA primase	ABO11081.2
A1S_0633	CP000521	715175..717829	231.92	1.05	2.08	0.04	0.12	1	hypothetical protein	ABO11082.2
A1S_0634	CP000521	718515..720347	88.14	0.76	1.69	0.18	0.33	1	hypothetical protein	ABO11083.2
A1S_0635	CP000521	721728..723065	31.75	1.72	3.3	0.000714	0.00636	1	hypothetical bacteriophage protein	ABO11084.2
A1S_0636	CP000521	723347..723850	72.19	2.1	4.3	8.63e-05	0.00131	0.33	DNA polymerase V component, DNA-directed DNA polymerase	ABO11085.1 , ABO11086.2
A1S_0637	CP000521	723831..725141	117.37	2.58	5.99	2.47e-09	1.72e-07	9.35e-06	DNA polymerase V component, DNA-directed DNA polymerase	ABO11085.1 , ABO11086.2
A1S_0638	CP000521	725349..726344	127.61	0.64	1.56	0.16	0.31	1	hypothetical protein	ABO11087.2
A1S_0639	CP000521	complement(727285..728169)	214.69	0.18	1.13	0.7	0.82	1	IncC protein	ABO11088.2
A1S_0640	CP000521	complement(731423..732367)	242.59	-1.93	-3.8	2.54e-05	0.000523	0.1	hypothetical protein	ABO11089.2
A1S_0641	CP000521	complement(732448..733818)	68.31	-1.52	-2.87	0.00189	0.01	1	hypothetical protein	ABO11090.2
A1S_0642	CP000521	complement(734600..735658)	110.55	-1.32	-2.49	0.00481	0.03	1	hypothetical protein	ABO11091.2
A1S_0643	CP000521	complement(735943..737232)	103.85	-0.68	-1.61	0.16	0.3	1	hypothetical protein	ABO11092.2
A1S_0644	CP000521	complement(737245..738063)	88.34	-1.16	-2.23	0.0064	0.03	1	hypothetical protein	ABO11093.2
A1S_0645	CP000521	744711..745841	156.37	-1.22	-2.34	0.00803	0.04	1	hypothetical protein	ABO11094.2
A1S_0646	CP000521	751375..754647	105.02	-1.01	-2.01	0.03	0.1	1	IcmB protein	ABO11095.2
A1S_0647	CP000521	755129..756706	61.06	-1.05	-2.07	0.02	0.07	1	IcmO protein, hypothetical protein	ABO11096.2 , ABS89972.1 , ABS89973.2
A1S_0648	CP000521	complement(760150..760611)	105.1	2.11	4.33	5.23e-06	0.00014	0.02	hypothetical protein	ABO11097.1
A1S_0649	CP000521	complement(762204..764054)	125.89	1.64	3.11	0.000788	0.00679	1	putative phage primase	ABO11098.2
A1S_0650	CP000521	766236..767063	60.39	-0.54	-1.46	0.34	0.51	1	hypothetical protein, conjugal transfer protein	ABS89977.2 , ABO11099.2
A1S_0651	CP000521	770543..772804	121.93	1.37	2.59	0.00187	0.01	1	TraB protein	ABO11100.2
A1S_0652	CP000521	775999..776232	11.09	-0.41	-1.33	0.66	0.79	1	putative ferrous iron transport protein A, putative ferrous iron transport protein B	ABO11101.1 , ABO11102.1
A1S_0653	CP000521	776229..778076	71.78	-0.18	-1.13	0.74	0.85	1	putative ferrous iron transport protein A, putative ferrous iron transport protein B	ABO11101.1 , ABO11102.1
A1S_0654	CP000521	778319..778627	68.17	0.03	1.02	0.96	0.99	1	regulatory protein ArsR	ABO11103.2
A1S_0655	CP000521	778665..779627	114.42	-0.15	-1.11	0.75	0.85	1	putative efflux protein	ABO11104.2
A1S_0656	CP000521	complement(779873..780802)	21.85	1.89	3.69	0.00119	0.00899	1	hypothetical protein	ABO11105.1
A1S_0657	CP000521	781094..781411	30.78	1.94	3.82	0.0045	0.02	1	transposase	ABO11106.2 , ABO11107.2
A1S_0658	CP000521	781411..782313	44.73	1.76	3.38	0.00093	0.00763	1	transposase	ABO11106.2 , ABO11107.2
A1S_0659	CP000521	complement(782608..783618)	37.43	1.05	2.07	0.03	0.1	1	hypothetical protein	ABO11108.1
A1S_0660	CP000521	complement(783750..784472)	15.85	3.45	10.94	3.82e-05	0.000682	0.14	Transposition Helper	ABO11109.1
A1S_0661	CP000521	784871..786073	191.01	1.53	2.88	0.00358	0.02	1	phage integrase family protein	ABO11110.1 , ABO11111.1
A1S_0662	CP000521	complement(785564..785680)	0	NaN	NaN	NaN	NaN	NaN	phage integrase family protein	ABO11110.1 , ABO11111.1
A1S_0663	CP000521	786447..787274	1060.33	3.76	13.51	5.26e-09	3.16e-07	1.99e-05	putative DNA helicase, replication C family protein	ABO11112.2 , ABO11113.2
A1S_0664	CP000521	787261..788142	863.71	4.76	27.01	4.31e-13	7.77e-11	1.63e-09	putative DNA helicase, replication C family protein	ABO11112.2 , ABO11113.2
A1S_0665	CP000521	789504..790283	969.36	4.02	16.2	1.14e-12	1.8e-10	4.31e-09	putative mating pair formation protein	ABO11114.1
A1S_0666	CP000521	790522..791967	1101.63	4.64	24.94	1.47e-10	1.39e-08	5.58e-07	TrbL/VirB6 plasmid conjugal transfer protein	ABO11115.1
A1S_0667	CP000521	792284..792508	1804.23	1.24	2.36	0.06	0.16	1	hypothetical protein	ABO11116.2
A1S_0669	CP000521	complement(793093..793614)	2283.33	1.72	3.29	0.01	0.05	1	Bile acid:sodium symporter	ABO11117.1
A1S_0670	CP000521	794032..794532	838.73	1.16	2.23	0.03	0.1	1	protein tyrosine phosphatase	ABO11119.2 , ABO11118.1
A1S_0671	CP000521	complement(793984..794433)	3791.39	1.52	2.86	0.03	0.09	1	protein tyrosine phosphatase	ABO11119.2 , ABO11118.1
A1S_0672	CP000521	795674..796411	283.86	2.87	7.33	1.49e-07	6.5e-06	0.000565	Resolvase	ABO11120.2
A1S_0673	CP000521	796969..797619	382.98	4.16	17.84	3.58e-12	4.37e-10	1.35e-08	putative transposase	ABO11121.1
A1S_0674	CP000521	797682..798335	814.82	3.97	15.63	4.77e-13	8.21e-11	1.81e-09	putative transposase	ABO11122.1
A1S_0675	CP000521	complement(798900..799715)	1195.52	0.99	1.98	0.08	0.19	1	dihydropteroate synthase	ABO11123.2
A1S_0676	CP000521	799892..800377	85.42	0.96	1.94	0.05	0.14	1	putative transposase	ABO11124.1
A1S_0677	CP000521	800464..800631	24.97	2.04	4.1	0.02	0.06	1	transposase	ABO11125.1
A1S_0682	CP000521	812666..814114	57.28	-0.73	-1.66	0.12	0.26	1	RNA polymerase sigma-54 factor	ABO11126.2
A1S_0683	CP000521	814283..814621	310.86	1.2	2.3	0.02	0.06	1	putative sigma(54) modulation protein RpoX	ABO11127.2
A1S_0684	CP000521	814760..815011	353.57	-0.98	-1.97	0.07	0.17	1	putative toluene tolerance protein Ttg2F	ABO11128.1
A1S_0685	CP000521	815018..816274	401.04	-0.68	-1.61	0.22	0.38	1	UDP-N-acetylglucosamine 1-carboxyvinyltransferase, ATP-phosphoribosyltransferase	ABO11129.2 , ABO11130.2
A1S_0686	CP000521	816274..816957	253.17	-0.47	-1.39	0.3	0.47	1	UDP-N-acetylglucosamine 1-carboxyvinyltransferase, ATP-phosphoribosyltransferase	ABO11129.2 , ABO11130.2
A1S_0687	CP000521	817063..818352	292.21	-0.31	-1.24	0.53	0.69	1	histidinol dehydrogenase	ABO11131.2
A1S_0688	CP000521	818422..819507	116.4	-0.43	-1.35	0.43	0.61	1	histidinol-phosphate aminotransferase	ABO11132.2
A1S_0689	CP000521	complement(819511..820899)	13.51	0.35	1.27	0.56	0.72	1	p-aminobenzoate synthetase	ABO11133.2
A1S_0690	CP000521	821218..822057	82.6	0.7	1.63	0.11	0.23	1	FilA	ABO11134.2
A1S_0691	CP000521	822354..823187	28.23	0.9	1.86	0.1	0.22	1	FilB	ABO11135.2
A1S_0692	CP000521	823656..824423	28.34	0.97	1.95	0.07	0.18	1	FilC	ABO11136.1
A1S_0693	CP000521	824430..826100	32.49	1.34	2.53	0.00443	0.02	1	FilD, FilE	ABO11137.2 , ABO11138.2
A1S_0694	CP000521	826094..827320	18.34	0.79	1.73	0.14	0.28	1	FilD, FilE	ABO11137.2 , ABO11138.2
A1S_0695	CP000521	827340..829271	33.5	-0.72	-1.65	0.14	0.28	1	FilF	ABO11139.2
A1S_0696	CP000521	complement(829327..829875)	31.28	-1.05	-2.08	0.05	0.14	1	putative MutT/nudix family protein	ABO11140.2
A1S_0697	CP000521	829999..830616	42.81	-0.67	-1.59	0.11	0.23	1	putative MutT/nudix family protein	ABO11141.2
A1S_0698	CP000521	830636..831166	58.79	-0.71	-1.63	0.16	0.31	1	putative anhydratase	ABO11142.2
A1S_0699	CP000521	831299..831964	67.14	-0.79	-1.73	0.08	0.19	1	putative glycoprotein endopeptidase metalloprotease	ABO11143.2
A1S_0700	CP000521	831976..832767	50.89	-0.02	-1.02	0.96	0.99	1	putative methyltransferase	ABO11144.2
A1S_0701	CP000521	832967..834010	214.72	0.08	1.05	0.87	0.93	1	putative membrane protein	ABO11145.1
A1S_0702	CP000521	834129..834356	78.85	0.14	1.1	0.78	0.88	1	putative membrane protein, putative esterase	ABO11146.1 , ABO11147.2
A1S_0703	CP000521	834325..835176	197.72	0.16	1.12	0.72	0.83	1	putative membrane protein, putative esterase, hypothetical protein	ABO11146.1 , ABO11147.2 , ABO11148.2
A1S_0704	CP000521	complement(835173..835445)	40.7	0.34	1.26	0.56	0.71	1	putative esterase, hypothetical protein	ABO11147.2 , ABO11148.2
A1S_0705	CP000521	835630..836316	224.82	-0.8	-1.75	0.09	0.2	1	D-ribulose-5-phosphate 3-epimerase	ABO11149.2
A1S_0706	CP000521	836673..837494	83.97	-0.58	-1.5	0.2	0.36	1	putative hydrolase	ABO11150.1
A1S_0707	CP000521	838031..839965	76.64	1.29	2.44	0.00481	0.03	1	copper resistance protein A precursor, copper resistance protein B precursor	ABO11151.2 , ABO11152.1
A1S_0708	CP000521	839952..840707	30.82	0.98	1.98	0.06	0.16	1	copper resistance protein A precursor, copper resistance protein B precursor	ABO11151.2 , ABO11152.1
A1S_0709	CP000521	840736..841731	51.37	1.61	3.05	0.00128	0.00953	1	putative cation efflux system protein	ABO11153.2
A1S_0710	CP000521	841881..842201	65.11	0.4	1.32	0.47	0.64	1	putative SMR family drug transporter	ABO11154.2
A1S_0711	CP000521	842213..842692	33.88	0.58	1.49	0.29	0.47	1	Methylated-DNA-(protein)-cysteine S- methyltransferase	ABO11155.2
A1S_0712	CP000521	842829..844049	153.46	-0.75	-1.69	0.09	0.21	1	hypothetical protein	ABO11156.2
A1S_0713	CP000521	844196..845260	165.19	-0.35	-1.27	0.49	0.66	1	quinolinate synthetase A	ABO11157.2
A1S_0718	CP000521	complement(845958..846953)	258.97	3.15	8.9	2.78e-12	3.63e-10	1.05e-08	adenosine deaminase	ABO11158.2
A1S_0719	CP000521	847355..848530	158.22	3.71	13.07	3.3e-12	4.17e-10	1.25e-08	zinc-binding dehydrogenase	ABO11159.2
A1S_0720	CP000521	complement(848624..849571)	19.66	1.12	2.17	0.05	0.14	1	putative transcriptional regulator (LysR family)	ABO11160.2
A1S_0721	CP000521	849826..851037	78.71	1.74	3.34	0.000191	0.00237	0.72	glutaryl-CoA dehydrogenase	ABO11161.2
A1S_0722	CP000521	851259..852581	16.26	2.5	5.65	9.87e-06	0.000241	0.04	ciscis-muconate transport protein (MFS superfamily)	ABO11162.2
A1S_0723	CP000521	852634..853863	23.12	0.79	1.73	0.12	0.26	1	L-carnitine dehydrogenase	ABO11163.2
A1S_0724	CP000521	complement(853968..855101)	6.28	1.12	2.17	0.1	0.22	1	citrate utilization protein B, hypothetical protein	ABO11164.2 , ABO11165.2
A1S_0725	CP000521	complement(855091..856497)	12.85	1.64	3.11	0.00351	0.02	1	citrate utilization protein B, hypothetical protein	ABO11164.2 , ABO11165.2
A1S_0726	CP000521	complement(856601..857530)	21.81	-0.29	-1.23	0.56	0.71	1	putative transcriptional regulator (LysR family)	ABO11166.2
A1S_0727	CP000521	complement(857662..858456)	6.83	1.88	3.68	0.02	0.07	1	putative substrate-binding protein	ABO11167.2
A1S_0728	CP000521	complement(858550..859860)	8.94	1.74	3.33	0.00519	0.03	1	citrate-proton symporter (MFS superfamily)	ABO11168.2
A1S_0729	CP000521	complement(860139..861068)	30.26	0.00382	1	0.99	1	1	putative transcriptional regulator (LysR family)	ABO11169.2
A1S_0730	CP000521	861368..862753	6.6	1.05	2.08	0.07	0.18	1	putative long-chain fatty acid transport protein	ABO11170.2
A1S_0731	CP000521	862787..864154	17.71	0.06	1.04	0.91	0.96	1	amidohydrolase	ABO11171.2
A1S_0732	CP000521	complement(864213..865220)	15.71	0.21	1.16	0.69	0.82	1	Transcriptional Regulator (AraC family)	ABO11172.2
A1S_0733	CP000521	865406..866461	9.21	1.47	2.77	0.02	0.07	1	putative membrane protein	ABO11173.2
A1S_0734	CP000521	complement(866563..867171)	3.53	0.58	1.49	0.53	0.69	1	transporter (LysE family)	ABO11174.2
A1S_0735	CP000521	867490..868299	4.9	0.26	1.2	0.73	0.84	1	transcriptional regulator (LysR family)	ABO11175.2
A1S_0736	CP000521	868666..869652	683.51	-0.62	-1.54	0.3	0.47	1	hypothetical protein	ABO11176.1
A1S_0737	CP000521	869674..870717	692.6	-0.68	-1.6	0.25	0.41	1	5-methyltetrahydropteroyltriglutamate- homocysteine methyltransferase	ABO11177.2
A1S_0738	CP000521	870903..871394	338.21	-0.19	-1.14	0.68	0.81	1	putative flavoprotein oxidoreductase	ABO11178.2
A1S_0739	CP000521	872488..873039	18.68	1.28	2.43	0.03	0.1	1	putative transcriptional regulator, putative phage related protein	ABO11179.1 , ABO11180.2
A1S_0740	CP000521	complement(873036..874331)	13.39	-1.24	-2.37	0.09	0.21	1	putative transcriptional regulator, putative phage related protein	ABO11179.1 , ABO11180.2
A1S_0741	CP000521	complement(874446..874718)	9.64	1.65	3.14	0.09	0.2	1	hypothetical protein	ABO11181.1
A1S_0742	CP000521	875353..878292	71.9	-0.83	-1.78	0.11	0.24	1	iron-regulated protein	ABO11182.2
A1S_0743	CP000521	complement(878374..878703)	8.23	1.37	2.59	0.12	0.25	1	hypothetical protein	ABO11183.2
A1S_0744	CP000521	878825..879424	9.89	0.23	1.18	0.72	0.83	1	transcriptional regulator (TetR family)	ABO11184.2
A1S_0745	CP000521	complement(879534..882155)	29.66	1.93	3.82	4.39e-05	0.000736	0.17	hypothetical protein	ABO11185.1
A1S_0746	CP000521	complement(883242..884525)	708.21	-0.94	-1.92	0.13	0.27	1	ribonucleoside-diphosphate reductase beta subunit	ABO11186.2
A1S_0747	CP000521	complement(884853..887687)	948.17	-1.1	-2.14	0.05	0.14	1	ribonucleoside diphosphate reductase alpha subunit	ABO11187.2
A1S_0748	CP000521	888220..888936	1003.65	-0.41	-1.33	0.47	0.64	1	two-component regulatory activator (OmpR family)	ABO11188.2
A1S_0749	CP000521	889026..890618	486.51	0.03	1.02	0.96	0.99	1	BfmS	ABO11189.2
A1S_0750	CP000521	complement(890641..890994)	78.7	-0.24	-1.19	0.68	0.81	1	hypothetical protein	ABO11190.2
A1S_0751	CP000521	complement(891087..892058)	37.73	-1.33	-2.52	0.0066	0.03	1	diguanylate cyclase	ABO11191.1
A1S_0752	CP000521	892935..893486	1319.76	-0.66	-1.59	0.35	0.52	1	NADH dehydrogenase I chain A	ABO11192.1
A1S_0753	CP000521	893493..894170	1214.49	-0.93	-1.9	0.15	0.29	1	NADH dehydrogenase I chain B	ABO11193.2
A1S_0754	CP000521	894254..896041	1495.79	-1.2	-2.29	0.04	0.11	1	NADH dehydrogenase I chain CD	ABO11194.2
A1S_0755	CP000521	896055..896564	1224.27	-1.13	-2.18	0.06	0.16	1	NADH dehydrogenase I chain E, NADH dehydrogenase I chain F	ABO11195.2 , ABO11196.2
A1S_0756	CP000521	896561..897895	1642.72	-1.18	-2.27	0.05	0.15	1	NADH dehydrogenase I chain E, NADH dehydrogenase I chain F	ABO11195.2 , ABO11196.2
A1S_0757	CP000521	897907..900591	1532	-1.2	-2.29	0.03	0.1	1	NADH dehydrogenase I chain G	ABO11197.2
A1S_0758	CP000521	900595..901611	1456.15	-1.02	-2.03	0.09	0.21	1	NADH dehydrogenase I chain H	ABO11198.2
A1S_0759	CP000521	901630..902172	1688.12	-1.32	-2.5	0.04	0.11	1	NADH dehydrogenase I chain I 2Fe-2S ferredoxin-related, NADH dehydrogenase I chain J	ABO11199.2 , ABO11200.2
A1S_0760	CP000521	902169..902690	1040.79	-1.16	-2.23	0.06	0.15	1	NADH dehydrogenase I chain I 2Fe-2S ferredoxin-related, NADH dehydrogenase I chain J, NADH dehydrogenase I chain K	ABO11199.2 , ABO11200.2 , ABO11201.2
A1S_0761	CP000521	902690..902998	1330.62	-1.12	-2.18	0.04	0.13	1	NADH dehydrogenase I chain J, NADH dehydrogenase I chain K, NADH dehydrogenase I chain L	ABO11200.2 , ABO11201.2 , ABO11202.2
A1S_0762	CP000521	902995..904884	1562.47	-0.88	-1.84	0.15	0.29	1	NADH dehydrogenase I chain K, NADH dehydrogenase I chain L	ABO11201.2 , ABO11202.2
A1S_0763	CP000521	904886..906484	1337.18	-0.83	-1.77	0.17	0.32	1	NADH dehydrogenase I chain M membrane subunit	ABO11203.2
A1S_0764	CP000521	906487..907983	1178.99	-0.86	-1.81	0.13	0.26	1	NADH dehydrogenase I chain N	ABO11204.2
A1S_0765	CP000521	908084..908719	379.7	-1.5	-2.83	0.000751	0.00659	1	uracil phosphoribosyltransferase	ABO11205.2
A1S_0766	CP000521	908836..909129	64.06	-1.19	-2.27	0.03	0.1	1	putative cold shock protein	ABO11206.1
A1S_0767	CP000521	909395..909742	33.81	0.22	1.17	0.68	0.81	1	Excalibur	ABO11207.1
A1S_0768	CP000521	complement(909754..910641)	179.61	-0.49	-1.4	0.26	0.44	1	putative transcriptional regulator (LysR family)	ABO11208.2
A1S_0769	CP000521	910728..911489	143.34	0.18	1.13	0.67	0.8	1	ferredoxin--NADP+ reductase	ABO11209.2
A1S_0770	CP000521	complement(911540..911962)	286.5	1.44	2.72	0.00373	0.02	1	hypothetical protein	ABO11210.2
A1S_0771	CP000521	912707..914383	1430.14	1.71	3.27	0.00542	0.03	1	putative membrane protein	ABO11211.2
A1S_0772	CP000521	complement(914695..915894)	89.8	1.76	3.39	0.000181	0.00227	0.68	putative oxidoreductase	ABO11212.1
A1S_0773	CP000521	complement(916012..916722)	31.59	0.3	1.23	0.56	0.71	1	putative D-cysteine desulfhydrase (DcyD)	ABO11213.2
A1S_0774	CP000521	complement(916957..918084)	93.99	0.13	1.09	0.77	0.87	1	Putative RND family drug transporter	ABO11214.2
A1S_0775	CP000521	complement(918125..919768)	82.84	0.84	1.79	0.07	0.17	1	putative transporter (MFS superfamily), putative transcriptional regulator (TetR-family)	ABO11215.2 , ABO11216.2
A1S_0776	CP000521	complement(919765..920334)	86.56	0.86	1.82	0.1	0.22	1	putative transporter (MFS superfamily), putative transcriptional regulator (TetR-family)	ABO11215.2 , ABO11216.2
A1S_0777	CP000521	920513..921136	29.01	-0.19	-1.14	0.71	0.82	1	putative threonine efflux protein (RhtC), hypothetical protein	ABO11217.2 , ABS89992.1
A1S_0778	CP000521	complement(921615..923678)	235.77	-0.71	-1.64	0.19	0.34	1	methionyl-tRNA synthetase	ABO11218.2
A1S_0779	CP000521	923964..924464	89.33	1.28	2.43	0.01	0.05	1	hypothetical protein	ABO11219.2
A1S_0780	CP000521	924610..925839	213.45	0.22	1.16	0.66	0.79	1	putative ATP-binding protein	ABO11220.2
A1S_0781	CP000521	925985..926857	72.62	-1.58	-2.98	0.00152	0.01	1	putative MTA/SAH nucleosidase	ABO11221.2
A1S_0782	CP000521	complement(926888..927454)	44.36	-0.09	-1.07	0.87	0.93	1	putative membrane protein	ABO11222.2
A1S_0783	CP000521	927811..928404	171.58	0.09	1.06	0.85	0.92	1	putative membrane protein	ABO11223.2
A1S_0784	CP000521	928519..929088	304.78	-0.89	-1.85	0.06	0.16	1	deoxycytidine triphosphate deaminase	ABO11224.2
A1S_0785	CP000521	929385..930725	111.21	1.43	2.7	0.0017	0.01	1	hypothetical protein	ABO11225.2
A1S_0786	CP000521	930944..932974	108.38	1.47	2.76	0.00105	0.00827	1	putative signal peptide	ABO11226.2
A1S_0787	CP000521	932990..933715	67.54	1.35	2.55	0.0099	0.04	1	putative signal peptide	ABO11227.2
A1S_0788	CP000521	933748..936159	62.03	1.18	2.27	0.02	0.07	1	hypothetical protein	ABO11228.2
A1S_0789	CP000521	complement(937354..938277)	52.13	0.61	1.52	0.21	0.37	1	hypothetical protein	ABO11229.2
A1S_0790	CP000521	complement(938383..939192)	52.97	-0.84	-1.79	0.06	0.15	1	putative membrane protein	ABO11230.2
A1S_0793	CP000521	complement(940794..941528)	73.64	-1.61	-3.06	0.000367	0.00395	1	putative transcriptional regulator	ABO11231.2
A1S_0794	CP000521	complement(941544..942296)	156.76	-1.76	-3.38	1.85e-05	0.000409	0.07	hypothetical protein	ABO11232.2
A1S_0795	CP000521	942327..943130	41.96	-0.61	-1.52	0.22	0.38	1	putative membrane protein	ABO11233.2
A1S_0796	CP000521	943380..944075	15.34	0.78	1.71	0.23	0.39	1	putative transcriptional regulator (GntR-family)	ABO11234.2
A1S_0797	CP000521	944086..947535	89.49	-1.52	-2.87	0.0017	0.01	1	putative chromosome segregation ATPase	ABO11235.2
A1S_0798	CP000521	947537..948574	152.63	-0.73	-1.65	0.12	0.25	1	putative cell division protein (ZipA-like)	ABO11236.2
A1S_0799	CP000521	948669..950705	80.31	-1.24	-2.36	0.00389	0.02	1	DNA ligase	ABO11237.2
A1S_0800	CP000521	950958..951422	793.35	1.77	3.41	0.000593	0.00553	1	bacterioferritin	ABO11238.1
A1S_0801	CP000521	951717..952307	219.87	2.66	6.3	4.61e-07	1.68e-05	0.00174	putative transport protein (permease)	ABO11239.1
A1S_0802	CP000521	952393..952911	143.52	1.98	3.96	1.75e-05	0.000394	0.07	putative transport protein (permease)	ABO11240.1
A1S_0803	CP000521	complement(952979..954409)	98.78	2.75	6.73	1.66e-09	1.21e-07	6.28e-06	trehalose-6-phosphate synthase, trehalose-6-phosphate phophatase	ABO11241.2 , ABO11242.2
A1S_0804	CP000521	complement(954397..955248)	12.63	2.62	6.13	0.000773	0.0067	1	trehalose-6-phosphate synthase, trehalose-6-phosphate phophatase	ABO11241.2 , ABO11242.2
A1S_0805	CP000521	955605..956339	52.44	0.66	1.58	0.17	0.32	1	putative hydrolase biotin biosynthesis (BioH)	ABO11243.2
A1S_0806	CP000521	956430..957710	96.27	-0.48	-1.4	0.39	0.57	1	adenosylmethionine-8-amino-7-oxononanoate aminotransferase	ABO11244.2
A1S_0807	CP000521	957712..958869	76.98	-0.64	-1.56	0.12	0.25	1	8-amino-7-oxononanoate synthase, putative biotin biosynthesis protein (BioC)	ABO11245.2 , ABO11246.2
A1S_0808	CP000521	958866..959615	84.69	-0.46	-1.38	0.25	0.42	1	8-amino-7-oxononanoate synthase, putative biotin biosynthesis protein (BioC)	ABO11245.2 , ABO11246.2
A1S_0809	CP000521	959616..960272	63.6	-0.75	-1.68	0.07	0.17	1	dethiobiotin synthetase x	ABO11247.2
A1S_0810	CP000521	complement(960325..961248)	206.26	-0.9	-1.86	0.04	0.12	1	putative ribosomal large subunit pseudouridine synthase B	ABO11248.2
A1S_0811	CP000521	complement(961290..961886)	96.06	-0.00911	-1.01	0.98	1	1	hypothetical protein	ABO11249.1 , ABO11250.2
A1S_0812	CP000521	complement(961883..962650)	114.88	0.07	1.05	0.89	0.95	1	hypothetical protein	ABO11249.1 , ABO11250.2
A1S_0813	CP000521	complement(962903..963520)	166.53	-0.34	-1.27	0.48	0.64	1	hypothetical protein	ABO11251.2
A1S_0814	CP000521	complement(963610..964272)	64.4	-0.32	-1.25	0.46	0.63	1	hypothetical protein	ABO11252.2
A1S_0815	CP000521	964369..964929	3243.58	-0.04	-1.03	0.95	0.98	1	hypothetical protein	ABO11253.2
A1S_0816	CP000521	965004..965189	522.36	-0.35	-1.28	0.43	0.6	1	50S ribosomal protein L32	ABO11254.1
A1S_0817	CP000521	965342..966328	1293.31	-0.13	-1.1	0.81	0.9	1	hypothetical protein	ABO11255.2 , ABO11256.2
A1S_0818	CP000521	966325..967059	1668.95	-0.89	-1.85	0.1	0.23	1	hypothetical protein	ABO11255.2 , ABO11256.2
A1S_0819	CP000521	967144..967380	201.32	-1.91	-3.77	0.0001	0.00147	0.38	acyl carrier protein (ACP)	ABO11257.2
A1S_0820	CP000521	967571..968044	127.73	-0.7	-1.62	0.09	0.2	1	putative peptidoglycan-binding LysM	ABO11258.2
A1S_0821	CP000521	complement(968090..968857)	39.62	-0.84	-1.78	0.07	0.17	1	hypothetical protein	ABO11259.2
A1S_0822	CP000521	968955..969629	75.5	-0.4	-1.32	0.35	0.52	1	putative hydrolase	ABO11260.2
A1S_0823	CP000521	complement(969695..970354)	94.8	0.84	1.79	0.05	0.14	1	34 dihydroxy-2-butanone-4-phosphate synthase	ABO11261.2
A1S_0824	CP000521	972552..973112	20.66	0.01	1.01	0.98	1	1	hypothetical protein, putative membrane protein	ABS89997.1 , ABO11262.2
A1S_0825	CP000521	complement(973168..973548)	557.49	0.66	1.58	0.15	0.3	1	aspartate 1-decarboxylase precursor	ABO11263.2
A1S_0826	CP000521	complement(973680..973967)	418.73	0.7	1.63	0.13	0.26	1	peptidyl-tRNA hydrolase	ABO11264.1
A1S_0827	CP000521	complement(974101..974235)	57.2	0.11	1.08	0.84	0.92	1	peptidyl-tRNA hydrolase	ABO11265.1
A1S_0828	CP000521	complement(974283..974579)	964.99	-0.88	-1.85	0.08	0.19	1	50S ribosomal protein L25	ABO11266.2
A1S_0829	CP000521	complement(974679..975629)	3290.1	0.03	1.02	0.96	0.99	1	ribose-phosphate pyrophosphokinase, hypothetical protein	ABO11267.1 , ABS89998.1
A1S_0834	CP000521	complement(976104..976937)	1165.4	1.08	2.12	0.1	0.22	1	4-diphosphocytidyl-2-C-methyl-D-erythritol kinase	ABO11268.2
A1S_0835	CP000521	complement(976956..977534)	349.55	2.09	4.26	0.000508	0.0049	1	outer-membrane lipoprotein precursor	ABO11269.1	lolB
A1S_0836	CP000521	complement(977539..979176)	78.78	0.21	1.16	0.7	0.82	1	putative signal peptide	ABO11270.1
A1S_0837	CP000521	979337..980620	228.36	0.44	1.36	0.38	0.55	1	glutamyl tRNA reductase, DNA primase	ABO11271.2 , ABO11272.1
A1S_0838	CP000521	complement(980617..981972)	122.8	0.56	1.48	0.32	0.49	1	glutamyl tRNA reductase, DNA primase	ABO11271.2 , ABO11272.1 , ABO11273.1
A1S_0839	CP000521	complement(981914..982411)	111.44	0.15	1.11	0.74	0.85	1	DNA primase	ABO11272.1 , ABO11273.1
A1S_0840	CP000521	complement(982642..983799)	468.36	-0.1	-1.07	0.86	0.93	1	putative competence protein (ComL)	ABO11274.2
A1S_0841	CP000521	983871..984923	116.79	-0.58	-1.5	0.29	0.46	1	ribosomal large subunit pseudouridine synthase D	ABO11275.2
A1S_0842	CP000521	984934..985671	45.41	-0.63	-1.55	0.2	0.36	1	hypothetical protein	ABO11276.1
A1S_0843	CP000521	985892..986443	109.28	-0.04	-1.03	0.93	0.98	1	putative flavodoxin or tryptophan repressor binding protein	ABO11277.2
A1S_0844	CP000521	complement(986485..986961)	110.27	-0.7	-1.62	0.17	0.32	1	ssrA-binding protein (Small protein B)	ABO11278.2
A1S_0845	CP000521	987181..987588	195.43	-0.08	-1.06	0.85	0.92	1	phosphopantetheine adenylyltransferase	ABO11279.1
A1S_0847	CP000521	988526..989710	12.34	1.45	2.73	0.02	0.06	1	putative signal peptide	ABO11280.2
A1S_0848	CP000521	complement(989760..990740)	33.54	1.04	2.06	0.05	0.14	1	Transcriptional regulator	ABO11281.2
A1S_0849	CP000521	990844..991956	8.71	1.47	2.77	0.02	0.07	1	Tartrate dehydrogenase	ABO11282.2
A1S_0850	CP000521	991983..993629	40.01	1.36	2.56	0.00187	0.01	1	betaine/choline/glycine transport protein (BCCT family)	ABO11283.2
A1S_0851	CP000521	993641..994615	32.93	1.31	2.48	0.02	0.06	1	putative lipase	ABO11284.2
A1S_0852	CP000521	994658..995773	46.26	0.59	1.5	0.22	0.38	1	dioxygenase alpha subunit	ABO11285.2
A1S_0853	CP000521	995973..996629	39.3	0.67	1.59	0.2	0.36	1	succinate-semialdehyde dehydrogenase, NAD-dependent succinate aldehyde dehydrogenase	ABO11286.1 , ABO11287.1
A1S_0854	CP000521	996596..997291	30.61	0.74	1.67	0.16	0.3	1	succinate-semialdehyde dehydrogenase, NAD-dependent succinate aldehyde dehydrogenase	ABO11286.1 , ABO11287.1
A1S_0855	CP000521	997339..998295	41.78	1.11	2.16	0.01	0.05	1	dioxygenase beta subunit	ABO11288.2
A1S_0857	CP000521	complement(998573..999601)	80.32	0.38	1.3	0.47	0.64	1	hypothetical protein, putative glutamine-dependent NAD(+) synthetase (NAD(+) synthase	ABO11289.2 , ABO11290.1
A1S_0858	CP000521	complement(999594..999992)	153.01	-0.09	-1.06	0.86	0.93	1	hypothetical protein, putative glutamine-dependent NAD(+) synthetase (NAD(+) synthase	ABO11289.2 , ABO11290.1
A1S_0859	CP000521	complement(1000052..1001146)	397.52	0.07	1.05	0.89	0.95	1	putative glutamine-dependent NAD(+) synthetase (NAD(+) synthase	ABO11291.1
A1S_0860	CP000521	complement(1001603..1002139)	18.48	0.69	1.61	0.3	0.47	1	hypothetical protein	ABO11292.2
A1S_0861	CP000521	complement(1002254..1003114)	26.72	0.1	1.08	0.84	0.91	1	Pirin	ABO11293.2
A1S_0862	CP000521	complement(1003285..1003737)	439	-1.03	-2.04	0.01	0.05	1	putative membrane protein	ABO11294.2
A1S_0863	CP000521	complement(1003756..1004580)	1613.81	-1.24	-2.37	0.03	0.09	1	beta-ketoacyl-ACP synthase I	ABO11295.1
A1S_0864	CP000521	complement(1004724..1004960)	387.63	-1.56	-2.95	0.000613	0.00566	1	beta-ketoacyl-ACP synthase I	ABO11296.1
A1S_0865	CP000521	1005281..1006606	137.22	0.6	1.52	0.21	0.38	1	hypothetical protein	ABO11297.2
A1S_0866	CP000521	1006807..1007181	6806.99	-1.21	-2.32	0.02	0.08	1	30S ribosomal protein S12	ABO11298.2
A1S_0867	CP000521	1007341..1007811	6651.86	-1.1	-2.14	0.03	0.1	1	30S ribosomal protein S7	ABO11299.2
A1S_0868	CP000521	1007990..1010128	9343.9	-1.34	-2.53	0.01	0.05	1	protein chain elongation factor EF-G GTP-binding	ABO11300.2
A1S_0869	CP000521	1010223..1011371	12594.2	-1.63	-3.09	0.0027	0.02	1	protein chain elongation factor EF-Tu	ABO11301.2
A1S_0870	CP000521	1011575..1012456	17.37	1.75	3.35	0.00246	0.02	1	putative metal-dependent hydrolase	ABO11302.2
A1S_0871	CP000521	1012693..1013568	21.12	0.97	1.96	0.08	0.19	1	putative metal-dependent hydrolase	ABO11303.2
A1S_0872	CP000521	1013677..1014132	18.82	-0.29	-1.22	0.62	0.76	1	ribosomal-protein-alanine acetyltransferase	ABO11304.2
A1S_0873	CP000521	complement(1014177..1014992)	88.26	-0.26	-1.2	0.58	0.74	1	putative arginine-tRNA-protein transferase	ABO11305.2
A1S_0874	CP000521	complement(1015011..1015742)	50.34	-0.64	-1.56	0.15	0.3	1	leucyl phenylalanyl-tRNA-protein transferase	ABO11306.2
A1S_0875	CP000521	complement(1015863..1016810)	272.56	-0.8	-1.74	0.11	0.24	1	thioredoxin reductase	ABO11307.2
A1S_0876	CP000521	1017080..1020112	219.26	-0.57	-1.49	0.31	0.48	1	putative cell division protein (FstK)	ABO11308.2
A1S_0877	CP000521	1020262..1020882	86.51	-0.85	-1.8	0.09	0.2	1	threonine efflux protein	ABO11309.1
A1S_0878	CP000521	complement(1020925..1021212)	39.05	-0.79	-1.73	0.15	0.29	1	hypothetical protein	ABO11310.1
A1S_0879	CP000521	complement(1021296..1021568)	176.89	-0.63	-1.54	0.19	0.35	1	cell division topological specificity factor	ABO11311.1
A1S_0880	CP000521	complement(1021571..1022383)	766.81	-1.1	-2.15	0.03	0.1	1	minC activating cell division inhibitor a membrane ATPase	ABO11312.2
A1S_0881	CP000521	complement(1022454..1023176)	405.83	-1.12	-2.17	0.02	0.07	1	cell division inhibitor	ABO11313.2
A1S_0882	CP000521	complement(1023297..1024343)	76.87	-0.67	-1.59	0.16	0.3	1	putative membrane protein	ABO11314.2
A1S_0883	CP000521	complement(1024360..1025286)	93.88	-1.23	-2.34	0.00771	0.04	1	putative phospholipid/glycerol acyltransferase	ABO11315.2
A1S_0884	CP000521	1025531..1026184	6248.12	0.37	1.29	0.5	0.66	1	putative outer membrane protein	ABO11316.1
A1S_0885	CP000521	1026377..1028416	134.76	0.12	1.08	0.81	0.9	1	ATP-dependent DNA helicase	ABO11317.2
A1S_0886	CP000521	1028441..1028893	187.24	-1.54	-2.9	0.00127	0.00946	1	deoxyuridine 5'-triphosphate nucleotidohydrolase	ABO11318.2
A1S_0887	CP000521	1029093..1030511	194.87	0.8	1.74	0.1	0.22	1	phosphomannomutase	ABO11319.2
A1S_0888	CP000521	1030526..1031434	196.1	-0.23	-1.18	0.61	0.75	1	acetylglutamate kinase	ABO11320.2
A1S_0889	CP000521	1031555..1032337	16.75	2.78	6.89	2.66e-05	0.000536	0.1	hypothetical protein	ABO11321.2
A1S_0890	CP000521	1032446..1033294	71.23	-1.73	-3.31	0.000302	0.00346	1	putative glutamine amidotransferase	ABO11322.1
A1S_0891	CP000521	1033547..1034002	4.58	-3.28	-9.68	0.0035	0.02	1	hemerythrin-like metal-binding protein	ABO11323.1
A1S_0892	CP000521	1034140..1035222	300.43	-1.11	-2.16	0.03	0.11	1	putative membrane protein, hypothetical protein	ABO11324.1 , ABO11325.2
A1S_0893	CP000521	1035222..1035545	152.01	-0.69	-1.62	0.17	0.32	1	putative membrane protein, hypothetical protein	ABO11324.1 , ABO11325.2
A1S_0894	CP000521	complement(1035600..1035998)	332.63	-0.87	-1.82	0.08	0.2	1	outer membrane lipoprotein	ABO11326.2
A1S_0895	CP000521	1036110..1036547	253.11	-0.63	-1.55	0.27	0.44	1	ferric uptake regulator	ABO11327.2
A1S_0896	CP000521	complement(1036617..1037735)	20.19	0.73	1.66	0.17	0.32	1	twitching motility protein	ABO11328.2
A1S_0897	CP000521	complement(1037763..1038800)	14.42	0.95	1.94	0.08	0.19	1	twitching motility protein	ABO11329.1
A1S_0898	CP000521	1038927..1039619	47.11	-0.85	-1.8	0.1	0.23	1	hypothetical protein	ABO11330.2
A1S_0899	CP000521	complement(1039821..1043417)	33.92	-1.14	-2.21	0.03	0.09	1	ATP-dependent dsDNA exonuclease	ABO11331.2
A1S_0900	CP000521	complement(1043427..1044683)	46.37	-1.2	-2.29	0.00951	0.04	1	ATP-dependent dsDNA exonuclease	ABO11332.2
A1S_0901	CP000521	1044842..1045333	23.09	0.64	1.56	0.27	0.44	1	hypothetical protein	ABO11333.2
A1S_0902	CP000521	complement(1045401..1045778)	51.8	1.91	3.75	0.00227	0.01	1	lactoylglutathione lyase-related protein	ABO11334.2
A1S_0903	CP000521	1046158..1046601	29.75	-1.05	-2.07	0.05	0.14	1	putative membrane protein	ABO11335.2
A1S_0904	CP000521	1046700..1047605	62.25	0.37	1.3	0.39	0.56	1	putative nucleoside-diphosphate sugar epimerases (SulA family), putative D-amino acid oxidase	ABO11336.2 , ABO11337.2
A1S_0905	CP000521	complement(1047597..1048712)	79.62	-0.28	-1.21	0.53	0.69	1	putative nucleoside-diphosphate sugar epimerases (SulA family), putative D-amino acid oxidase	ABO11336.2 , ABO11337.2
A1S_0906	CP000521	complement(1048738..1049751)	274.26	-0.77	-1.7	0.13	0.27	1	delta-aminolevulinic acid dehydratase	ABO11338.1
A1S_0907	CP000521	1050023..1050391	48.5	-0.89	-1.85	0.15	0.29	1	hypothetical protein	ABO11339.2
A1S_0908	CP000521	1050661..1051812	132.11	0.2	1.15	0.75	0.85	1	RND family multidrug resistance secretion protein	ABO11340.2
A1S_0909	CP000521	1051819..1053342	107.74	0.37	1.29	0.53	0.69	1	putative MFS family drug transporter	ABO11341.2
A1S_0910	CP000521	1053667..1055631	66.44	0.6	1.51	0.22	0.38	1	gamma-glutamyltranspeptidase precursor	ABO11342.2
A1S_0911	CP000521	1056402..1057004	19.23	-0.29	-1.23	0.66	0.79	1	hypothetical protein	ABO11343.1
A1S_0912	CP000521	1057017..1057517	72.51	-0.94	-1.91	0.12	0.25	1	Ribosomal protein L22	ABO11344.2
A1S_0913	CP000521	1057526..1058632	35.98	-1.04	-2.05	0.08	0.19	1	hypothetical protein	ABO11345.2
A1S_0914	CP000521	complement(1058641..1059369)	31.84	0.12	1.09	0.86	0.93	1	hypothetical protein	ABO11346.1
A1S_0915	CP000521	complement(1061918..1063303)	15.96	2.02	4.07	0.000112	0.00161	0.43	putative MFS transporter	ABO11347.2
A1S_0916	CP000521	complement(1063476..1064420)	13.39	1.37	2.58	0.03	0.09	1	dihydrodipicolinate synthetase	ABO11348.2
A1S_0917	CP000521	1064608..1065498	27.39	0.7	1.62	0.19	0.35	1	Transcriptional regulator	ABO11349.2
A1S_0918	CP000521	1066108..1066281	1.61	0.57	1.48	0.7	0.82	1	hypothetical protein	ABO11350.1
A1S_0919	CP000521	1066434..1066814	6.95	0.5	1.41	0.59	0.74	1	putative permease transmembrane protein	ABO11351.1
A1S_0920	CP000521	1066963..1068876	33.86	0.14	1.1	0.79	0.88	1	hypothetical protein	ABO11352.1
A1S_0921	CP000521	complement(1068932..1070266)	69.38	-1.28	-2.43	0.00367	0.02	1	arginine/ornithine antiporter	ABO11353.2
A1S_0922	CP000521	complement(1070272..1071150)	101.74	-2	-4	2.62e-05	0.000534	0.1	putative homocysteine S-methyltransferase family protein	ABO11354.2
A1S_0923	CP000521	complement(1071929..1073569)	755.68	-0.06	-1.04	0.92	0.97	1	malate dehydrogenase FAD/NAD(P)-binding domain	ABO11355.2
A1S_0924	CP000521	complement(1074081..1074887)	120.59	0.17	1.13	0.7	0.82	1	choline dehydrogenase	ABO11356.1
A1S_0925	CP000521	complement(1074996..1075250)	128.04	0.06	1.04	0.89	0.95	1	choline dehydrogenase	ABO11357.1 , ABO11358.1
A1S_0926	CP000521	complement(1075243..1075740)	169.83	-0.17	-1.12	0.74	0.85	1	choline dehydrogenase	ABO11357.1 , ABO11358.1
A1S_0927	CP000521	complement(1075836..1077308)	236.73	-0.22	-1.17	0.65	0.79	1	NAD+-dependent betaine aldehyde dehydrogenase, bet gene repressor	ABO11359.2 , ABO11360.2
A1S_0928	CP000521	complement(1077301..1077924)	127.51	-0.2	-1.15	0.67	0.8	1	NAD+-dependent betaine aldehyde dehydrogenase, bet gene repressor	ABO11359.2 , ABO11360.2
A1S_0929	CP000521	1078190..1079812	185.59	1.34	2.53	0.00586	0.03	1	putative choline/carnitine/betaine transporter family protein	ABO11361.2
A1S_0930	CP000521	1080152..1081495	323.13	0.34	1.27	0.5	0.67	1	high-affinity choline transporter (BCCT family)	ABO11362.1
A1S_0931	CP000521	1081558..1081995	148.66	0.09	1.06	0.87	0.94	1	high-affinity choline transporter (BCCT family)	ABO11363.1
A1S_0932	CP000521	1082007..1082621	255.86	0.45	1.36	0.47	0.64	1	putative membrane protein	ABO11364.2
A1S_0933	CP000521	1082883..1083398	148.76	-0.57	-1.48	0.21	0.38	1	putative acyl-CoA thioester hydrolase	ABO11365.2
A1S_0934	CP000521	1084208..1085206	43.76	-0.29	-1.22	0.49	0.66	1	putative cobalamin synthesis protein	ABO11366.2
A1S_0935	CP000521	complement(1085244..1086506)	15.04	1.33	2.51	0.02	0.07	1	aerobic C4-dicarboxylate transport protein	ABO11367.2
A1S_0936	CP000521	1086695..1087225	19.74	-0.77	-1.7	0.28	0.46	1	hypothetical protein	ABO11368.2
A1S_0937	CP000521	1087312..1087653	93.95	-0.54	-1.45	0.3	0.47	1	peptidyl-prolyl cis-trans isomerase	ABO11369.1
A1S_0938	CP000521	1087890..1089884	73.87	0.2	1.15	0.72	0.84	1	putative lipoprotein, hypothetical protein	ABO11370.2 , ABS90006.1
A1S_0939	CP000521	1089898..1091157	151.26	0.2	1.15	0.65	0.79	1	hypothetical protein, putative transport protein	ABS90006.1 , ABO11371.2
A1S_0940	CP000521	1091240..1091659	121.37	-0.55	-1.46	0.33	0.51	1	putative membrane protein	ABO11372.2
A1S_0941	CP000521	complement(1091762..1092550)	37.42	-0.15	-1.11	0.75	0.86	1	Enoyl-CoA hydratase/isomerase	ABO11373.2
A1S_0942	CP000521	1092797..1093378	23.42	0.32	1.25	0.57	0.73	1	putative nucleoside/purine/pyrimidine transport protein (NMN family) (PnuC)	ABO11374.2
A1S_0943	CP000521	1093393..1093692	10.84	0.88	1.84	0.28	0.45	1	hypothetical protein	ABO11375.1
A1S_0944	CP000521	complement(1093741..1094541)	34.35	-0.23	-1.17	0.65	0.78	1	putative transcriptional regulator (PcaU-like)	ABO11376.2
A1S_0945	CP000521	1094827..1095132	7.33	6.17	72.04	0.02	0.08	1	putative ferredoxin	ABO11377.2
A1S_0946	CP000521	1095160..1095459	16.03	3.26	9.58	0.000601	0.00558	1	hypothetical protein	ABO11378.2
A1S_0947	CP000521	1095476..1096543	39.65	2.53	5.77	1.49e-05	0.000348	0.06	putative vanillate O-demethylase oxygenase subunit (VanA-like), putative short-chain dehydrogenase	ABO11379.2 , ABO11380.2
A1S_0948	CP000521	1096536..1097300	20.75	1.93	3.8	0.000616	0.00568	1	putative vanillate O-demethylase oxygenase subunit (VanA-like), putative short-chain dehydrogenase	ABO11379.2 , ABO11380.2
A1S_0949	CP000521	1097312..1098241	15.24	2.25	4.75	0.000408	0.00424	1	putative dioxygenase	ABO11381.2
A1S_0950	CP000521	1098346..1098690	13.18	1.9	3.73	0.02	0.08	1	putative ferredoxin reductase subunit of phenylpropionate dioxygenase	ABO11382.1
A1S_0951	CP000521	1098849..1099481	9.44	1.99	3.96	0.00842	0.04	1	putative ferredoxin reductase subunit of phenylpropionate dioxygenase	ABO11383.1
A1S_0952	CP000521	1099524..1100735	13.63	2.15	4.45	0.000332	0.00371	1	putative permease (MFS superfamily)	ABO11384.2
A1S_0953	CP000521	1100770..1101291	12.52	0.25	1.19	0.7	0.82	1	hypothetical protein	ABO11385.2
A1S_0954	CP000521	1101328..1102152	16.09	1.43	2.7	0.02	0.07	1	putative hydrolase	ABO11386.2
A1S_0955	CP000521	1102168..1102962	12.71	1.39	2.62	0.02	0.07	1	putative short-chain dehydrogenase	ABO11387.2
A1S_0956	CP000521	1102978..1103769	10.55	1.39	2.61	0.05	0.13	1	putative dinucleotide-utilizing enzyme	ABO11388.2
A1S_0957	CP000521	1103783..1105249	11.61	0.73	1.66	0.19	0.35	1	putative aldehyde dehydrogenase	ABO11389.2
A1S_0958	CP000521	1105288..1106928	17.15	0.91	1.88	0.07	0.18	1	putative acetolactate synthase (IlvB-like)	ABO11390.2
A1S_0959	CP000521	1107084..1108280	16.28	2.5	5.64	0.00021	0.00255	0.8	putative signal peptide, putative permease (MFS superfamily)	ABO11391.2 , ABO11392.2
A1S_0960	CP000521	complement(1108270..1109640)	43.58	1.42	2.67	0.002	0.01	1	putative signal peptide, putative permease (MFS superfamily)	ABO11391.2 , ABO11392.2
A1S_0961	CP000521	1109875..1110357	9.33	-0.79	-1.73	0.21	0.37	1	peptide deformylase 2	ABO11393.2
A1S_0962	CP000521	1110536..1111858	172.6	-0.66	-1.58	0.19	0.35	1	putative glutaminase, putative transcriptional regulator (AraC family)	ABO11394.2 , ABO11395.2
A1S_0963	CP000521	complement(1111825..1112613)	69.93	0.53	1.45	0.23	0.39	1	putative glutaminase, putative transcriptional regulator (AraC family)	ABO11394.2 , ABO11395.2
A1S_0964	CP000521	1112720..1113940	65.89	2.02	4.06	1.99e-06	6.12e-05	0.00753	fosmidomycin/multidrug transport protein (MFS superfamily)	ABO11396.2
A1S_0965	CP000521	complement(1115598..1116743)	86	-0.02	-1.01	0.97	1	1	mutarotase precursor	ABO11397.2
A1S_0966	CP000521	complement(1117394..1118299)	20.37	0.85	1.8	0.11	0.24	1	transcriptional regulatory protein	ABO11398.2
A1S_0967	CP000521	1118454..1119203	11.84	1.38	2.6	0.04	0.11	1	putative short-chain type regulator dehydrogenase	ABO11399.1
A1S_0968	CP000521	1119279..1120580	19.05	2.68	6.4	1.83e-06	5.71e-05	0.00695	putative phthalate transporter	ABO11400.2
A1S_0969	CP000521	1120600..1121445	13.29	1.85	3.62	0.00225	0.01	1	transketolase	ABO11401.2
A1S_0970	CP000521	1121456..1122460	25.3	1.44	2.71	0.00715	0.03	1	putative transketolase beta subunit protein	ABO11402.2
A1S_0971	CP000521	complement(1122541..1126227)	26.71	1.68	3.19	9.63e-05	0.00142	0.36	methionine synthase	ABO11403.2
A1S_0972	CP000521	1126786..1128321	309.46	-0.6	-1.51	0.31	0.48	1	phosphate transporter	ABO11404.1
A1S_0973	CP000521	1128484..1129818	28.24	-0.4	-1.32	0.39	0.57	1	D-serine deaminase (dehydratase)	ABO11405.2
A1S_0974	CP000521	complement(1129862..1130131)	116.38	-0.28	-1.22	0.59	0.74	1	hypothetical protein	ABO11406.1 , ABO11407.1
A1S_0975	CP000521	complement(1130112..1131320)	259.85	-0.04	-1.03	0.94	0.98	1	hypothetical protein	ABO11406.1 , ABO11407.1
A1S_0976	CP000521	complement(1132221..1133228)	27.23	2.44	5.44	1.3e-05	0.000307	0.05	hypothetical protein, arylsulfatase	ABO11408.2 , ABO11409.2
A1S_0977	CP000521	complement(1133225..1134901)	17.21	1.85	3.61	0.000599	0.00558	1	hypothetical protein, arylsulfatase	ABO11408.2 , ABO11409.2
A1S_0978	CP000521	complement(1135072..1135689)	21.77	-0.43	-1.35	0.39	0.56	1	putative membrane protein	ABO11410.2
A1S_0979	CP000521	1135847..1136485	541.85	0.11	1.08	0.83	0.91	1	putative membrane-bound protein in GNT I transport system (GntY)	ABO11411.2
A1S_0980	CP000521	1136706..1138292	729.82	-3.1	-8.55	3.8e-07	1.42e-05	0.00144	ferric enterobactin receptor precursor	ABO11412.1
A1S_0981	CP000521	1138400..1138918	255.15	-4.14	-17.6	3.55e-15	1.12e-12	1.35e-11	ferric enterobactin receptor precursor	ABO11413.1
A1S_0982	CP000521	complement(1138941..1139870)	54.9	-1.29	-2.45	0.00647	0.03	1	hypothetical protein	ABO11414.2
A1S_0983	CP000521	complement(1139974..1140999)	69.52	-0.8	-1.74	0.07	0.17	1	lipase, hypothetical protein	ABO11415.2 , ABS90012.1
A1S_0984	CP000521	1141284..1141898	532.03	-1.85	-3.6	0.000425	0.00435	1	putative carbonic anhydrase	ABO11416.2
A1S_0985	CP000521	complement(1141931..1142491)	21.7	-0.38	-1.3	0.48	0.65	1	multifunctional protein	ABO11417.2
A1S_0986	CP000521	1142599..1143291	21.68	0.22	1.16	0.69	0.81	1	putative transport protein	ABO11418.2
A1S_0987	CP000521	1143295..1145754	29.39	0.00432	1	0.99	1	1	putative membrane protein	ABO11419.2
A1S_0988	CP000521	complement(1145756..1146565)	22.34	-0.27	-1.2	0.61	0.75	1	hypothetical protein	ABO11420.2
A1S_0989	CP000521	1146642..1147319	42.64	-0.56	-1.47	0.21	0.37	1	monofunctional biosynthetic peptidoglycan transglycosylase	ABO11421.2
A1S_0990	CP000521	1147424..1149505	114.68	-0.53	-1.44	0.3	0.47	1	polyphosphate kinase	ABO11422.2
A1S_0991	CP000521	1149745..1150335	14.95	0.43	1.35	0.47	0.64	1	hypothetical protein	ABO11423.2
A1S_0992	CP000521	complement(1150365..1151273)	312.76	-0.27	-1.2	0.58	0.73	1	transcriptional regulator (LysR family)	ABO11424.2
A1S_0993	CP000521	complement(1151280..1152224)	135.46	-0.65	-1.57	0.17	0.32	1	estB	ABO11425.2
A1S_0994	CP000521	complement(1152279..1153460)	126.75	-1.31	-2.47	0.02	0.08	1	rubredoxin reductase	ABO11426.2
A1S_0995	CP000521	complement(1153553..1153717)	30.86	-1.51	-2.85	0.04	0.12	1	rubredoxin	ABO11427.1
A1S_0996	CP000521	1154161..1154598	8.62	1.47	2.77	0.1	0.22	1	hypothetical protein	ABO11428.2
A1S_0997	CP000521	complement(1154668..1155156)	19.86	0.65	1.57	0.31	0.49	1	hypothetical protein	ABO11429.2
A1S_0998	CP000521	1155414..1156943	210.04	-0.73	-1.65	0.13	0.26	1	lysyl-tRNA-synthase	ABO11430.2
A1S_0999	CP000521	1157133..1158575	190.54	-1.45	-2.73	0.00441	0.02	1	putative signal peptide	ABO11431.1
A1S_1000	CP000521	1158958..1159866	453.68	-1.3	-2.46	0.00762	0.04	1	sulfate adenylyltransferase subunit 2	ABO11432.2
A1S_1001	CP000521	1159897..1161510	357.72	-0.75	-1.68	0.2	0.36	1	ATP-sulfurylase subunit 1	ABO11433.2
A1S_1002	CP000521	complement(1161563..1162111)	97.49	-0.03	-1.02	0.95	0.99	1	hypothetical protein	ABO11434.1
A1S_1003	CP000521	1162334..1162816	39.84	-0.48	-1.4	0.38	0.56	1	hypothetical protein	ABO11435.2
A1S_1004	CP000521	complement(1162892..1164229)	260.22	-0.2	-1.15	0.67	0.8	1	citrate transporter	ABO11436.2
A1S_1005	CP000521	complement(1164783..1166108)	88.09	-0.58	-1.5	0.3	0.48	1	putative hemolysin-related protein	ABO11437.2
A1S_1006	CP000521	complement(1166232..1166681)	230.41	-0.69	-1.61	0.18	0.33	1	putative transcriptional regulator	ABO11438.1
A1S_1007	CP000521	complement(1166788..1167114)	281.09	-0.41	-1.33	0.34	0.52	1	putative transcriptional regulator	ABO11439.1
A1S_1008	CP000521	1167811..1169415	406.38	1.08	2.11	0.05	0.14	1	isocitrate lyase	ABO11440.2
A1S_1009	CP000521	complement(1169600..1169956)	71.89	-0.28	-1.21	0.66	0.79	1	putative lipoprotein	ABO11441.2
A1S_1010	CP000521	complement(1170160..1170483)	11.53	0.67	1.59	0.44	0.61	1	hypothetical protein	ABO11442.1
A1S_1011	CP000521	1170815..1171552	11.28	0.54	1.45	0.38	0.56	1	urease accessory protein	ABO11443.2
A1S_1012	CP000521	1171654..1171956	4.74	1.83	3.55	0.08	0.2	1	EsvC	ABO11444.2
A1S_1013	CP000521	1171969..1172289	6.98	-0.92	-1.89	0.26	0.44	1	urease beta subunit, hypothetical protein	ABO11445.2 , ABS90013.2
A1S_1014	CP000521	1172750..1174450	36.34	0.32	1.25	0.43	0.6	1	urease alpha subunit	ABO11446.2
A1S_1015	CP000521	1174520..1175002	24.53	-0.71	-1.63	0.21	0.37	1	urease accessory protein	ABO11447.2 , ABO11448.2
A1S_1016	CP000521	1174989..1175654	16.97	-0.66	-1.58	0.23	0.39	1	urease accessory protein	ABO11447.2 , ABO11448.2
A1S_1017	CP000521	1175709..1176293	17.58	-0.86	-1.81	0.12	0.25	1	hypothetical protein, urease accessory protein	ABS90014.1 , ABO11449.2
A1S_1018	CP000521	1176303..1176872	60.75	-0.6	-1.52	0.26	0.43	1	urease accessory protein	ABO11450.2
A1S_1019	CP000521	complement(1176914..1177465)	36.24	-0.63	-1.55	0.28	0.45	1	putative methyltransferase, penicillin-binding protein 2	ABO11451.2 , ABO11452.2
A1S_1020	CP000521	complement(1177465..1179483)	77.41	-0.43	-1.35	0.33	0.5	1	putative methyltransferase, penicillin-binding protein 2	ABO11451.2 , ABO11452.2
A1S_1021	CP000521	1179720..1180238	45.18	-0.07	-1.05	0.9	0.95	1	putative signal peptide	ABO11453.2
A1S_1022	CP000521	1180299..1181612	76.86	-0.25	-1.19	0.59	0.74	1	putative membrane protein	ABO11454.2
A1S_1023	CP000521	1181699..1182352	471.15	-1.22	-2.32	0.02	0.07	1	adenylate kinase	ABO11455.2
A1S_1024	CP000521	complement(1182591..1183283)	63.89	-0.04	-1.03	0.93	0.97	1	endonuclease III DNA glycosylase/apyrimidinic (AP) lyase	ABO11456.2
A1S_1025	CP000521	complement(1183284..1184075)	42.02	0.43	1.35	0.42	0.59	1	putative iron-sulfur protein	ABO11457.2
A1S_1026	CP000521	1184407..1185750	47.21	-0.2	-1.15	0.67	0.8	1	glutamate dehydrogenase	ABO11458.2
A1S_1027	CP000521	complement(1185806..1186915)	797.61	-0.17	-1.12	0.78	0.87	1	putative signal peptide	ABO11459.2
A1S_1028	CP000521	complement(1187085..1187861)	120.66	0.42	1.33	0.37	0.55	1	hypothetical protein	ABO11460.2
A1S_1029	CP000521	complement(1187974..1188453)	71.11	0.3	1.23	0.5	0.67	1	hypothetical protein	ABO11461.2
A1S_1030	CP000521	complement(1188755..1190305)	2092.58	0.54	1.46	0.3	0.47	1	DNA-binding ATP-dependent protease La	ABO11462.1
A1S_1031	CP000521	complement(1190430..1191086)	1168.52	0.23	1.17	0.68	0.8	1	DNA-binding ATP-dependent protease La	ABO11463.1
A1S_1032	CP000521	1191963..1197584	18.18	-0.36	-1.29	0.48	0.64	1	hypothetical protein	ABO11464.2
A1S_1033	CP000521	1197642..1198421	24.04	-1.08	-2.12	0.05	0.15	1	putative antigen	ABO11465.2
A1S_1034	CP000521	complement(1198532..1199116)	31.82	2.05	4.13	0.00272	0.02	1	putative ligase	ABO11466.2
A1S_1035	CP000521	1199358..1199699	19.64	2.4	5.28	0.00106	0.00829	1	hypothetical protein	ABO11467.2
A1S_1036	CP000521	complement(1200726..1201010)	115.96	-0.49	-1.41	0.34	0.51	1	hypothetical protein	ABO11468.2 , ABO11469.2
A1S_1037	CP000521	complement(1201007..1201567)	182.48	-0.73	-1.65	0.15	0.3	1	hypothetical protein	ABO11468.2 , ABO11469.2
A1S_1038	CP000521	1201632..1202264	317.23	-0.13	-1.1	0.76	0.86	1	hypothetical protein	ABO11470.2
A1S_1039	CP000521	1202332..1203654	162.07	-0.2	-1.15	0.67	0.8	1	aminopeptidase P	ABO11471.2
A1S_1040	CP000521	1203686..1204894	157.07	-0.07	-1.05	0.88	0.94	1	ubiH protein 2-octaprenyl-6-methoxyphynol hydroxylase, FAD/NAD(P)-binding, putative FAD-dependent monooxygenase	ABO11472.2 , ABO11473.2
A1S_1041	CP000521	1204891..1206123	121.92	-0.21	-1.16	0.66	0.79	1	ubiH protein 2-octaprenyl-6-methoxyphynol hydroxylase, FAD/NAD(P)-binding, putative FAD-dependent monooxygenase	ABO11472.2 , ABO11473.2
A1S_1042	CP000521	1206333..1206584	281.32	-1.91	-3.76	0.000893	0.00738	1	hypothetical protein	ABO11474.1
A1S_1043	CP000521	complement(1206639..1207040)	59.16	1.45	2.74	0.00839	0.04	1	putative transcriptional regulator	ABO11475.2
A1S_1044	CP000521	complement(1207072..1207206)	4.84	0.75	1.68	0.57	0.73	1	Co/Zn/Cd efflux system	ABO11476.1 , ABO11477.2
A1S_1045	CP000521	1207106..1207747	174.2	1.49	2.8	0.00216	0.01	1	Co/Zn/Cd efflux system	ABO11476.1 , ABO11477.2
A1S_1046	CP000521	complement(1207805..1208392)	588.16	3.02	8.11	3.94e-10	3.39e-08	1.49e-06	Lysine exporter protein (LYSE/YGGA)	ABO11478.2
A1S_1047	CP000521	1208515..1209405	22.6	0.6	1.51	0.27	0.44	1	replication initiation inhibitor	ABO11479.2
A1S_1048	CP000521	complement(1209889..1210725)	27.77	-0.78	-1.72	0.15	0.29	1	putative methyltransferase	ABO11480.2
A1S_1049	CP000521	1210799..1211320	11.29	1.14	2.2	0.15	0.3	1	hypothetical protein	ABO11481.2
A1S_1050	CP000521	1211401..1212108	382.83	0.05	1.03	0.93	0.97	1	putative signal peptide	ABO11482.2
A1S_1051	CP000521	1212112..1212975	100.38	0.13	1.09	0.8	0.89	1	esterase	ABO11483.2
A1S_1052	CP000521	complement(1212998..1213741)	90.02	-0.1	-1.07	0.83	0.91	1	putative NADH pyrophosphatase, hypothetical protein	ABO11484.2 , ABO11485.2
A1S_1053	CP000521	complement(1213741..1215384)	39.87	0.52	1.43	0.29	0.47	1	putative NADH pyrophosphatase, hypothetical protein	ABO11484.2 , ABO11485.2
A1S_1054	CP000521	complement(1215518..1217011)	49.5	-0.71	-1.64	0.13	0.26	1	hypothetical protein	ABO11486.2
A1S_1055	CP000521	1217130..1220345	348.55	-0.45	-1.37	0.42	0.6	1	hypothetical protein	ABO11487.2
A1S_1056	CP000521	1220361..1222196	32.92	-0.22	-1.17	0.65	0.79	1	putative oligopeptide transport protein	ABO11488.2
A1S_1057	CP000521	1222226..1223278	24	0.13	1.1	0.8	0.89	1	putative oligopeptide transport protein	ABO11489.2 , ABO11490.2
A1S_1058	CP000521	1223278..1224288	54.96	0.41	1.33	0.41	0.58	1	putative oligopeptide transport protein	ABO11489.2 , ABO11490.2
A1S_1059	CP000521	1224308..1224709	10.44	0.74	1.67	0.32	0.5	1	putative oligopeptide transport protein	ABO11491.1
A1S_1060	CP000521	1224897..1225391	16.91	-0.19	-1.14	0.75	0.86	1	putative oligopeptide transport protein	ABO11492.1
A1S_1061	CP000521	1225489..1225857	11.21	-0.6	-1.52	0.34	0.51	1	putative oligopeptide transport protein	ABO11493.1
A1S_1062	CP000521	1226043..1227287	57.31	0.11	1.08	0.81	0.9	1	putative FMN oxidoreductase	ABO11494.2
A1S_1063	CP000521	complement(1227346..1229460)	127.07	-1.42	-2.68	0.00661	0.03	1	TonB-dependent siderophore receptor	ABO11495.2
A1S_1065	CP000521	complement(1229738..1230400)	243.84	-0.86	-1.82	0.06	0.15	1	ribonuclease T, dihydroorotase	ABO11496.2 , ABO11497.2
A1S_1066	CP000521	complement(1230385..1231419)	337.8	-1.27	-2.41	0.00909	0.04	1	ribonuclease T, dihydroorotase	ABO11496.2 , ABO11497.2
A1S_1067	CP000521	1231569..1232831	10.81	-0.35	-1.27	0.49	0.66	1	GGDEF	ABO11498.2
A1S_1068	CP000521	complement(1232890..1233336)	614.16	-1.53	-2.89	0.00229	0.01	1	argininosuccinate synthetase	ABO11499.1
A1S_1069	CP000521	complement(1233575..1234138)	503.16	-1.57	-2.97	0.00124	0.0093	1	argininosuccinate synthetase	ABO11500.1
A1S_1070	CP000521	1235019..1237049	34.08	0.25	1.19	0.63	0.77	1	24-dienoyl-CoA reductase	ABO11501.2
A1S_1072	CP000521	1239533..1240297	21.11	-1.18	-2.27	0.04	0.11	1	hypothetical protein	ABO11502.2 , ABS90022.2
A1S_1073	CP000521	1240901..1250797	36.98	-0.15	-1.11	0.77	0.87	1	Hemolysin-type calcium-binding region	ABO11503.2
A1S_1074	CP000521	complement(1252212..1252571)	17.55	-0.63	-1.54	0.31	0.49	1	hypothetical protein	ABO11504.2
A1S_1075	CP000521	complement(1252573..1253814)	21.44	0.99	1.98	0.06	0.15	1	D-amino-acid dehydrogenase	ABO11505.2
A1S_1076	CP000521	complement(1253895..1254737)	18.98	0.59	1.51	0.3	0.47	1	transcription regulator LysR family	ABO11506.2
A1S_1077	CP000521	1254889..1256316	10.27	1.83	3.55	0.00193	0.01	1	hypothetical protein	ABO11507.2
A1S_1078	CP000521	complement(1256498..1257316)	4.83	0.82	1.76	0.42	0.59	1	hypothetical protein	ABO11508.2
A1S_1079	CP000521	1257772..1259520	24.08	-0.91	-1.87	0.04	0.11	1	dichlorophenol hydroxylase	ABO11509.2
A1S_1080	CP000521	1259982..1260860	127.93	-1.96	-3.9	5.79e-06	0.000152	0.02	putative lipoprotein	ABO11510.2
A1S_1081	CP000521	1262185..1262736	7.91	1.32	2.5	0.12	0.25	1	putative transcriptional regulator	ABO11511.1
A1S_1082	CP000521	complement(1263572..1263931)	60.05	-0.22	-1.16	0.68	0.81	1	hypothetical protein	ABO11512.1
A1S_1083	CP000521	complement(1264315..1265610)	46.18	-0.16	-1.12	0.76	0.86	1	aromatic amino acid transporter (APC family)	ABO11513.1
A1S_1084	CP000521	complement(1265818..1267263)	71.66	-0.83	-1.78	0.09	0.21	1	Glycine/D-amino acid oxidases (deaminating)	ABO11514.2
A1S_1085	CP000521	complement(1267283..1268614)	10.26	1.43	2.69	0.01	0.05	1	Amino acid transporter	ABO11515.2
A1S_1086	CP000521	complement(1268809..1269516)	27.58	0.6	1.51	0.28	0.46	1	hypothetical protein	ABO11516.1
A1S_1087	CP000521	complement(1269582..1270301)	31.28	0.36	1.29	0.47	0.64	1	GntR-family transcriptional regulator	ABO11517.2
A1S_1088	CP000521	complement(1270361..1271131)	43.78	0.87	1.83	0.11	0.23	1	hypothetical protein	ABO11518.2
A1S_1089	CP000521	complement(1271160..1272590)	37.18	0.18	1.14	0.68	0.8	1	hypothetical protein	ABO11519.2
A1S_1090	CP000521	complement(1272908..1273426)	22.05	0.75	1.68	0.19	0.35	1	putative transcription regulator (AsnC family)	ABO11520.2
A1S_1091	CP000521	1273508..1273981	25.06	-0.69	-1.61	0.22	0.38	1	succinylornithine transaminase (carbon starvation protein C)	ABO11521.1
A1S_1092	CP000521	1274184..1274702	6.31	-0.77	-1.7	0.31	0.48	1	succinylornithine transaminase (carbon starvation protein C), Arginine/ornithine N-succinyltransferase beta subunit	ABO11522.1 , ABO11523.2
A1S_1093	CP000521	1274699..1275793	14.35	-0.03	-1.02	0.96	0.99	1	succinylornithine transaminase (carbon starvation protein C), Arginine/ornithine N-succinyltransferase beta subunit	ABO11522.1 , ABO11523.2
A1S_1094	CP000521	1276193..1277656	40.19	0.38	1.3	0.37	0.55	1	D-serine/D-alanine/glycine transporter	ABO11524.2
A1S_1095	CP000521	complement(1279525..1280985)	26.27	-0.64	-1.56	0.12	0.26	1	Aldehyde dehydrogenase	ABO11525.2
A1S_1096	CP000521	1281115..1282185	27.23	0.45	1.36	0.41	0.59	1	hypothetical protein	ABO11526.2
A1S_1097	CP000521	complement(1282201..1283097)	19.72	-0.26	-1.2	0.61	0.76	1	putative membrane protein	ABO11527.2
A1S_1098	CP000521	complement(1283223..1284770)	18.33	1.6	3.03	0.00321	0.02	1	D-galactarate dehydrogenase	ABO11528.2
A1S_1099	CP000521	complement(1284841..1286199)	18.13	2.78	6.87	1.07e-06	3.53e-05	0.00406	D-glucarate/D-galactarate permease (MFS superfamily)	ABO11529.2
A1S_1100	CP000521	1286485..1287816	18.03	1.64	3.11	0.00255	0.02	1	D-glucarate dehydratase	ABO11530.2
A1S_1101	CP000521	1287979..1288890	18.66	0.71	1.63	0.2	0.35	1	5-dehydro-4-deoxyglucarate dehydratase	ABO11531.2
A1S_1102	CP000521	1288921..1290507	39.2	0.72	1.64	0.1	0.22	1	2-ketoglutarate semialdehyde dehydrogenase	ABO11532.2
A1S_1103	CP000521	1290751..1291464	73.64	0.16	1.12	0.73	0.84	1	putative transcriptional regulator (GntR family)	ABO11533.2
A1S_1104	CP000521	complement(1291529..1293280)	35.33	2.23	4.71	3.45e-06	0.0001	0.01	chlorogenate esterase	ABO11534.2
A1S_1105	CP000521	complement(1293314..1293703)	8.73	2.75	6.74	0.00412	0.02	1	hypothetical protein	ABO11535.2
A1S_1106	CP000521	complement(1293744..1294280)	7.2	2.44	5.42	0.00883	0.04	1	hypothetical protein	ABO11536.1
A1S_1107	CP000521	complement(1294337..1295587)	9.23	2.06	4.16	0.00177	0.01	1	porin	ABO11537.2
A1S_1108	CP000521	complement(1295671..1296810)	6.14	2.7	6.49	0.000759	0.00662	1	acyl coenzyme A dehydrogenase	ABO11538.2
A1S_1109	CP000521	complement(1296885..1298762)	16.49	1.71	3.26	0.00142	0.01	1	coenzyme A ligase	ABO11539.2
A1S_1110	CP000521	complement(1298853..1300304)	55.88	1.63	3.09	0.000464	0.0046	1	hydroxybenzaldehyde dehydrogenase	ABO11540.2
A1S_1111	CP000521	complement(1300342..1301175)	25.36	0.96	1.95	0.08	0.2	1	enoyl-CoA hydratase/lyase	ABO11541.2
A1S_1112	CP000521	1301428..1302660	8.81	1.06	2.09	0.09	0.2	1	putative hydroxycinnamate transporter	ABO11542.2
A1S_1113	CP000521	1302731..1303189	30.48	-1.15	-2.22	0.05	0.14	1	putative transcriptional regulator	ABO11543.2
A1S_1114	CP000521	1303308..1303988	35.55	-0.28	-1.21	0.59	0.74	1	transcriptional regulator for ferulate or vanillate catabolism (GntR family)	ABO11544.2
A1S_1115	CP000521	complement(1304032..1304976)	30.98	1.36	2.57	0.00878	0.04	1	vanillate O-demethylase oxidoreductase	ABO11545.2
A1S_1116	CP000521	complement(1304989..1306164)	24.61	2.11	4.32	7.2e-05	0.00113	0.27	vanillate O-demethylase oxygenase subunit	ABO11546.2
A1S_1117	CP000521	1306557..1307903	14.59	3.73	13.27	4.64e-09	2.93e-07	1.76e-05	vanillate transporter (MFS superfamily)	ABO11547.2
A1S_1118	CP000521	1307935..1309215	7.75	2.2	4.6	0.00239	0.02	1	putative porin for vanillate trafficking (VanP)	ABO11548.2
A1S_1119	CP000521	complement(1309275..1310945)	23.81	0.56	1.47	0.22	0.38	1	Choline dehydrogenase-related flavoprotein	ABO11549.2
A1S_1120	CP000521	complement(1310974..1311294)	12.71	3	8	0.00221	0.01	1	lipase/esterase	ABO11550.1
A1S_1121	CP000521	complement(1311318..1311866)	17.37	2.6	6.07	0.000721	0.00638	1	lipase/esterase	ABO11551.2
A1S_1122	CP000521	complement(1311939..1312793)	54.35	1.46	2.75	0.00239	0.02	1	putative short-chain dehydrogenase	ABO11552.2
A1S_1123	CP000521	complement(1312838..1314325)	72.45	0.94	1.91	0.06	0.15	1	putative flavin-binding monooxygenase	ABO11553.2
A1S_1124	CP000521	1314462..1315475	20.24	0.88	1.84	0.09	0.21	1	transcriptional regulator AraC family	ABO11554.2
A1S_1125	CP000521	complement(1315487..1316362)	11.59	1.22	2.34	0.03	0.1	1	putative transferase	ABO11555.2
A1S_1126	CP000521	complement(1316474..1317976)	13.95	1.37	2.58	0.01	0.05	1	hypothetical protein, putative flavin-binding monooxygenase	ABS90026.1 , ABO11556.2
A1S_1127	CP000521	complement(1318022..1318855)	8.7	1.21	2.31	0.05	0.15	1	oxidoreductase short chain dehydrogenase/reductase family	ABO11557.2
A1S_1128	CP000521	complement(1318918..1319877)	6.09	0.49	1.4	0.43	0.61	1	hypothetical protein	ABO11558.2
A1S_1129	CP000521	1320403..1321026	10.56	0.04	1.03	0.95	0.99	1	hypothetical repressor protein	ABO11559.2
A1S_1130	CP000521	complement(1321091..1321813)	17.09	1.14	2.21	0.06	0.15	1	Pirin-like:Cupin 2 barrel, hypothetical protein	ABO11560.2 , ABS90027.1
A1S_1131	CP000521	1322324..1323286	10.54	1.72	3.29	0.00447	0.02	1	hypothetical protein	ABO11561.2
A1S_1132	CP000521	1323352..1324182	28.86	2.76	6.78	6.53e-06	0.000166	0.02	oxidoreductase short chain dehydrogenase/reductase family	ABO11562.2
A1S_1133	CP000521	1324206..1324697	28.29	2.6	6.05	0.000114	0.00161	0.43	putative flavin-binding monooxygenase	ABO11563.1
A1S_1134	CP000521	1324805..1325755	42.47	3.31	9.92	3.88e-07	1.44e-05	0.00147	putative flavin-binding monooxygenase	ABO11564.1
A1S_1135	CP000521	1326784..1327044	115.12	-1.32	-2.5	0.00687	0.03	1	putative transporter	ABO11565.1
A1S_1136	CP000521	1327347..1327994	199.13	-0.86	-1.82	0.13	0.27	1	putative transporter	ABO11566.1
A1S_1137	CP000521	1328106..1329104	99.26	-0.64	-1.56	0.2	0.36	1	adenosine deaminase	ABO11567.2
A1S_1138	CP000521	complement(1329148..1329705)	34.74	-0.4	-1.32	0.44	0.61	1	putative cytochrome	ABO11568.2
A1S_1139	CP000521	1329945..1330334	153.95	-1.55	-2.92	0.00012	0.00168	0.46	putative signal peptide	ABO11569.2
A1S_1140	CP000521	1330400..1330966	177.51	0.82	1.77	0.09	0.2	1	RNAse HII	ABO11570.2
A1S_1141	CP000521	complement(1331036..1331290)	382.78	-0.28	-1.22	0.5	0.67	1	Carbon storage regulator	ABO11571.2
A1S_1142	CP000521	complement(1331537..1332817)	538.9	-1.18	-2.27	0.03	0.09	1	aspartate kinase	ABO11572.2
A1S_1143	CP000521	complement(1336526..1336966)	23.72	3.23	9.37	2.64e-05	0.000534	0.1	hypothetical protein	ABO11573.1
A1S_1144	CP000521	complement(1337194..1337985)	57.32	0.07	1.05	0.89	0.95	1	merops peptidase family S24	ABO11574.2
A1S_1145	CP000521	1337988..1338236	70.39	3.02	8.12	2.02e-07	8.59e-06	0.000764	putative Cro protein	ABO11575.1
A1S_1146	CP000521	1339126..1340040	27.04	2.89	7.43	6.35e-07	2.21e-05	0.00241	hypothetical protein, site-specific DNA-methyltransferase, Site-specific DNA methylase-like protein	ABS90033.1 , ABO11576.2 , ABO11577.1 , ABS90034.2
A1S_1147	CP000521	complement(1339221..1339976)	0	NaN	NaN	NaN	NaN	NaN	site-specific DNA-methyltransferase, Site-specific DNA methylase-like protein	ABO11576.2 , ABO11577.1
A1S_1148	CP000521	1342739..1343140	2.56	0.4	1.32	0.67	0.8	1	hypothetical protein	ABS90038.1 , ABO11578.2
A1S_1149	CP000521	1344551..1344979	3.57	2.82	7.08	0.02	0.08	1	hypothetical protein	ABO11579.2 , ABO11580.2
A1S_1150	CP000521	1344948..1345589	1.46	0.65	1.57	0.52	0.68	1	hypothetical protein	ABO11579.2 , ABO11580.2
A1S_1151	CP000521	1345648..1346124	1.18	2.09	4.26	0.18	0.33	1	hypothetical protein, putative helicase	ABO11581.1 , ABO11582.2
A1S_1152	CP000521	1346102..1347628	5.7	2.04	4.11	0.00335	0.02	1	hypothetical protein, putative helicase	ABO11581.1 , ABO11582.2
A1S_1153	CP000521	1347637..1348971	14.13	1.44	2.72	0.01	0.05	1	putative phage-related protein, putative bacteriophage protein	ABO11583.2 , ABO11584.2
A1S_1154	CP000521	1348916..1349728	22.35	1.74	3.34	0.00173	0.01	1	putative phage-related protein, putative bacteriophage protein, hypothetical protein	ABO11583.2 , ABO11584.2 , ABS90040.2
A1S_1155	CP000521	1350882..1352084	13.12	1.73	3.32	0.00286	0.02	1	putative phage-related protein	ABO11585.1
A1S_1156	CP000521	1352098..1352568	12.31	0.94	1.91	0.17	0.32	1	hypothetical protein	ABO11586.2
A1S_1157	CP000521	1352574..1353548	11.95	1.31	2.47	0.03	0.09	1	hypothetical protein	ABO11587.2
A1S_1158	CP000521	1353563..1353946	13.51	1.92	3.78	0.02	0.06	1	putative signal peptide	ABO11588.2
A1S_1159	CP000521	1353956..1354339	15.95	1.29	2.44	0.09	0.2	1	hypothetical protein	ABO11589.2
A1S_1160	CP000521	1354548..1355030	10.58	1.68	3.2	0.06	0.16	1	hypothetical protein	ABO11590.2 , ABO11591.2
A1S_1161	CP000521	1355023..1355466	35.78	1.8	3.48	0.01	0.04	1	hypothetical protein	ABO11590.2 , ABO11591.2
A1S_1162	CP000521	1355529..1356296	15.31	2.37	5.15	0.000448	0.00448	1	hypothetical protein	ABO11592.2
A1S_1163	CP000521	1356644..1356880	5.16	0.72	1.65	0.46	0.63	1	hypothetical protein	ABO11593.2
A1S_1164	CP000521	1357546..1359477	9.65	2.85	7.19	1.83e-06	5.71e-05	0.00694	putative phage tail tape meausure protein	ABO11594.2 , ABO11595.2
A1S_1165	CP000521	1359452..1360585	13.6	1.73	3.31	0.00234	0.01	1	putative phage tail tape meausure protein	ABO11594.2 , ABO11595.2
A1S_1166	CP000521	1360596..1361249	8.85	2.16	4.47	0.00769	0.04	1	hypothetical protein	ABO11596.2 , ABO11597.2
A1S_1167	CP000521	1361246..1362103	9.15	1.5	2.83	0.03	0.09	1	hypothetical protein	ABO11596.2 , ABO11597.2
A1S_1168	CP000521	1362160..1363962	12.44	1.05	2.07	0.05	0.13	1	hypothetical protein	ABO11598.2
A1S_1169	CP000521	1365218..1365499	6.2	1.55	2.94	0.11	0.24	1	hypothetical protein	ABO11599.1
A1S_1170	CP000521	1365673..1367649	14.32	1.22	2.33	0.01	0.06	1	hypothetical protein	ABO11600.1
A1S_1171	CP000521	1368145..1368687	26.11	4.71	26.17	8.7e-08	4.12e-06	0.000329	hypothetical protein	ABO11601.2
A1S_1172	CP000521	complement(1369012..1369725)	43.6	1.25	2.38	0.02	0.08	1	putative transposase	ABO11602.2
A1S_1173	CP000521	complement(1370417..1371715)	20.88	1.41	2.66	0.00832	0.04	1	RumB	ABO11603.2
A1S_1174	CP000521	complement(1371719..1372213)	12.62	0.61	1.52	0.34	0.51	1	DNA polymerase V component	ABO11604.1
A1S_1175	CP000521	complement(1374218..1375423)	38.68	0.9	1.87	0.09	0.2	1	phage integrase	ABO11605.2
A1S_1176	CP000521	complement(1375710..1378346)	254.34	-0.89	-1.85	0.1	0.21	1	alanyl-tRNA synthetase	ABO11606.2
A1S_1177	CP000521	1378616..1379641	48.38	-0.34	-1.26	0.43	0.6	1	glyceraldehyde 3-phosphate dehydrogenase	ABO11607.2
A1S_1178	CP000521	1380126..1381082	268.73	0.1	1.07	0.84	0.92	1	ATP phosphoribosyltransferase	ABO11608.2
A1S_1179	CP000521	1381147..1382466	723.8	-0.9	-1.86	0.13	0.26	1	adenylosuccinate synthetase	ABO11609.2
A1S_1180	CP000521	1383017..1383802	924.76	0.35	1.27	0.52	0.68	1	putative Zn-dependent protease with chaperone function	ABO11610.2
A1S_1181	CP000521	complement(1383862..1384911)	274.54	0.32	1.25	0.53	0.69	1	putative oxidoreductase aldo/keto reductase family	ABO11611.2
A1S_1182	CP000521	complement(1385134..1385706)	219.52	-0.8	-1.74	0.14	0.28	1	cyclic AMP receptor protein	ABO11612.2
A1S_1183	CP000521	1386221..1386643	85.53	-0.18	-1.13	0.73	0.84	1	hypothetical protein	ABO11613.2
A1S_1184	CP000521	1386737..1387162	17.81	0.38	1.3	0.56	0.72	1	putative acyltransferase (PhnO), peptidase M23/M37 family	ABO11614.2 , ABO11615.2
A1S_1185	CP000521	complement(1387159..1387965)	31.74	-0.46	-1.38	0.37	0.55	1	putative acyltransferase (PhnO), peptidase M23/M37 family	ABO11614.2 , ABO11615.2
A1S_1186	CP000521	1388266..1390845	1274.64	0.25	1.19	0.66	0.79	1	ATP-dependent protease Hsp 100	ABO11616.2
A1S_1187	CP000521	complement(1390902..1391390)	31.28	-0.17	-1.13	0.75	0.85	1	CinA-like protein	ABO11617.1
A1S_1188	CP000521	complement(1392102..1392641)	76.74	-1.31	-2.48	0.00628	0.03	1	putative N-6 Adenine-specific DNA methylase	ABO11618.1
A1S_1189	CP000521	complement(1392692..1393906)	98.53	-1.12	-2.17	0.03	0.09	1	putative N-6 Adenine-specific DNA methylase	ABO11619.1
A1S_1190	CP000521	1395010..1396026	132.46	-1.2	-2.29	0.04	0.11	1	aspartate carbamoyltransferase catalytic subunit	ABO11620.2
A1S_1191	CP000521	1396186..1396914	198.69	-1.15	-2.23	0.06	0.15	1	aspartate carbamoyltransferase non-catalytic chain	ABO11621.1
A1S_1192	CP000521	1397025..1397273	38.67	-0.8	-1.74	0.12	0.25	1	aspartate carbamoyltransferase non-catalytic chain	ABO11622.1
A1S_1193	CP000521	1397487..1398902	188.14	1.53	2.89	0.000666	0.00599	1	OmpA/MotB	ABO11623.2
A1S_1194	CP000521	1398989..1399768	34.92	-1.32	-2.5	0.01	0.05	1	hypothetical protein	ABO11624.2
A1S_1195	CP000521	complement(1399922..1400404)	68.28	-0.71	-1.64	0.14	0.28	1	putative glutathione S-transferase	ABO11625.2
A1S_1196	CP000521	complement(1400576..1401292)	108.35	-0.57	-1.48	0.22	0.38	1	tRNA(guanine-7)methyltransferase	ABO11626.2
A1S_1197	CP000521	1401525..1402919	13.62	2.57	5.93	6.48e-06	0.000166	0.02	putative extracellular nuclease	ABO11627.1
A1S_1198	CP000521	1402981..1403877	13.64	2.61	6.09	8.32e-05	0.00128	0.31	putative extracellular nuclease	ABO11628.1
A1S_1199	CP000521	1404085..1404696	262.54	-1.47	-2.77	0.0096	0.04	1	putative glutathionine S-transferase	ABO11629.1
A1S_1200	CP000521	complement(1405278..1406099)	104.45	0.05	1.03	0.92	0.97	1	alkyl hydroperoxide reductase subunit F	ABO11630.1
A1S_1201	CP000521	complement(1406312..1406866)	90.06	-0.45	-1.36	0.31	0.48	1	alkyl hydroperoxide reductase subunit F	ABO11631.1
A1S_1202	CP000521	1407107..1407325	25.9	-0.13	-1.09	0.87	0.94	1	hypothetical protein	ABO11632.1
A1S_1203	CP000521	1407362..1407949	39.58	0.8	1.74	0.13	0.26	1	o-methyl transferase	ABO11633.2
A1S_1204	CP000521	complement(1408014..1408229)	53.8	0.47	1.38	0.43	0.6	1	hypothetical protein	ABO11634.1
A1S_1205	CP000521	complement(1408422..1408985)	4149.34	-1.01	-2.02	0.05	0.14	1	alkyl hydroperoxide reductase C22 subunit	ABO11635.2
A1S_1206	CP000521	1409578..1412397	161.8	-0.22	-1.17	0.66	0.79	1	ATP-dependent helicase	ABO11636.1
A1S_1207	CP000521	1412553..1413194	57.22	-0.18	-1.13	0.72	0.84	1	ATP-dependent helicase	ABO11637.1
A1S_1208	CP000521	1413289..1414395	172.8	-0.47	-1.38	0.3	0.48	1	hypothetical protein	ABO11638.2
A1S_1209	CP000521	complement(1414496..1415758)	9.27	1.93	3.82	0.00417	0.02	1	putative benzoate transport porin (BenP)	ABO11639.2
A1S_1210	CP000521	complement(1415803..1417161)	9.66	1.91	3.75	0.00157	0.01	1	major facilitator superfamily MFS_1	ABO11640.2
A1S_1211	CP000521	complement(1417630..1418823)	10.18	0.87	1.82	0.1	0.23	1	benzoate transporter	ABO11641.2
A1S_1212	CP000521	complement(1418881..1419666)	19.61	2.76	6.8	7.11e-05	0.00112	0.27	short-chain dehydrogenase/reductase SDR	ABO11642.2
A1S_1213	CP000521	complement(1419688..1420704)	17.6	1.89	3.71	0.00051	0.00491	1	benzoate 12-dioxygenase electron transfer component	ABO11643.2
A1S_1214	CP000521	complement(1420775..1421275)	15.42	2.37	5.16	0.000572	0.00536	1	benzoate 12-dioxygenase beta subunit, benzoate 12 dioxygenase alpha subunit	ABO11644.2 , ABO11645.1
A1S_1215	CP000521	complement(1421272..1422654)	20.04	2.41	5.33	1.54e-05	0.000356	0.06	benzoate 12-dioxygenase beta subunit, benzoate 12 dioxygenase alpha subunit	ABO11644.2 , ABO11645.1
A1S_1216	CP000521	1422937..1423896	38.64	0.18	1.13	0.72	0.83	1	LysR regulator	ABO11646.2
A1S_1217	CP000521	1424313..1426784	30.51	-0.42	-1.34	0.34	0.52	1	heavy metal translocating P-type ATPase	ABO11647.2
A1S_1218	CP000521	1426860..1427261	17.9	-0.36	-1.28	0.56	0.71	1	heavy metal regulator HmrR	ABO11648.2
A1S_1219	CP000521	1427290..1427697	3.13	1.15	2.22	0.31	0.48	1	Glutathione-dependent formaldehyde-activating GFA	ABO11649.2
A1S_1220	CP000521	1429896..1430489	33.64	2.86	7.25	4.27e-07	1.57e-05	0.00162	putative threonine efflux protein	ABO11650.2
A1S_1221	CP000521	complement(1430989..1431183)	14.04	2.37	5.18	0.04	0.12	1	hypothetical protein, possible exonuclease	ABO11651.1 , ABO11652.2
A1S_1222	CP000521	complement(1431176..1432438)	42.98	1.37	2.59	0.00511	0.03	1	hypothetical protein, possible exonuclease	ABO11651.1 , ABO11652.2
A1S_1224	CP000521	1432945..1433178	153.86	2.48	5.57	1.51e-05	0.00035	0.06	transposase	ABO11653.1
A1S_1225	CP000521	complement(1433330..1434001)	61.66	0.7	1.62	0.19	0.34	1	Peptidase S24 S26A and S26B	ABO11654.2
A1S_1226	CP000521	1434992..1435537	19.25	1.75	3.37	0.00656	0.03	1	hypothetical protein	ABO11655.1
A1S_1227	CP000521	complement(1435604..1436221)	23.4	0.75	1.68	0.17	0.32	1	transporter LysE family	ABO11656.2
A1S_1228	CP000521	1436739..1436954	176.98	0.13	1.1	0.87	0.93	1	Cold shock protein	ABO11657.1
A1S_1229	CP000521	1437661..1438476	161.4	1.88	3.68	4.02e-05	0.0007	0.15	pyrroline-5-carboxylate reductase	ABO11658.2
A1S_1230	CP000521	1440551..1441381	9.55	1.41	2.66	0.04	0.11	1	phage putative head morphogenesis protein	ABO11659.1
A1S_1231	CP000521	complement(1441533..1442747)	26.36	1.7	3.25	0.00204	0.01	1	putative membrane protein, hypothetical protein	ABO11660.2 , ABS90058.1
A1S_1232	CP000521	1442859..1443305	18.67	0.07	1.05	0.91	0.96	1	EsvB	ABO11661.2
A1S_1233	CP000521	1444462..1445055	22.33	1.73	3.32	0.00673	0.03	1	hypothetical protein	ABO11662.2
A1S_1235	CP000521	complement(1446570..1447991)	202.64	-0.48	-1.39	0.34	0.51	1	cysteinyl-tRNA synthetase	ABO11663.2
A1S_1236	CP000521	1448205..1449182	373.47	0.34	1.27	0.49	0.66	1	D-arabinose 5-phosphate isomerase	ABO11664.2
A1S_1237	CP000521	1449186..1449725	184.1	-0.03	-1.02	0.94	0.98	1	3-Deoxy-D-manno-octulosonate 8-phosphate (KDO 8-P) phosphatase	ABO11665.2
A1S_1238	CP000521	1449763..1450311	352	-0.08	-1.06	0.86	0.93	1	hypothetical protein, putative transport protein	ABO11666.2 , ABO11667.2
A1S_1239	CP000521	1450295..1450843	219.53	-0.48	-1.4	0.38	0.56	1	hypothetical protein, putative transport protein	ABO11666.2 , ABO11667.2 , ABO11668.2
A1S_1240	CP000521	1450843..1451589	180.24	-0.22	-1.16	0.69	0.82	1	putative transport protein	ABO11667.2 , ABO11668.2
A1S_1241	CP000521	1451865..1453331	52.27	2.17	4.5	6.66e-07	2.27e-05	0.00252	putative RND family drug transporter, putative ABC family drug transporter	ABO11669.2 , ABO11670.2
A1S_1242	CP000521	1453331..1455469	22.59	1.72	3.29	0.000622	0.00569	1	putative RND family drug transporter, putative ABC family drug transporter	ABO11669.2 , ABO11670.2 , ABO11671.2
A1S_1243	CP000521	1455466..1456656	23.31	1.43	2.7	0.00639	0.03	1	putative ABC family drug transporter, putative RND family drug transporter	ABO11670.2 , ABO11671.2
A1S_1244	CP000521	1456748..1457347	19.13	-0.61	-1.53	0.26	0.43	1	hypothetical protein, putative acyltransferase	ABO11672.2 , ABO11673.2
A1S_1245	CP000521	1457340..1457951	17.92	-1.1	-2.15	0.05	0.14	1	hypothetical protein, putative acyltransferase	ABO11672.2 , ABO11673.2
A1S_1246	CP000521	1458107..1458949	203.18	0.04	1.03	0.92	0.97	1	putative universal stress protein	ABO11674.2
A1S_1247	CP000521	complement(1459143..1459736)	91	-0.27	-1.2	0.53	0.69	1	putative O-methyltransferase protein	ABO11675.2
A1S_1248	CP000521	complement(1459876..1460547)	619.72	1.92	3.78	0.000159	0.00209	0.6	hypothetical protein	ABO11676.1
A1S_1249	CP000521	complement(1460728..1461051)	37.52	-1.11	-2.15	0.07	0.17	1	7-Fe ferredoxin	ABO11677.2
A1S_1250	CP000521	complement(1461396..1461971)	34.66	-1.17	-2.24	0.04	0.11	1	GCN5-related N-acetyltransferase	ABO11678.2
A1S_1251	CP000521	complement(1461991..1463712)	69.38	-0.51	-1.43	0.34	0.52	1	mismatch repair protein	ABO11679.1
A1S_1252	CP000521	complement(1463969..1464589)	64.19	-0.32	-1.25	0.48	0.65	1	methyl-directed mismatch repair	ABO11680.1
A1S_1253	CP000521	1465501..1466358	7.64	1.27	2.41	0.06	0.15	1	putative permease	ABO11681.2
A1S_1254	CP000521	1467028..1468215	19.72	0.53	1.44	0.3	0.47	1	hypothetical protein	ABO11682.2
A1S_1255	CP000521	1468346..1469278	73.36	0.73	1.66	0.07	0.17	1	lipid A biosynthesis lauroyl acyltransferase	ABO11683.2
A1S_1256	CP000521	1471371..1472012	10.59	3.41	10.61	0.000148	0.00197	0.56	putative transcriptional regulator	ABO11684.2
A1S_1257	CP000521	1472277..1473581	18.67	2.88	7.35	2.33e-07	9.7e-06	0.000883	General substrate transporter:Major facilitator superfamily MFS_1	ABO11685.2
A1S_1258	CP000521	complement(1473676..1474113)	19.42	-1.02	-2.03	0.11	0.24	1	hypothetical protein	ABO11686.1
A1S_1259	CP000521	complement(1474450..1475478)	17.26	1.39	2.62	0.02	0.07	1	transcriptional regulator MerR family	ABO11687.2
A1S_1260	CP000521	complement(1475688..1476425)	9.48	1.18	2.26	0.08	0.19	1	hypothetical protein	ABO11688.2 , ABS90065.1
A1S_1261	CP000521	1476637..1477587	15.64	0.56	1.47	0.29	0.47	1	Putative 3-hydroxyacyl-CoA dehydrogenase	ABO11689.2
A1S_1262	CP000521	complement(1478745..1479173)	12.4	0.58	1.49	0.38	0.55	1	GCN5-related N-acetyltransferase	ABO11690.2
A1S_1263	CP000521	complement(1479305..1479751)	9.98	1.54	2.9	0.08	0.2	1	L-2-haloalkanoic acid dehalogenase	ABO11691.1
A1S_1264	CP000521	complement(1480140..1481387)	15.29	-0.49	-1.41	0.44	0.61	1	putative class A beta-lactamase	ABO11692.2
A1S_1265	CP000521	1482343..1483254	47.75	1.14	2.2	0.02	0.07	1	putative transcriptional regulator	ABO11693.2
A1S_1266	CP000521	1483621..1484853	29.45	0.61	1.52	0.19	0.34	1	putative membrane protein	ABO11694.2
A1S_1267	CP000521	1484888..1485652	73.62	1.04	2.06	0.04	0.11	1	putative lactam utilization protein	ABO11695.2
A1S_1268	CP000521	1485664..1486470	66.73	1.24	2.36	0.03	0.1	1	hypothetical protein	ABO11696.2
A1S_1269	CP000521	1486503..1488086	60.34	1.43	2.7	0.000606	0.00561	1	putative allophanate hydrolase subunit 1 and 2, hypothetical protein	ABO11697.2 , ABO11698.2
A1S_1270	CP000521	1488086..1489804	71.35	1.38	2.61	0.00359	0.02	1	putative allophanate hydrolase subunit 1 and 2, hypothetical protein	ABO11697.2 , ABO11698.2
A1S_1271	CP000521	1490107..1491327	122.09	1.63	3.09	0.000399	0.00421	1	putative chloride transport protein	ABO11699.2
A1S_1272	CP000521	1493709..1494269	15.54	4.74	26.68	2.77e-05	0.000547	0.1	putative transcriptional regulator	ABO11700.2
A1S_1273	CP000521	complement(1494330..1494761)	32.12	0.73	1.66	0.17	0.32	1	hypothetical protein	ABO11701.1
A1S_1274	CP000521	1495014..1496177	16.68	2.93	7.62	1.15e-06	3.73e-05	0.00437	Alcohol dehydrogenase GroES-like protein	ABO11702.2
A1S_1275	CP000521	1496492..1497232	3.32	1.91	3.75	0.09	0.21	1	hypothetical protein	ABO11703.2
A1S_1276	CP000521	1497248..1497910	3.12	1.32	2.49	0.17	0.33	1	hypothetical protein	ABO11704.2
A1S_1277	CP000521	1497987..1500689	17.57	1.59	3.01	0.00141	0.01	1	Allophanate hydrolase subunit 2	ABO11705.1
A1S_1278	CP000521	1500875..1501507	10.79	1.19	2.28	0.08	0.19	1	Allophanate hydrolase subunit 2	ABO11706.1
A1S_1279	CP000521	complement(1501546..1502082)	10.64	-1.38	-2.6	0.03	0.1	1	hypothetical protein	ABO11707.2
A1S_1280	CP000521	1502176..1502529	6.99	-0.61	-1.53	0.41	0.59	1	transcriptional regulator DUF24 family	ABO11708.2
A1S_1281	CP000521	1502657..1504078	29.61	-1.57	-2.96	0.00621	0.03	1	TPR domain protein, hypothetical protein	ABO11709.2 , ABS90069.2
A1S_1282	CP000521	1505662..1506096	6.9	3.25	9.5	0.00317	0.02	1	CopG	ABO11710.2
A1S_1283	CP000521	1506109..1507920	6.42	1.09	2.13	0.07	0.17	1	putative amidase, ABC-type nitrate/sulfonate/bicarbonate transport system	ABO11711.2 , ABO11712.2
A1S_1284	CP000521	1507917..1508939	10.18	1.14	2.2	0.09	0.21	1	putative amidase, ABC-type nitrate/sulfonate/bicarbonate transport system	ABO11711.2 , ABO11712.2
A1S_1285	CP000521	complement(1508991..1509872)	7.28	0.64	1.56	0.32	0.49	1	ABC transporter related, Binding-protein-dependent transport systems inner membrane component	ABO11713.2 , ABO11714.1
A1S_1286	CP000521	complement(1509872..1510297)	17.45	1.44	2.71	0.04	0.11	1	ABC transporter related, Binding-protein-dependent transport systems inner membrane component	ABO11713.2 , ABO11714.1
A1S_1287	CP000521	complement(1510374..1510751)	21.13	1.69	3.22	0.02	0.07	1	ABC nitrate/sulfonate/bicarbonate family transporter	ABO11715.1
A1S_1288	CP000521	1511966..1513246	225.54	0.56	1.47	0.28	0.45	1	putative VGR-related protein	ABO11716.1 , ABO11717.1
A1S_1289	CP000521	1513051..1514238	52.91	1.55	2.93	0.000828	0.00699	1	putative VGR-related protein	ABO11716.1 , ABO11717.1
A1S_1290	CP000521	1514246..1517251	24.69	1.19	2.29	0.01	0.05	1	hypothetical protein	ABO11718.2
A1S_1291	CP000521	complement(1517370..1518248)	147.14	0.68	1.61	0.15	0.29	1	hypothetical protein	ABO11719.2
A1S_1292	CP000521	1519020..1519712	34.93	0.99	1.98	0.09	0.2	1	putative signal peptide, hypothetical protein	ABO11720.2 , ABS90072.1
A1S_1293	CP000521	1519781..1519930	3.11	1.05	2.07	0.46	0.63	1	hypothetical protein	ABO11721.1
A1S_1294	CP000521	1519993..1520232	21.44	0.26	1.2	0.7	0.82	1	hypothetical protein	ABO11722.1 , ABO11723.2
A1S_1295	CP000521	1520225..1521706	59.2	0.41	1.33	0.38	0.56	1	hypothetical protein	ABO11722.1 , ABO11723.2
A1S_1296	CP000521	1521756..1522259	166.01	-1.03	-2.05	0.02	0.06	1	hypothetical protein	ABO11724.1
A1S_1297	CP000521	1522339..1522815	38.32	1.8	3.49	0.00339	0.02	1	hypothetical protein	ABO11725.2
A1S_1298	CP000521	1523066..1523623	20.65	1.2	2.3	0.1	0.23	1	hypothetical protein	ABO11726.1
A1S_1299	CP000521	1523946..1524641	28.47	1.1	2.14	0.06	0.15	1	hypothetical protein	ABO11727.1 , ABO11728.2
A1S_1300	CP000521	1524605..1525603	12.4	0.87	1.82	0.13	0.27	1	hypothetical protein, putative membrane protein	ABO11727.1 , ABO11728.2 , ABO11729.2
A1S_1301	CP000521	1525600..1527012	7.98	0.7	1.63	0.24	0.4	1	hypothetical protein, putative membrane protein	ABO11728.2 , ABO11729.2
A1S_1302	CP000521	1527124..1530249	24.52	-0.15	-1.11	0.75	0.85	1	putative membrane protein	ABO11730.1
A1S_1303	CP000521	1530300..1530866	35.04	0.15	1.11	0.77	0.87	1	putative membrane protein	ABO11731.1
A1S_1304	CP000521	1530904..1531863	14.9	-0.03	-1.02	0.96	1	1	hypothetical protein	ABO11732.2
A1S_1305	CP000521	1531866..1532633	18.65	-0.72	-1.65	0.18	0.33	1	putative outer membrane lipoprotein	ABO11733.2
A1S_1306	CP000521	1532650..1532913	11.76	0.58	1.5	0.46	0.63	1	hypothetical protein	ABO11734.1
A1S_1307	CP000521	1533136..1535814	20.62	-0.03	-1.02	0.95	0.98	1	putative ClpA/B-type chaperone	ABO11735.2
A1S_1308	CP000521	1535838..1536935	17.38	0.42	1.33	0.47	0.64	1	hypothetical protein	ABO11736.2
A1S_1309	CP000521	1536952..1538316	14.07	-0.21	-1.15	0.72	0.83	1	hypothetical protein	ABO11737.2
A1S_1310	CP000521	1538334..1539140	13.57	-0.08	-1.06	0.89	0.95	1	hypothetical protein	ABO11738.2
A1S_1311	CP000521	1539763..1540020	11.37	0.7	1.63	0.38	0.55	1	putative membrane protein	ABO11739.1
A1S_1312	CP000521	1540332..1540715	20.06	0.97	1.96	0.16	0.31	1	putative membrane protein	ABO11740.1
A1S_1313	CP000521	complement(1540718..1541569)	19.48	0.61	1.52	0.25	0.42	1	regulatory protein LysR:LysR, substrate-binding	ABO11741.2
A1S_1314	CP000521	1541760..1542389	8.98	1.42	2.67	0.04	0.12	1	ankyrin repeat protein	ABO11742.1
A1S_1315	CP000521	1542405..1542887	12.94	0.8	1.74	0.2	0.36	1	CMP/dCMP deaminase zinc-binding, MFS transporter; MFS transporter cyanate permease family	ABO11743.2 , ABO11744.2
A1S_1316	CP000521	1542887..1544065	14.09	0.77	1.71	0.15	0.3	1	CMP/dCMP deaminase zinc-binding, MFS transporter; MFS transporter cyanate permease family	ABO11743.2 , ABO11744.2
A1S_1317	CP000521	1544199..1545356	53.01	0.33	1.26	0.42	0.59	1	hypothetical protein	ABO11745.2
A1S_1318	CP000521	complement(1545436..1545894)	67.97	0.26	1.19	0.67	0.8	1	GCN5-related N-acetyltransferase	ABO11746.2
A1S_1319	CP000521	complement(1546207..1546776)	145.22	-0.93	-1.9	0.04	0.11	1	hypothetical protein	ABO11747.1
A1S_1320	CP000521	1547767..1548219	15.23	1.25	2.38	0.06	0.15	1	transcriptional regulator SoxR	ABO11748.2
A1S_1321	CP000521	1548381..1548815	281.04	-0.31	-1.24	0.59	0.74	1	putative hemolysin	ABO11749.1
A1S_1322	CP000521	1549675..1550610	58.18	1.66	3.16	0.00149	0.01	1	Dihydrodipicolinate synthetase	ABO11750.2
A1S_1323	CP000521	complement(1550668..1551576)	15.41	1.39	2.62	0.01	0.05	1	hypothetical protein	ABO11751.2
A1S_1324	CP000521	1551994..1552677	36.15	-0.05	-1.03	0.93	0.97	1	hypothetical protein	ABO11752.2
A1S_1325	CP000521	1552846..1553778	6.76	1.55	2.93	0.02	0.08	1	hypothetical protein	ABO11753.2 , ABO11754.2
A1S_1326	CP000521	1553775..1554878	12.94	2.68	6.39	3.41e-05	0.000641	0.13	hypothetical protein	ABO11753.2 , ABO11754.2
A1S_1327	CP000521	1554879..1555109	3.11	2.56	5.9	0.09	0.21	1	hypothetical protein	ABO11755.2
A1S_1328	CP000521	1555271..1555687	12.97	1.21	2.31	0.08	0.2	1	putative oxidoreductase	ABO11756.1
A1S_1329	CP000521	1555867..1556370	15.86	1.58	2.99	0.03	0.1	1	FAD-dependent pyridine nucleotide-disulphide oxidoreductase	ABO11757.1
A1S_1330	CP000521	1556415..1557167	11.02	-0.69	-1.61	0.25	0.42	1	hypothetical protein	ABO11758.2
A1S_1331	CP000521	complement(1557234..1558523)	11.2	1.75	3.36	0.0019	0.01	1	major facilitator superfamily MFS_1	ABO11759.2
A1S_1332	CP000521	complement(1558679..1560259)	21.35	1.89	3.71	0.000476	0.00466	1	aldehyde dehydrogenase family protein	ABO11760.2
A1S_1333	CP000521	complement(1560412..1561983)	31.95	2.5	5.67	9.19e-08	4.24e-06	0.000348	putative amino acid transporter	ABO11761.2
A1S_1334	CP000521	1562432..1563811	40.27	0.81	1.75	0.06	0.15	1	Iron-sulfur-dependent L-serine dehydratase single chain form	ABO11762.2
A1S_1335	CP000521	complement(1563855..1565957)	356.67	1.68	3.21	0.03	0.09	1	Phenylacetic acid degradation protein paaN	ABO11763.2
A1S_1336	CP000521	1566223..1567161	346.05	0.91	1.88	0.26	0.43	1	hypothetical protein	ABO11764.1
A1S_1337	CP000521	1567194..1567484	311.12	1.64	3.12	0.02	0.08	1	Phenylacetic acid degradation B	ABO11765.1
A1S_1338	CP000521	1567497..1568252	347.16	1.87	3.65	0.00424	0.02	1	hypothetical protein	ABO11766.2
A1S_1339	CP000521	1568269..1568769	433.38	1.76	3.38	0.03	0.08	1	Phenylacetate-CoA oxygenase PaaJ subunit	ABO11767.2
A1S_1340	CP000521	1568793..1569854	178.52	1.83	3.57	0.00629	0.03	1	Phenylacetate-CoA oxygenase/reductase PaaK subunit	ABO11768.2
A1S_1341	CP000521	1569863..1570636	226.34	2.25	4.75	0.00218	0.01	1	Enoyl-CoA hydratase/carnithine racemase, putative enoyl-CoA hydratase II	ABO11769.2 , ABO11770.2
A1S_1342	CP000521	1570636..1571427	241.45	2.28	4.85	0.00207	0.01	1	Enoyl-CoA hydratase/carnithine racemase, putative enoyl-CoA hydratase II	ABO11769.2 , ABO11770.2
A1S_1343	CP000521	1571430..1572968	203.12	2.24	4.73	0.000405	0.00424	1	PaaC	ABO11771.2
A1S_1344	CP000521	1572981..1574189	194.56	1.9	3.73	0.00374	0.02	1	Thiolase	ABO11772.2
A1S_1345	CP000521	1574371..1574898	212.29	2.39	5.24	0.000273	0.00317	1	PaaK	ABO11773.1
A1S_1346	CP000521	1575143..1575520	166.84	2.27	4.83	0.000137	0.00185	0.52	phenylacetyl-CoA ligase	ABO11774.1
A1S_1347	CP000521	1575580..1576539	121.93	1.13	2.18	0.03	0.09	1	PaaX, Carbonic anhydrases/acetyltransferases isoleucine patch superfamily	ABO11775.2 , ABO11776.2
A1S_1348	CP000521	1576526..1577131	43.91	0.82	1.76	0.16	0.3	1	PaaX, Carbonic anhydrases/acetyltransferases isoleucine patch superfamily	ABO11775.2 , ABO11776.2
A1S_1349	CP000521	1577207..1577590	18.01	4.03	16.32	4.09e-05	0.0007	0.15	thioesterase domain protein	ABO11777.2
A1S_1350	CP000521	1581418..1582020	4.6	1.51	2.85	0.11	0.23	1	putative transcriptional regulator	ABO11778.1
A1S_1351	CP000521	1582967..1584031	51.15	0.26	1.2	0.57	0.72	1	Catalase-like protein	ABO11779.2
A1S_1352	CP000521	1584044..1584616	69.02	0.74	1.67	0.15	0.29	1	cytochrome B561	ABO11780.2
A1S_1353	CP000521	complement(1584820..1585725)	14.24	0.21	1.16	0.69	0.81	1	transcriptional regulator LysR family	ABO11781.2
A1S_1354	CP000521	1585824..1586420	22.19	0.27	1.21	0.61	0.76	1	(Acyl-carrier protein) phosphodiesterase	ABO11782.2
A1S_1355	CP000521	complement(1586476..1587291)	29.55	1.75	3.37	0.00169	0.01	1	p-hydroxybenzoate hydroxylase transcriptional activator	ABO11783.2
A1S_1356	CP000521	1587433..1588647	21.77	1.42	2.67	0.03	0.1	1	p-hydroxybenzoate hydroxylase transcriptional activator	ABO11784.2
A1S_1357	CP000521	complement(1588796..1590088)	24.81	0.81	1.75	0.19	0.34	1	alanine racemase	ABO11785.2
A1S_1358	CP000521	1591335..1592057	38.99	-0.96	-1.94	0.03	0.1	1	hypothetical protein	ABO11786.2
A1S_1359	CP000521	1592148..1593185	5.02	1.85	3.6	0.02	0.08	1	hypothetical protein, ABC-type Fe3+ transport system	ABS90080.1 , ABO11787.2
A1S_1360	CP000521	1593208..1593588	4.82	2.54	5.83	0.04	0.11	1	ABC transporter	ABO11788.1
A1S_1361	CP000521	1593883..1594410	8.74	2.31	4.96	0.00977	0.04	1	ABC-type spermidine/putrescine transport system ATPase component, ABC-type Fe3+ transport system permease component	ABO11789.1 , ABO11790.2
A1S_1362	CP000521	1594404..1596113	7.88	1.2	2.29	0.05	0.13	1	ABC-type spermidine/putrescine transport system ATPase component, ABC-type Fe3+ transport system permease component	ABO11789.1 , ABO11790.2
A1S_1363	CP000521	1596215..1597369	5.52	1.8	3.47	0.01	0.04	1	hypothetical protein	ABO11791.2
A1S_1364	CP000521	1597435..1598583	9.55	0.96	1.95	0.1	0.22	1	Aminotransferase class V	ABO11792.2
A1S_1365	CP000521	1598620..1599435	8.82	0.17	1.13	0.79	0.88	1	phosphonoacetaldehyde hydrolase	ABO11793.2
A1S_1366	CP000521	complement(1599664..1600290)	9.62	2.92	7.55	0.000796	0.00679	1	transporter LysE family	ABO11794.2
A1S_1367	CP000521	1600848..1601648	38.01	-0.27	-1.21	0.53	0.69	1	hypothetical protein	ABO11795.2
A1S_1368	CP000521	complement(1601717..1602178)	123.61	1.83	3.56	0.000135	0.00184	0.51	Pyruvate ferredoxin/flavodoxin oxidoreductase	ABO11796.1
A1S_1369	CP000521	complement(1602211..1603455)	356.57	2.08	4.23	5.22e-05	0.000857	0.2	putative oxidoreductase protein, Oxidoreductase	ABO11797.1 , ABO11798.1
A1S_1370	CP000521	complement(1603452..1605107)	225.31	2.22	4.67	1.66e-05	0.000376	0.06	putative oxidoreductase protein, Oxidoreductase	ABO11797.1 , ABO11798.1
A1S_1371	CP000521	1605405..1606346	44.67	-0.57	-1.48	0.2	0.36	1	transcriptional regulator LysR family	ABO11799.2
A1S_1372	CP000521	complement(1606596..1607498)	284.92	1.49	2.8	0.00249	0.02	1	hypothetical protein, putative acyl-CoA carboxylase alpha chain protein	ABO11800.2 , ABO11801.1
A1S_1373	CP000521	complement(1607495..1609486)	275.24	1.34	2.53	0.01	0.04	1	hypothetical protein, putative acyl-CoA carboxylase alpha chain protein	ABO11800.2 , ABO11801.1
A1S_1374	CP000521	complement(1609498..1610301)	223.83	1.39	2.63	0.02	0.08	1	3-methylglutaconyl-CoA hydratase	ABO11802.2
A1S_1375	CP000521	complement(1610311..1611912)	260.11	1.41	2.66	0.00526	0.03	1	putative propionyl-CoA carboxylase (Beta subunit)	ABO11803.2
A1S_1376	CP000521	complement(1611937..1613109)	264.2	1.89	3.7	5.36e-05	0.000875	0.2	Acyl-CoA dehydrogenase	ABO11804.2
A1S_1377	CP000521	1613254..1613871	453.88	1.92	3.78	2.68e-05	0.000537	0.1	transcriptional regulator acrR family	ABO11805.2
A1S_1378	CP000521	1613982..1615676	122.94	2.2	4.6	0.00017	0.00218	0.65	putative long chain fatty-acid CoA ligase	ABO11806.2
A1S_1379	CP000521	1615747..1616418	57.87	1.57	2.97	0.00343	0.02	1	putative SAM-dependent methyltransferase	ABO11807.2
A1S_1380	CP000521	1616659..1617945	13.77	2.94	7.67	6.54e-07	2.25e-05	0.00248	putative protein (DcaP-like)	ABO11808.2
A1S_1381	CP000521	complement(1617991..1619229)	24.21	1.8	3.47	0.000473	0.00465	1	Lipolytic enzyme	ABO11809.2
A1S_1382	CP000521	1619341..1620246	34.55	-0.42	-1.34	0.39	0.57	1	putative transcriptional regulator	ABO11810.2
A1S_1383	CP000521	complement(1622740..1623057)	41.2	3.96	15.61	2.83e-07	1.15e-05	0.00107	surface antigen	ABO11811.2
A1S_1384	CP000521	complement(1623758..1624147)	9.75	6.9	119.28	0.01	0.04	1	CinA-like protein	ABO11812.1
A1S_1385	CP000521	1624463..1625872	112.66	3.68	12.81	4.66e-15	1.36e-12	1.77e-11	hypothetical protein	ABO11813.2
A1S_1386	CP000521	1625933..1628071	325.98	1.97	3.93	0.000178	0.00225	0.67	Catalase	ABO11814.2
A1S_1387	CP000521	complement(1628127..1629005)	31.48	3.01	8.08	1.22e-07	5.46e-06	0.000463	oxidoreductase	ABO11815.2
A1S_1388	CP000521	complement(1630752..1630988)	296.84	3.41	10.6	6.48e-12	7.22e-10	2.45e-08	hypothetical protein	ABO11816.1
A1S_1389	CP000521	1631271..1631882	217.04	1.49	2.8	0.00174	0.01	1	DNA polymerase V component	ABO11817.2
A1S_1390	CP000521	complement(1631953..1632564)	189.45	1.66	3.16	0.000859	0.00715	1	hypothetical protein	ABO11818.2
A1S_1391	CP000521	1632721..1633176	41.09	1.54	2.91	0.00592	0.03	1	putative transcriptional regulator (AsnC family)	ABO11819.2
A1S_1392	CP000521	complement(1633234..1634850)	23.17	2.97	7.83	3.06e-07	1.21e-05	0.00116	putative membrane protein	ABO11820.2
A1S_1393	CP000521	1635046..1638510	16.15	2.3	4.94	8.14e-06	0.000202	0.03	putative two-component sensor kinase, putative two-component response regulator protein	ABO11821.2 , ABO11822.2	amsS
A1S_1394	CP000521	1638507..1639466	9.07	2.07	4.2	0.00383	0.02	1	putative two-component sensor kinase, putative two-component response regulator protein	ABO11821.2 , ABO11822.2	amsR
A1S_1395	CP000521	1639610..1639894	22.98	0.47	1.39	0.53	0.69	1	hypothetical protein	ABO11823.1
A1S_1396	CP000521	1640179..1640874	13.87	-0.8	-1.74	0.15	0.29	1	ABC-type amino acid transport system, ArtM protein	ABO11824.2 , ABO11825.2
A1S_1397	CP000521	1640874..1641494	17.25	-0.71	-1.64	0.27	0.44	1	ABC-type amino acid transport system, ArtM protein	ABO11824.2 , ABO11825.2
A1S_1398	CP000521	1641497..1642228	12.84	-1.1	-2.14	0.06	0.15	1	GlnQ protein	ABO11826.2
A1S_1399	CP000521	1642259..1643119	17.13	-0.3	-1.23	0.57	0.73	1	ArtI protein	ABO11827.2
A1S_1400	CP000521	1643357..1644067	21.81	0.92	1.89	0.1	0.22	1	putative ABC transporter	ABO11828.2
A1S_1401	CP000521	complement(1644314..1645249)	18.98	0.11	1.08	0.84	0.91	1	putative transcriptional regulator	ABO11829.2
A1S_1402	CP000521	1645341..1645979	5.44	1.39	2.61	0.09	0.2	1	hypothetical protein, putative amino acid efflux transmembrane protein	ABS90088.1 , ABO11830.2
A1S_1403	CP000521	complement(1646585..1647076)	20.91	1.43	2.7	0.01	0.06	1	putative cysteine desulfurase 1 (Csd)	ABO11831.1
A1S_1404	CP000521	complement(1647135..1647284)	1.87	3.45	10.91	0.21	0.38	1	putative cysteine desulfurase 1 (Csd)	ABO11832.1
A1S_1405	CP000521	complement(1647373..1648494)	16.51	2.04	4.11	0.000209	0.00254	0.79	putative cysteine desulfurase 1 (Csd)	ABO11833.1
A1S_1406	CP000521	complement(1648523..1649455)	17.59	1.84	3.59	0.00069	0.00617	1	major membrane protein I (MMP-I)	ABO11834.1
A1S_1407	CP000521	complement(1649696..1650619)	12.89	2.35	5.1	0.00031	0.00354	1	serine acetyltransferase	ABO11835.2
A1S_1408	CP000521	complement(1650656..1651165)	13.3	2.51	5.71	0.000623	0.00569	1	putative rhodanese-related sulfurtransferase	ABO11836.1
A1S_1409	CP000521	complement(1651404..1652141)	13.73	1.56	2.94	0.00915	0.04	1	putative short-chain dehydrogenase	ABO11837.2
A1S_1410	CP000521	1652267..1653187	29.32	0.32	1.25	0.54	0.7	1	putative LysR-family transcriptional regulator	ABO11838.2
A1S_1411	CP000521	complement(1653404..1653916)	104.64	0.76	1.69	0.09	0.21	1	putative glutathione S-transferase protein	ABO11839.1
A1S_1412	CP000521	complement(1654118..1654744)	66.04	0.72	1.65	0.14	0.27	1	Glutathione S-transferase-like protein	ABO11840.2
A1S_1413	CP000521	complement(1654864..1655769)	10.85	0.22	1.17	0.73	0.84	1	regulatory protein	ABO11841.2
A1S_1414	CP000521	1656325..1657014	6.17	-0.62	-1.53	0.34	0.51	1	LrgB-like protein	ABO11842.2
A1S_1415	CP000521	complement(1657022..1658512)	17	-1.13	-2.18	0.04	0.13	1	transcriptional regulator	ABO11843.2
A1S_1416	CP000521	1658628..1659263	9.59	0.44	1.36	0.49	0.66	1	Negative transcriptional regulator	ABO11844.2
A1S_1417	CP000521	1659306..1659899	16.84	-0.18	-1.13	0.76	0.86	1	putative amino-acid acetyltransferase	ABO11845.2
A1S_1418	CP000521	complement(1659908..1661095)	34.88	-0.74	-1.67	0.1	0.22	1	MFS permease	ABO11846.2
A1S_1419	CP000521	complement(1661105..1661779)	25	-0.92	-1.89	0.09	0.21	1	anti-sigm factor ChrR	ABO11847.2
A1S_1420	CP000521	1661965..1662879	8.7	-0.24	-1.18	0.68	0.81	1	regulatory protein LysR:LysR, substrate-binding	ABO11848.2
A1S_1421	CP000521	1662989..1664668	30.75	3.06	8.35	1.26e-09	9.47e-08	4.76e-06	malonate decarboxylase alpha subunit, 2-(5''-triphosphoribosyl)-3'-dephosphocoenzyme-A synthase	ABO11849.1 , ABO11850.2
A1S_1422	CP000521	1664668..1665552	12.04	1.69	3.23	0.02	0.06	1	malonate decarboxylase alpha subunit, 2-(5''-triphosphoribosyl)-3'-dephosphocoenzyme-A synthase	ABO11849.1 , ABO11850.2
A1S_1423	CP000521	1665555..1665854	9.82	0.46	1.38	0.56	0.72	1	malonate decarboxylase delta subunit, malonate decarboxylase beta subunit	ABO11851.2 , ABO11852.2
A1S_1424	CP000521	1665847..1666698	16.05	1.12	2.17	0.05	0.14	1	malonate decarboxylase delta subunit, malonate decarboxylase beta subunit, malonate decarboxylase gamma subunit	ABO11851.2 , ABO11852.2 , ABO11853.2
A1S_1425	CP000521	1666695..1667522	13.7	1.46	2.75	0.02	0.06	1	malonate decarboxylase beta subunit, malonate decarboxylase gamma subunit, phosphoribosyl-dephospho-CoA transferase	ABO11852.2 , ABO11853.2 , ABO11854.2
A1S_1426	CP000521	1667519..1668121	14.37	1.1	2.15	0.11	0.23	1	malonate decarboxylase gamma subunit, phosphoribosyl-dephospho-CoA transferase	ABO11853.2 , ABO11854.2
A1S_1427	CP000521	1668134..1669072	7.91	1.35	2.55	0.04	0.12	1	malonate decarboxylase epsilon subunit	ABO11855.2
A1S_1428	CP000521	1669121..1669537	15.25	1.81	3.49	0.01	0.05	1	malonate transporter	ABO11856.2 , ABO11857.2
A1S_1429	CP000521	1669530..1670294	21.82	1.18	2.26	0.03	0.09	1	malonate transporter	ABO11856.2 , ABO11857.2
A1S_1430	CP000521	complement(1670344..1670766)	12.43	1.13	2.19	0.14	0.28	1	malonate utilization transcriptional regulator (LysR family)	ABO11858.1
A1S_1431	CP000521	complement(1670805..1671206)	10.55	-0.3	-1.23	0.67	0.8	1	malonate utilization transcriptional regulator (LysR family)	ABO11859.1
A1S_1432	CP000521	complement(1671358..1672776)	21.81	0.05	1.03	0.93	0.97	1	hypothetical protein	ABO11860.2
A1S_1433	CP000521	complement(1673023..1674027)	217.49	1.69	3.23	0.000409	0.00424	1	ubiquinol oxidase subunit II, ubiquinol oxidase subunit I	ABO11861.2 , ABO11862.2
A1S_1434	CP000521	complement(1674020..1675465)	162.35	1.49	2.8	0.000949	0.00771	1	ubiquinol oxidase subunit II, ubiquinol oxidase subunit I	ABO11861.2 , ABO11862.2
A1S_1435	CP000521	1676119..1676994	14.86	0.08	1.06	0.89	0.95	1	hypothetical protein	ABO11863.2
A1S_1436	CP000521	1677169..1677636	10.43	-0.5	-1.41	0.44	0.61	1	putative acyl-CoA dehydrogenase	ABO11864.1
A1S_1437	CP000521	1677765..1678349	12.8	-0.46	-1.38	0.44	0.62	1	putative acyl-CoA dehydrogenase	ABO11865.1
A1S_1438	CP000521	1678799..1679353	12.18	1.32	2.5	0.05	0.14	1	putative coenzyme F420-dependent N5N10-methylene tetrahydromethanopterin reductase	ABO11866.1
A1S_1439	CP000521	1679478..1679918	18.56	1.52	2.87	0.03	0.1	1	putative coenzyme F420-dependent N5N10-methylene tetrahydromethanopterin reductase	ABO11867.1
A1S_1440	CP000521	1680114..1681580	7.5	2.02	4.05	0.000978	0.00786	1	putative transporter (MFS superfamily)	ABO11868.2
A1S_1441	CP000521	complement(1681642..1682826)	21.19	-0.47	-1.39	0.34	0.52	1	putative signal peptide	ABO11869.1
A1S_1442	CP000521	1683287..1684309	100.62	-1.89	-3.71	3.66e-05	0.000665	0.14	taurine ABC transporter periplasmic taurine-binding protein	ABO11870.2
A1S_1443	CP000521	1684319..1685113	57.96	-1.38	-2.59	0.02	0.06	1	taurine ATP-binding transport system component, ABC taurine transporter permease subunit	ABO11871.2 , ABO11872.2
A1S_1444	CP000521	1685110..1685979	68.86	-0.43	-1.35	0.53	0.69	1	taurine ATP-binding transport system component, ABC taurine transporter permease subunit	ABO11871.2 , ABO11872.2
A1S_1445	CP000521	1685988..1686857	31.78	-0.49	-1.4	0.31	0.49	1	taurine dioxygenase	ABO11873.2
A1S_1446	CP000521	complement(1686939..1687673)	10.33	1.08	2.12	0.11	0.23	1	hydantoin racemase, putative permease	ABO11874.2 , ABO11875.2
A1S_1447	CP000521	complement(1687670..1689139)	7.02	1.6	3.03	0.00797	0.04	1	hydantoin racemase, putative permease	ABO11874.2 , ABO11875.2
A1S_1448	CP000521	1689535..1690284	21.65	0.00527	1	0.99	1	1	hypothetical protein, putative transcriptional regulator	ABS90092.1 , ABO11876.2
A1S_1449	CP000521	complement(1690323..1691213)	16.74	-0.63	-1.55	0.3	0.47	1	transcriptional regulatory protein	ABO11877.2
A1S_1450	CP000521	1691409..1692095	20.08	0.58	1.49	0.29	0.46	1	hypothetical protein	ABO11878.2
A1S_1451	CP000521	1692426..1694300	37.49	1.13	2.19	0.0086	0.04	1	hypothetical protein	ABO11879.2
A1S_1452	CP000521	complement(1694588..1695016)	10.71	-0.21	-1.16	0.73	0.84	1	arsenate reductase	ABO11880.2
A1S_1453	CP000521	1695101..1695430	6.23	2.32	5.01	0.04	0.11	1	arsenite inducible repressor	ABO11881.1
A1S_1454	CP000521	1695535..1696569	29.48	1.05	2.07	0.05	0.13	1	transmembrane arsenate pump protein	ABO11882.2
A1S_1455	CP000521	complement(1696661..1697563)	22.42	0.17	1.13	0.74	0.85	1	putative transcriptional regulator	ABO11883.2
A1S_1456	CP000521	1697665..1698225	8.19	0.47	1.39	0.49	0.66	1	putative chromate transport protein	ABO11884.2 , ABO11885.2
A1S_1457	CP000521	1698225..1698746	13.43	0.79	1.73	0.23	0.39	1	putative chromate transport protein	ABO11884.2 , ABO11885.2
A1S_1458	CP000521	1699166..1699732	36.11	-0.11	-1.08	0.83	0.91	1	alkyl hydroperoxide reductase subunit F, hypothetical protein	ABO11886.1 , ABS90093.1
A1S_1459	CP000521	1699740..1700015	20.66	1.16	2.24	0.11	0.24	1	hypothetical protein, alkyl hydroperoxide reductase subunit F	ABS90093.1 , ABO11887.1
A1S_1460	CP000521	1700125..1700463	13.97	-0.14	-1.1	0.85	0.92	1	alkyl hydroperoxide reductase subunit F	ABO11888.1
A1S_1461	CP000521	complement(1700517..1702346)	34.41	-0.3	-1.23	0.51	0.67	1	hypothetical protein	ABO11889.1
A1S_1462	CP000521	complement(1702640..1703581)	544.25	-1.22	-2.33	0.02	0.08	1	hypothetical protein	ABO11890.2
A1S_1463	CP000521	complement(1703685..1704500)	141.45	-0.34	-1.26	0.54	0.7	1	serine acetyltransferase, putative tRNA/rRNA methyltransferase	ABO11891.2 , ABO11892.2
A1S_1464	CP000521	complement(1704493..1705332)	103.44	-0.55	-1.46	0.21	0.37	1	serine acetyltransferase, putative tRNA/rRNA methyltransferase	ABO11891.2 , ABO11892.2
A1S_1465	CP000521	complement(1705347..1708910)	109.78	-0.36	-1.29	0.46	0.63	1	DNA polymerase III alpha chain	ABO11893.2
A1S_1466	CP000521	complement(1709125..1710192)	239.54	-0.86	-1.81	0.1	0.23	1	glutaminase-asparaginase	ABO11894.2
A1S_1467	CP000521	complement(1710877..1712025)	76.57	1.43	2.69	0.00432	0.02	1	putative glutamate symport transmembrane protein	ABO11895.2
A1S_1468	CP000521	complement(1712652..1714082)	83.34	-0.27	-1.21	0.62	0.76	1	putative PLP-dependent aminotransferase	ABO11896.2
A1S_1469	CP000521	1714323..1714742	104.81	-0.16	-1.12	0.74	0.85	1	peptide methionine sulfoxide reductase, glutathione peroxidase	ABO11897.2 , ABO11898.1
A1S_1470	CP000521	1714739..1715224	87.09	-0.26	-1.2	0.56	0.72	1	peptide methionine sulfoxide reductase, glutathione peroxidase	ABO11897.2 , ABO11898.1
A1S_1471	CP000521	1715469..1716068	40.75	0.43	1.35	0.41	0.59	1	putative transcriptional regulator (AraC family)	ABO11899.1
A1S_1472	CP000521	1716133..1716765	6.99	1.31	2.48	0.11	0.24	1	putative amino acid efflux protein putative threonine efflux protein, hypothetical protein	ABO11900.2 , ABS90094.1
A1S_1473	CP000521	complement(1716826..1718052)	169.73	-1.04	-2.05	0.02	0.08	1	putative aminotransferase, uridylyltransferase	ABO11901.2 , ABO11902.2
A1S_1474	CP000521	complement(1718021..1720684)	94.92	-0.52	-1.43	0.28	0.45	1	putative aminotransferase, uridylyltransferase	ABO11901.2 , ABO11902.2
A1S_1475	CP000521	complement(1720712..1721920)	167.02	-0.38	-1.3	0.41	0.59	1	phosphoribosylglycinamide formyltransferase 2	ABO11903.2
A1S_1476	CP000521	complement(1722032..1722421)	32.21	-0.57	-1.48	0.34	0.51	1	hypothetical protein	ABO11904.2
A1S_1477	CP000521	complement(1722893..1723633)	31.88	-0.05	-1.03	0.93	0.97	1	putative amino acid transporter	ABO11905.2
A1S_1478	CP000521	1723735..1724205	19.68	-0.75	-1.68	0.21	0.37	1	hypothetical protein	ABO11906.1
A1S_1479	CP000521	complement(1724786..1725478)	10.95	0.6	1.51	0.37	0.55	1	hypothetical protein	ABO11907.2
A1S_1480	CP000521	1725586..1726107	15.18	0.63	1.55	0.38	0.56	1	putative membrane protein	ABO11908.2
A1S_1481	CP000521	complement(1726153..1727244)	181.28	-0.79	-1.73	0.1	0.21	1	putative GTP-binding protein	ABO11909.2
A1S_1482	CP000521	complement(1727338..1727922)	8.33	0.27	1.2	0.67	0.8	1	D-and L-methionine transport protein x, hypothetical protein	ABO11910.2 , ABS90097.1
A1S_1483	CP000521	complement(1727979..1729049)	11.15	0.86	1.82	0.17	0.32	1	hypothetical protein, D-and L-methionine transport protein	ABS90097.1 , ABO11911.2
A1S_1484	CP000521	complement(1729061..1729894)	14.99	1.76	3.38	0.00341	0.02	1	D-methionine transport protein	ABO11912.2
A1S_1485	CP000521	complement(1729908..1730738)	15.76	2.22	4.64	0.000325	0.00367	1	D-methionine transport protein	ABO11913.2
A1S_1486	CP000521	complement(1730753..1732165)	6.52	1.32	2.5	0.04	0.12	1	putative monooxygenase (DszA-like), putative Acyl-CoA dehydrogenase	ABO11914.2 , ABO11915.1
A1S_1487	CP000521	complement(1732165..1733388)	11.47	0.73	1.66	0.17	0.32	1	putative monooxygenase (DszA-like), putative Acyl-CoA dehydrogenase	ABO11914.2 , ABO11915.1
A1S_1488	CP000521	complement(1733401..1734612)	13.44	0.69	1.61	0.2	0.36	1	putative Acyl-CoA dehydrogenase	ABO11916.2
A1S_1489	CP000521	1734982..1735746	56.67	-1.25	-2.37	0.01	0.05	1	putative glutathione S-transferase	ABO11917.2
A1S_1490	CP000521	1736283..1737176	156.02	0.86	1.82	0.07	0.17	1	glutamate/aspartate transport protein	ABO11918.2
A1S_1491	CP000521	1737271..1738113	97.78	1.26	2.39	0.03	0.1	1	glutamate/aspartate transport protein	ABO11919.2
A1S_1492	CP000521	1738116..1738793	75.04	1	2.01	0.06	0.15	1	glutamate/aspartate transport protein	ABO11920.2
A1S_1493	CP000521	1738813..1739550	75.3	0.79	1.73	0.09	0.2	1	glutamate/aspartate transport protein	ABO11921.2
A1S_1494	CP000521	complement(1739601..1740917)	21.69	3.32	10.02	1.28e-09	9.47e-08	4.83e-06	putative protein (DcaP-like)	ABO11922.2
A1S_1495	CP000521	1741263..1741733	46.49	-0.5	-1.41	0.41	0.59	1	putative transcriptional regulator	ABO11923.2
A1S_1496	CP000521	complement(1741764..1742513)	577.46	-2.04	-4.1	2.24e-05	0.000473	0.08	hypothetical protein	ABO11924.2
A1S_1497	CP000521	complement(1742676..1743221)	64.5	0.85	1.8	0.1	0.23	1	putative acyltransferase	ABO11925.2
A1S_1498	CP000521	complement(1743405..1743965)	55.18	1.27	2.42	0.12	0.25	1	putative transcriptional regulator (TetR family)	ABO11926.2
A1S_1499	CP000521	1744241..1745104	29.21	1.63	3.11	0.00535	0.03	1	hypothetical protein	ABO11927.2 , ABS90098.1
A1S_1501	CP000521	1746192..1746767	7.36	0.94	1.91	0.34	0.51	1	Phage integrase	ABO11928.1
A1S_1502	CP000521	complement(1747347..1748246)	17.76	1.12	2.17	0.04	0.13	1	hypothetical protein	ABO11929.2
A1S_1503	CP000521	1748336..1748773	11.02	0.82	1.76	0.31	0.48	1	transmembrane pair	ABO11930.2
A1S_1504	CP000521	complement(1748831..1750246)	15.94	2.85	7.19	5.18e-07	1.87e-05	0.00196	Purine-cytosine permease	ABO11931.1
A1S_1505	CP000521	complement(1751076..1752005)	35.05	0.77	1.71	0.2	0.36	1	yyaM	ABO11932.2
A1S_1506	CP000521	1752100..1752951	32.92	1.93	3.8	0.000825	0.00697	1	transcriptional regulator LysR family	ABO11933.2
A1S_1507	CP000521	complement(1753747..1754766)	240.91	3.77	13.64	8.13e-12	8.55e-10	3.08e-08	Fimbrial protein, Fimbrial biogenesis outer membrane usher protein	ABO11934.2 , ABO11935.1
A1S_1508	CP000521	complement(1754763..1757192)	67.88	3.39	10.52	3.21e-10	2.83e-08	1.22e-06	Fimbrial protein, Fimbrial biogenesis outer membrane usher protein	ABO11934.2 , ABO11935.1
A1S_1509	CP000521	complement(1757352..1758092)	23.52	1.13	2.19	0.06	0.15	1	pili assembly chaperone	ABO11936.2
A1S_1510	CP000521	complement(1758163..1758531)	26.55	-0.19	-1.14	0.75	0.85	1	Fimbrial protein	ABO11937.1
A1S_1511	CP000521	complement(1759816..1760805)	501.8	-1	-1.99	0.07	0.18	1	biotin synthase	ABO11938.2
A1S_1512	CP000521	complement(1760905..1761993)	52.16	1.15	2.22	0.01	0.05	1	putative ferredoxin	ABO11939.2
A1S_1513	CP000521	1762022..1763482	35.56	0.28	1.21	0.5	0.66	1	putative membrane protein	ABO11940.2
A1S_1514	CP000521	complement(1763487..1764032)	61.3	-0.77	-1.7	0.13	0.26	1	holliday junction nuclease	ABO11941.2
A1S_1515	CP000521	1764262..1764855	49.02	0.18	1.13	0.74	0.85	1	hypothetical protein	ABO11942.1
A1S_1516	CP000521	1764993..1765265	52.26	0.28	1.21	0.63	0.77	1	putative antibiotic resistance	ABO11943.1
A1S_1517	CP000521	complement(1765468..1766292)	68.23	0.26	1.2	0.54	0.7	1	beta-lactamase OXA-95	ABO11944.2
A1S_1518	CP000521	1766691..1767251	266.92	-1.11	-2.16	0.02	0.07	1	putative suppressor of F exclusion of phage T7	ABO11945.2
A1S_1519	CP000521	complement(1768129..1769295)	497.51	-1.02	-2.03	0.06	0.16	1	methionine adenosyltransferase	ABO11946.2
A1S_1520	CP000521	1769919..1770692	540.66	-0.11	-1.08	0.83	0.91	1	transketolase	ABO11947.1
A1S_1521	CP000521	1771066..1771809	401.2	-0.21	-1.16	0.66	0.79	1	transketolase	ABO11948.1
A1S_1522	CP000521	complement(1771864..1772271)	71.97	0.08	1.06	0.88	0.94	1	Predicted redox disulfide bond formation protein OsmC-like protein	ABO11949.1
A1S_1523	CP000521	1772487..1773077	195.9	-0.13	-1.09	0.8	0.89	1	putative signal peptide	ABO11950.2
A1S_1524	CP000521	complement(1773123..1773713)	83.47	0.67	1.59	0.19	0.35	1	hypothetical protein	ABO11951.2
A1S_1525	CP000521	1773899..1774645	23.24	0.98	1.97	0.1	0.23	1	hypothetical protein	ABO11952.2
A1S_1526	CP000521	complement(1774681..1774911)	122.74	0.67	1.6	0.3	0.47	1	hypothetical protein	ABO11953.2
A1S_1527	CP000521	complement(1775160..1776245)	63.75	-0.85	-1.8	0.06	0.16	1	tRNA (uracil-5-)-methyltransferase	ABO11954.2
A1S_1528	CP000521	complement(1776928..1780680)	146.2	0.24	1.18	0.67	0.8	1	hypothetical protein	ABO11955.2
A1S_1529	CP000521	1780805..1781293	22.8	1.93	3.82	0.00153	0.01	1	leucine-responsive regulatory protein	ABO11956.2
A1S_1530	CP000521	complement(1781374..1782816)	414.48	-0.09	-1.07	0.87	0.94	1	SSS family major sodium/proline symporter	ABO11957.2
A1S_1531	CP000521	complement(1783223..1783921)	36.63	0.65	1.57	0.23	0.39	1	putative cobalamin biosynthetic protein (CobB)	ABO11958.1
A1S_1532	CP000521	complement(1784020..1784394)	55.09	-1.34	-2.53	0.01	0.06	1	glycine cleavage complex protein H	ABO11959.2
A1S_1533	CP000521	complement(1784433..1785458)	61.51	0.12	1.08	0.82	0.91	1	putative transcriptional regulator (AraC family)	ABO11960.2
A1S_1534	CP000521	complement(1785567..1786007)	80.86	0.45	1.37	0.3	0.47	1	putative dehydratase, putative transport protein	ABO11961.1 , ABO11962.2
A1S_1535	CP000521	complement(1786007..1787854)	69.17	0.85	1.8	0.04	0.11	1	putative dehydratase, putative transport protein	ABO11961.1 , ABO11962.2
A1S_1536	CP000521	complement(1788229..1788765)	90.62	-1.34	-2.53	0.00398	0.02	1	putative nucleoprotein/polynucleotide-associated enzyme	ABO11963.2
A1S_1537	CP000521	complement(1788769..1789449)	104.68	-1.02	-2.03	0.03	0.09	1	putative membrane protein	ABO11964.2
A1S_1538	CP000521	complement(1789455..1790657)	244.42	-1.29	-2.44	0.00777	0.04	1	transporter sodium-dicarboxylate symporter family	ABO11965.2
A1S_1539	CP000521	complement(1791080..1791388)	30.69	1.27	2.42	0.05	0.13	1	putative transcriptional regulator (ArsR family)	ABO11966.2
A1S_1540	CP000521	complement(1791863..1792429)	64.05	0.59	1.5	0.21	0.37	1	putative transcriptional regulator (TetR family)	ABO11967.2
A1S_1541	CP000521	complement(1792767..1793930)	99.91	-1.16	-2.23	0.03	0.09	1	hypothetical protein	ABO11968.2
A1S_1542	CP000521	complement(1793961..1794554)	71.78	-0.47	-1.38	0.29	0.46	1	putative Maf-like protein	ABO11969.1
A1S_1543	CP000521	1795075..1796262	325.26	-1.56	-2.95	0.00117	0.00889	1	phosphoglycerate kinase	ABO11970.2
A1S_1544	CP000521	1796750..1797787	1388.08	-0.8	-1.74	0.15	0.3	1	fructose-16-bisphosphate aldolase, class II	ABO11971.2
A1S_1545	CP000521	complement(1797906..1799216)	209.13	-0.6	-1.51	0.23	0.39	1	peptidyl-prolyl cis-trans isomerase, organic solvent tolerance protein precursor	ABO11972.2 , ABO11973.1
A1S_1546	CP000521	complement(1799216..1800961)	224.17	-0.65	-1.57	0.2	0.36	1	peptidyl-prolyl cis-trans isomerase, organic solvent tolerance protein precursor	ABO11972.2 , ABO11973.1
A1S_1547	CP000521	complement(1801161..1801670)	116.24	-0.44	-1.36	0.36	0.53	1	organic solvent tolerance protein precursor	ABO11974.1
A1S_1548	CP000521	1801776..1802789	127.62	-0.82	-1.76	0.1	0.23	1	putative phosphotransferase, putative nucleotidyl transferase	ABO11975.2 , ABO11976.2
A1S_1549	CP000521	1802789..1803478	120.52	-1.06	-2.08	0.02	0.08	1	putative phosphotransferase, putative nucleotidyl transferase	ABO11975.2 , ABO11976.2
A1S_1550	CP000521	1803566..1804198	174.26	-1.44	-2.71	0.00168	0.01	1	glucose-inhibited division protein B	ABO11977.2
A1S_1551	CP000521	1804220..1805002	132.11	-1.15	-2.23	0.00523	0.03	1	chromosome partitioning protein	ABO11978.2 , ABO11979.2
A1S_1552	CP000521	1804999..1805886	143.57	-1.23	-2.34	0.02	0.07	1	chromosome partitioning protein	ABO11978.2 , ABO11979.2
A1S_1553	CP000521	1805936..1806571	84.66	-0.32	-1.25	0.48	0.65	1	MotA/TolQ/ExbB proton channel	ABO11980.2
A1S_1554	CP000521	1806587..1807015	109.51	-0.27	-1.21	0.52	0.68	1	putative biopolymer transport protein ExbD/TolR, lipid transport protein flippase	ABO11981.2 , ABO11982.2
A1S_1555	CP000521	1807012..1808739	254.83	0.05	1.04	0.92	0.97	1	putative biopolymer transport protein ExbD/TolR, lipid transport protein flippase	ABO11981.2 , ABO11982.2
A1S_1556	CP000521	1808742..1809752	79.46	-0.12	-1.08	0.8	0.89	1	tetraacyldisaccharide 4'-kinase	ABO11983.2
A1S_1557	CP000521	1809762..1810523	99.67	-0.77	-1.71	0.1	0.22	1	3-deoxy-manno-octulosonate cytidylyltransferase	ABO11984.2
A1S_1558	CP000521	1810580..1811515	39.88	-0.85	-1.8	0.08	0.19	1	DNA polymerase III delta prime subunit	ABO11985.2
A1S_1559	CP000521	1811527..1811868	13.99	-0.89	-1.85	0.23	0.39	1	type 4 fimbrial biogenesis protein	ABO11986.2
A1S_1560	CP000521	1811886..1812659	94.2	-0.68	-1.6	0.13	0.27	1	putative deoxyribonuclease	ABO11987.2
A1S_1561	CP000521	1812697..1813305	81.91	-0.53	-1.44	0.24	0.41	1	putative transcriptional regulator	ABO11988.2
A1S_1562	CP000521	1813315..1813869	15.89	-0.45	-1.37	0.42	0.59	1	putative general secretion pathway protein G precursor, general secretion pathway protein I precursor	ABO11989.2 , ABO11990.2
A1S_1563	CP000521	1813859..1814239	19.42	-0.09	-1.06	0.89	0.95	1	putative general secretion pathway protein G precursor, general secretion pathway protein I precursor, general secretion pathway protein J precursor	ABO11989.2 , ABO11990.2 , ABO11991.2
A1S_1564	CP000521	1814239..1814940	17.67	-0.97	-1.96	0.11	0.24	1	general secretion pathway protein I precursor, general secretion pathway protein J precursor, general secretion pathway protein K	ABO11990.2 , ABO11991.2 , ABO11992.2
A1S_1565	CP000521	1814940..1815899	17.61	-0.36	-1.28	0.49	0.66	1	general secretion pathway protein J precursor, general secretion pathway protein K	ABO11991.2 , ABO11992.2
A1S_1566	CP000521	1816129..1816725	515.82	1.69	3.23	0.00419	0.02	1	putative 6-pyruvoyl-tetrahydropterin synthase	ABO11993.2
A1S_1567	CP000521	1816776..1817489	561.82	0.86	1.81	0.11	0.24	1	uracil-DNA glycosylase, putative enoyl-CoA hydratase/isomerase	ABO11994.2 , ABO11995.2
A1S_1568	CP000521	1817489..1818610	590.94	0.07	1.05	0.89	0.95	1	uracil-DNA glycosylase, putative enoyl-CoA hydratase/isomerase	ABO11994.2 , ABO11995.2
A1S_1569	CP000521	1818644..1819120	137.13	0.84	1.79	0.06	0.16	1	putative deaminase	ABO11996.2
A1S_1570	CP000521	1819190..1819633	126.11	1.76	3.38	0.000522	0.00501	1	hypothetical protein	ABO11997.2
A1S_1571	CP000521	1819641..1820327	721.16	0.48	1.39	0.35	0.52	1	cytidylate kinase	ABO11998.2
A1S_1572	CP000521	1820432..1822105	6066.82	-0.95	-1.93	0.06	0.15	1	30S ribosomal protein S1	ABO11999.2
A1S_1573	CP000521	1822262..1822564	1430.1	-0.27	-1.21	0.6	0.75	1	integration host factor beta subunit	ABO12000.2
A1S_1574	CP000521	1822589..1822954	600.88	0.09	1.06	0.84	0.92	1	putative membrane protein	ABO12001.2
A1S_1575	CP000521	1823120..1823818	134.42	0.47	1.39	0.31	0.48	1	orotidine-5'-phosphate decarboxylase, putative membrane protein	ABO12002.2 , ABO12003.1
A1S_1576	CP000521	complement(1823815..1824726)	53.84	-0.42	-1.34	0.33	0.5	1	orotidine-5'-phosphate decarboxylase, putative membrane protein	ABO12002.2 , ABO12003.1
A1S_1577	CP000521	complement(1824776..1826284)	35.98	2.59	6.01	2.03e-05	0.000437	0.08	putative flavin-binding monooxygenase	ABO12004.2
A1S_1578	CP000521	1826445..1827464	58.28	0.32	1.25	0.51	0.67	1	putative transcriptional regulator	ABO12005.2
A1S_1579	CP000521	1827637..1828689	275.7	-0.6	-1.51	0.22	0.38	1	putative ATPase	ABO12006.2
A1S_1580	CP000521	1829393..1829824	34.19	0.36	1.28	0.52	0.68	1	integrase, hypothetical protein	ABO12007.1 , ABS90108.2
A1S_1581	CP000521	complement(1830300..1830782)	23.32	1.19	2.28	0.07	0.17	1	hypothetical protein, methyltransferase putative	ABS90109.1 , ABO12008.2
A1S_1582	CP000521	complement(1833406..1834071)	38.04	-0.6	-1.52	0.2	0.36	1	transcriptional regulator Cro/CI family	ABO12009.2
A1S_1583	CP000521	1834443..1834739	7.29	1.6	3.04	0.11	0.23	1	hypothetical protein	ABO12010.1 , ABO12011.2
A1S_1584	CP000521	1834739..1835623	6.25	3.41	10.64	0.000784	0.00677	1	hypothetical protein, putative replicative DNA helicase	ABO12010.1 , ABO12011.2 , ABO12012.2
A1S_1585	CP000521	1835623..1836954	3.66	1.33	2.51	0.09	0.2	1	hypothetical protein, putative replicative DNA helicase	ABO12011.2 , ABO12012.2
A1S_1586	CP000521	1842282..1842668	4.12	1.93	3.8	0.07	0.17	1	EsvK1	ABO12013.2
A1S_1587	CP000521	1843512..1844036	6.65	2.79	6.91	0.00631	0.03	1	EsvK2	ABO12014.2
A1S_1588	CP000521	1844074..1845213	5.54	2.83	7.09	0.00101	0.00807	1	Phage terminase-like protein large subunit, hypothetical protein	ABO12015.2 , ABO12016.2
A1S_1589	CP000521	1845210..1846436	9.09	2.09	4.27	0.000336	0.00373	1	Phage terminase-like protein large subunit, hypothetical protein, peptidase U35 phage prohead HK97	ABO12015.2 , ABO12016.2 , ABO12017.2
A1S_1590	CP000521	1846429..1847091	6.26	3.34	10.16	0.000817	0.00695	1	hypothetical protein, peptidase U35 phage prohead HK97, phage major capsid protein HK97	ABO12016.2 , ABO12017.2 , ABO12018.2
A1S_1591	CP000521	1847084..1848256	15.72	3.38	10.42	3.35e-08	1.71e-06	0.000127	peptidase U35 phage prohead HK97, phage major capsid protein HK97	ABO12017.2 , ABO12018.2
A1S_1592	CP000521	1848766..1849122	6.73	2.04	4.12	0.04	0.12	1	putative Phage head-tail adaptor	ABO12019.1
A1S_1593	CP000521	1849126..1849611	11.6	3.16	8.93	0.000557	0.00529	1	hypothetical protein	ABO12020.2 , ABO12021.2
A1S_1594	CP000521	1849611..1849985	7.01	2.36	5.12	0.02	0.07	1	hypothetical protein	ABO12020.2 , ABO12021.2
A1S_1595	CP000521	1850055..1850534	15.59	1.95	3.87	0.00374	0.02	1	hypothetical protein	ABO12022.2 , ABS90125.1
A1S_1596	CP000521	1851682..1852779	8.95	1.97	3.92	0.005	0.03	1	hypothetical protein	ABO12023.2
A1S_1597	CP000521	1852896..1855268	24.33	1.32	2.49	0.00725	0.03	1	phage tail tape meausure protein lambda family	ABO12024.2
A1S_1598	CP000521	1856571..1859429	15.93	1.33	2.52	0.01	0.06	1	hypothetical protein	ABO12025.2
A1S_1599	CP000521	1859490..1861346	17.48	2.8	6.96	1.61e-07	6.92e-06	0.000609	hypothetical protein	ABO12026.2
A1S_1600	CP000521	1862404..1862952	11.27	3.91	15.04	9.11e-05	0.00136	0.35	hypothetical protein, lysozyme	ABS90129.2 , ABO12027.2 , ABS90130.2
A1S_1601	CP000521	1864205..1866370	188.36	-0.14	-1.1	0.77	0.87	1	malate synthase G	ABO12028.2
A1S_1602	CP000521	1866473..1866922	3.25	0.27	1.21	0.79	0.89	1	hypothetical protein	ABO12029.2
A1S_1603	CP000521	complement(1866989..1867402)	16.29	0.12	1.09	0.86	0.93	1	Biopolymer transport protein ExbD/TolR	ABO12030.1
A1S_1604	CP000521	complement(1867422..1867844)	12.77	0.19	1.14	0.76	0.86	1	Biopolymer transport protein ExbD/TolR	ABO12031.2
A1S_1605	CP000521	complement(1867860..1868738)	26.29	0.43	1.34	0.43	0.6	1	biopolymer transport protein	ABO12032.2
A1S_1606	CP000521	complement(1869607..1870104)	10.83	0.91	1.87	0.25	0.42	1	hypothetical protein	ABO12033.1
A1S_1607	CP000521	complement(1870353..1872221)	18.06	1.92	3.8	0.000422	0.00433	1	TonB-dependent receptor	ABO12034.1
A1S_1608	CP000521	1873081..1874871	25.79	-0.12	-1.08	0.79	0.88	1	heme-binding protein A precursor	ABO12035.2
A1S_1609	CP000521	1874890..1876710	28.88	-0.19	-1.14	0.64	0.78	1	heme-binding protein A precursor	ABO12036.2
A1S_1610	CP000521	1876711..1878744	33.37	-0.64	-1.55	0.15	0.29	1	Zn-dependent oligopeptidase	ABO12037.1
A1S_1611	CP000521	1878757..1879695	34.5	-0.63	-1.54	0.21	0.37	1	ABC-type dipeptide/oligopeptide/nickel transport systems permease component	ABO12038.2
A1S_1612	CP000521	1879703..1880845	35.63	-0.7	-1.62	0.1	0.23	1	ABC-type dipeptide/oligopeptide/nickel transport systems permease component	ABO12039.2
A1S_1613	CP000521	1880858..1882588	33.05	-0.2	-1.15	0.68	0.81	1	putative ABC transporter ATP-binding protein	ABO12040.2
A1S_1614	CP000521	1882621..1883355	196.34	1.33	2.52	0.00924	0.04	1	hypothetical protein	ABO12041.2
A1S_1615	CP000521	1884087..1884944	115.61	1.11	2.16	0.02	0.07	1	PAPS (adenosine 3'-phosphate 5'-phosphosulfate) x	ABO12042.2
A1S_1616	CP000521	1885002..1885736	111.01	0.78	1.72	0.09	0.2	1	hypothetical protein	ABO12043.2
A1S_1617	CP000521	complement(1885792..1886058)	125.36	-1.99	-3.98	0.00156	0.01	1	30S ribosomal protein S20	ABO12044.1
A1S_1618	CP000521	1886271..1886936	18.13	1.42	2.67	0.03	0.09	1	hypothetical protein	ABO12045.2
A1S_1619	CP000521	1886949..1887455	85.01	0.35	1.27	0.52	0.68	1	S-adenosylmethionine2-demethylmenaquinone methyltransferase	ABO12046.2
A1S_1620	CP000521	1887483..1888262	20.83	0.73	1.66	0.19	0.35	1	hypothetical protein	ABO12047.2
A1S_1621	CP000521	1888399..1889340	28.77	-0.59	-1.5	0.16	0.31	1	putative iron-dependent peroxidase	ABO12048.2
A1S_1622	CP000521	1889544..1889777	12.96	-0.77	-1.7	0.38	0.56	1	hypothetical protein	ABS90135.1 , ABO12049.1
A1S_1623	CP000521	1889912..1893373	79.92	-0.25	-1.19	0.59	0.74	1	transcription-repair coupling protein	ABO12050.2
A1S_1624	CP000521	1893583..1894008	237.08	-0.31	-1.24	0.49	0.66	1	hypothetical protein	ABO12051.2
A1S_1625	CP000521	1894121..1894939	109.72	0.13	1.1	0.78	0.87	1	putative adenylate or guanylate cyclase	ABO12052.1
A1S_1626	CP000521	1895019..1895534	44.56	0.6	1.52	0.28	0.45	1	putative adenylate or guanylate cyclase	ABO12053.1
A1S_1627	CP000521	complement(1895581..1895919)	167.72	0.03	1.02	0.94	0.98	1	hypothetical protein	ABO12054.2
A1S_1628	CP000521	complement(1895938..1897797)	440.62	0.42	1.34	0.43	0.6	1	heat shock protein	ABO12055.2
A1S_1629	CP000521	complement(1897836..1898354)	278.37	0.56	1.48	0.3	0.47	1	co-chaperone protein (Hsc20)	ABO12056.2
A1S_1630	CP000521	complement(1898440..1898760)	515.24	0.9	1.87	0.13	0.26	1	hypothetical protein	ABO12057.2
A1S_1631	CP000521	complement(1898791..1899177)	1590.81	0.85	1.8	0.12	0.25	1	iron-binding protein	ABO12058.2
A1S_1632	CP000521	complement(1899244..1899519)	561.11	0.88	1.85	0.1	0.22	1	cysteine desulfurase	ABO12059.1
A1S_1633	CP000521	complement(1899591..1900394)	1201.34	1.3	2.47	0.02	0.06	1	cysteine desulfurase	ABO12060.1
A1S_1634	CP000521	complement(1900462..1900935)	2194.06	1.38	2.6	0.02	0.06	1	iscRSUA operon repressor	ABO12061.2
A1S_1635	CP000521	complement(1901046..1901693)	74.35	-0.14	-1.1	0.78	0.87	1	putative membrane protein	ABO12062.2
A1S_1636	CP000521	1901904..1902359	20.41	0.45	1.37	0.48	0.65	1	putative poly(hydroxyalcanoate) granule associated protein	ABO12063.1
A1S_1637	CP000521	1902529..1902801	123.66	-1.63	-3.1	0.00083	0.00699	1	DNA-binding protein HU-beta	ABO12064.1
A1S_1638	CP000521	1903201..1904061	259.64	-1.04	-2.05	0.03	0.1	1	peptidyl-prolyl cis-trans isomerase precursor	ABO12065.1
A1S_1639	CP000521	1904257..1904799	275.18	-0.86	-1.81	0.06	0.15	1	peptidyl-prolyl cis-trans isomerase precursor	ABO12066.1
A1S_1640	CP000521	complement(1904838..1905785)	19.65	-0.64	-1.56	0.27	0.45	1	transcriptional regulator	ABO12067.2
A1S_1641	CP000521	1905975..1907198	21.62	1.75	3.36	0.00179	0.01	1	alkane 1-monooxygenase	ABO12068.2
A1S_1642	CP000521	complement(1907314..1908519)	36.78	1.76	3.39	0.000216	0.00261	0.82	putative acyl-CoA dehydrogenase	ABO12069.2
A1S_1643	CP000521	complement(1908541..1909833)	22.54	1.81	3.52	0.00043	0.00439	1	putative acyl-CoA dehydrogenase	ABO12070.2
A1S_1644	CP000521	complement(1910054..1911427)	247.26	0.79	1.73	0.12	0.25	1	hypothetical protein	ABO12071.2
A1S_1645	CP000521	complement(1911664..1911942)	184.71	1.55	2.94	0.00557	0.03	1	hypothetical protein	ABO12072.1
A1S_1646	CP000521	1912157..1912621	5.82	-0.93	-1.91	0.26	0.43	1	hypothetical protein	ABO12073.2
A1S_1647	CP000521	1912995..1914779	126.78	0.87	1.82	0.18	0.33	1	putative siderophore biosynthesis protein, putative lysine/ornithine N-monooxygenase	ABO12074.2 , ABO12075.2
A1S_1648	CP000521	1914772..1916205	91.6	0.35	1.27	0.6	0.74	1	putative siderophore biosynthesis protein, putative lysine/ornithine N-monooxygenase	ABO12074.2 , ABO12075.2
A1S_1649	CP000521	1916226..1917665	104.22	0.63	1.55	0.33	0.5	1	Putative RND family drug transporter	ABO12076.2
A1S_1650	CP000521	1917677..1918348	49.83	-0.25	-1.19	0.7	0.82	1	hypothetical protein	ABO12077.1
A1S_1651	CP000521	1918560..1919519	67.25	0.15	1.11	0.81	0.9	1	hypothetical protein	ABO12078.1
A1S_1652	CP000521	1919529..1921439	74.87	0.18	1.13	0.79	0.88	1	hypothetical protein	ABO12079.2
A1S_1653	CP000521	1921503..1922222	27.63	1	2	0.14	0.28	1	hypothetical protein, putative demethylmenaquinone methyltransferase	ABO12080.2 , ABO12081.2
A1S_1654	CP000521	1922209..1922826	20.53	0.54	1.45	0.35	0.53	1	hypothetical protein, putative demethylmenaquinone methyltransferase	ABO12080.2 , ABO12081.2
A1S_1655	CP000521	1922912..1925230	262.72	-1.9	-3.72	0.00128	0.00949	1	putative ferric siderophore receptor protein	ABO12082.2
A1S_1656	CP000521	1925609..1927132	37.33	-1.18	-2.26	0.02	0.06	1	putative membrane protein	ABO12083.2
A1S_1657	CP000521	1927603..1928223	26.73	-0.57	-1.49	0.34	0.51	1	putative siderophore biosynthesis protein; putative acetyltransferase	ABO12084.2
A1S_1658	CP000521	1928554..1930701	65.36	2.23	4.69	3.48e-07	1.34e-05	0.00132	putative hydrolase haloacid dehalogenase-like family	ABO12085.2
A1S_1659	CP000521	1931420..1931938	42.72	0.25	1.19	0.62	0.76	1	hypothetical protein, Cobalbumin biosynthesis enzyme	ABS90136.2 , ABO12086.2
A1S_1660	CP000521	1931940..1932995	83.43	0.09	1.06	0.84	0.92	1	Nicotinate-nucleotide-dimethylbenzimidazole phosphoribosyltransferase	ABO12087.2
A1S_1661	CP000521	1933009..1933587	42.26	0.14	1.1	0.79	0.88	1	Fructose-26-bisphosphatase	ABO12088.2
A1S_1662	CP000521	1933712..1935280	24.85	0.94	1.92	0.03	0.09	1	hypothetical protein	ABO12089.2
A1S_1663	CP000521	1935387..1936130	18.72	1.53	2.89	0.02	0.06	1	Cobalamin-5-phosphate synthase CobS	ABO12090.2
A1S_1664	CP000521	complement(1936207..1937316)	363.8	-1.38	-2.6	0.00359	0.02	1	phospho-2-dehydro-3-deoxyheptonate aldolase	ABO12091.2
A1S_1665	CP000521	complement(1937413..1938300)	158.59	-1.2	-2.3	0.07	0.18	1	putative membrane protein	ABO12092.2
A1S_1666	CP000521	complement(1938732..1940288)	32.5	-0.07	-1.05	0.88	0.94	1	hypothetical protein, putative membrane protein	ABS90137.2 , ABO12093.2
A1S_1667	CP000521	complement(1940643..1942808)	108.88	0.09	1.07	0.86	0.93	1	putative ferric hydroxamate siderophore receptor	ABO12094.2
A1S_1668	CP000521	1943000..1944175	66.76	0.19	1.14	0.67	0.8	1	lipid A-disaccharide synthase, putative TetR-family transcriptional regulator	ABO12095.2 , ABO12096.2
A1S_1669	CP000521	complement(1944172..1944819)	85.65	0.82	1.76	0.11	0.23	1	lipid A-disaccharide synthase, putative TetR-family transcriptional regulator	ABO12095.2 , ABO12096.2
A1S_1670	CP000521	1944938..1945960	17.59	1.15	2.21	0.06	0.15	1	Secretion protein HlyD, PltJ	ABO12097.2 , ABO12098.2
A1S_1671	CP000521	1945953..1947710	18.24	1.65	3.14	0.00287	0.02	1	Secretion protein HlyD, PltJ	ABO12097.2 , ABO12098.2
A1S_1672	CP000521	1947721..1948845	20.24	1.62	3.08	0.00315	0.02	1	putative membrane protein	ABO12099.2
A1S_1673	CP000521	1948850..1949968	17.95	1.43	2.69	0.00832	0.04	1	inner membrane permease protein	ABO12100.2
A1S_1674	CP000521	complement(1950018..1950887)	131.1	0.08	1.06	0.86	0.93	1	hypothetical protein	ABO12101.2
A1S_1675	CP000521	1950927..1951388	22.72	0.64	1.56	0.28	0.46	1	hypothetical protein	ABO12102.1
A1S_1676	CP000521	1951602..1951907	68.16	-0.09	-1.07	0.87	0.94	1	hypothetical protein	ABO12103.1
A1S_1677	CP000521	complement(1952188..1953294)	40.96	2.37	5.17	1.84e-06	5.71e-05	0.00696	putative porin precursor	ABO12104.2
A1S_1678	CP000521	complement(1953549..1953962)	408.3	-0.34	-1.27	0.46	0.63	1	putative histidine triad family protein	ABO12105.2
A1S_1679	CP000521	complement(1953981..1954250)	419.99	-0.31	-1.24	0.54	0.69	1	putative signal peptide	ABO12106.2
A1S_1680	CP000521	1955071..1955271	30.26	3.31	9.9	0.000535	0.00511	1	hypothetical protein	ABO12107.1
A1S_1681	CP000521	1956720..1957487	20.9	3.2	9.17	2.13e-05	0.000455	0.08	putative methyltransferase	ABO12108.2
A1S_1682	CP000521	complement(1957568..1958653)	33.27	1.03	2.05	0.05	0.13	1	putative poly(R)-hydroxyalkanoic acid synthase	ABO12109.2
A1S_1683	CP000521	1958763..1959974	115.77	-1.17	-2.25	0.03	0.1	1	o-succinylhomoserine sulfhydrylase	ABO12110.2
A1S_1684	CP000521	1960654..1960983	293.49	-1.11	-2.15	0.01	0.05	1	hypothetical protein	ABO12111.2
A1S_1685	CP000521	1960993..1961589	131.71	-0.68	-1.6	0.13	0.26	1	recombination protein gap repair	ABO12112.2
A1S_1686	CP000521	1961895..1963019	92.59	-0.91	-1.87	0.08	0.18	1	ribonuclease D	ABO12113.2
A1S_1687	CP000521	complement(1964331..1964495)	70.1	3.41	10.6	2.42e-06	7.28e-05	0.00917	Transcriptional regulator	ABO12114.1
A1S_1688	CP000521	1964938..1965243	321.29	0.36	1.28	0.43	0.6	1	hypothetical protein, putative membrane protein	ABO12115.2 , ABO12116.2
A1S_1689	CP000521	1965236..1965622	276.39	0.65	1.57	0.15	0.29	1	hypothetical protein, putative membrane protein	ABO12115.2 , ABO12116.2
A1S_1690	CP000521	1965652..1966503	346.36	0.71	1.64	0.15	0.3	1	putative ATPase	ABO12117.2
A1S_1691	CP000521	1966519..1967706	122.46	1.23	2.35	0.00692	0.03	1	hypothetical protein	ABO12118.2
A1S_1692	CP000521	1967743..1968948	92.76	0.63	1.55	0.15	0.3	1	tryptophan synthase subunit beta	ABO12119.2
A1S_1693	CP000521	1969185..1970189	108.46	-0.23	-1.17	0.64	0.77	1	putative adenine-specific methylase	ABO12120.2
A1S_1694	CP000521	1970202..1971293	139.84	-0.35	-1.27	0.45	0.62	1	chorismate synthase	ABO12121.2
A1S_1695	CP000521	complement(1971390..1972619)	22.66	1.27	2.41	0.01	0.05	1	putative two-component response regulator	ABO12122.1
A1S_1696	CP000521	1972940..1973692	198.51	1.91	3.77	7.58e-06	0.00019	0.03	hypothetical protein	ABO12123.2
A1S_1697	CP000521	complement(1973858..1974877)	49.28	2.74	6.69	5.1e-09	3.12e-07	1.93e-05	putative transcriptional regulator	ABO12124.2
A1S_1698	CP000521	complement(1975035..1976021)	20	4.16	17.92	1.23e-09	9.47e-08	4.64e-06	lipoate synthase	ABO12125.2
A1S_1699	CP000521	1976386..1977348	57.66	4.28	19.43	1.02e-13	2.27e-11	3.86e-10	acetoin:26-dichlorophenolindophenol oxidoreductase alpha subunit	ABO12126.2
A1S_1700	CP000521	1977362..1978381	63.87	3.89	14.87	4.71e-10	3.96e-08	1.78e-06	acetoin:26-dichlorophenolindophenol oxidoreductase beta subunit	ABO12127.2
A1S_1701	CP000521	1978428..1979918	60.7	2.85	7.21	1.97e-09	1.41e-07	7.48e-06	dihydrolipoamide acetyltransferase	ABO12128.1
A1S_1702	CP000521	1980181..1981020	45.73	3.12	8.66	5.05e-08	2.45e-06	0.000191	dihydrolipoamide dehydrogenase	ABO12129.1
A1S_1703	CP000521	1981170..1981334	7.58	5.38	41.75	0.04	0.13	1	dihydrolipoamide dehydrogenase	ABO12130.1
A1S_1704	CP000521	1981361..1982146	10	2.94	7.67	0.000124	0.00172	0.47	acetoin dehydrogenase	ABO12131.2
A1S_1705	CP000521	1982176..1983234	36.74	1.33	2.51	0.00924	0.04	1	putative (RR)-butanediol dehydrogenase	ABO12132.2
A1S_1706	CP000521	complement(1983437..1984081)	18.75	-0.29	-1.22	0.61	0.75	1	putative membrane protein	ABO12133.1
A1S_1707	CP000521	complement(1984262..1985533)	26.56	-0.62	-1.54	0.21	0.38	1	putative transcriptional regulator protein	ABO12134.2
A1S_1708	CP000521	1985726..1986421	13.11	1.5	2.83	0.05	0.13	1	beta-lactamase-like protein	ABO12135.1
A1S_1709	CP000521	1986431..1988086	26.7	1.46	2.75	0.00146	0.01	1	hypothetical protein	ABO12136.2
A1S_1710	CP000521	1988262..1989053	20.81	1	2	0.07	0.18	1	putative membrane protein	ABO12137.2
A1S_1711	CP000521	1989163..1990167	12.21	0.44	1.36	0.41	0.59	1	homoserine dehydrogenase putative	ABO12138.2
A1S_1712	CP000521	complement(1990200..1991117)	13.22	1.58	2.99	0.01	0.05	1	Permeases (DMT) superfamily	ABO12139.2
A1S_1713	CP000521	1991284..1992138	59.42	0.09	1.07	0.83	0.91	1	putative transcriptional regulator (AraC family), transcriptional regulatory protein	ABO12140.2 , ABO12141.2
A1S_1714	CP000521	complement(1992135..1992362)	38.05	0.41	1.33	0.46	0.63	1	putative transcriptional regulator (AraC family), transcriptional regulatory protein	ABO12140.2 , ABO12141.2
A1S_1715	CP000521	1992626..1993234	25.32	-1.06	-2.09	0.04	0.12	1	(Acyl-carrier protein) phosphodiesterase	ABO12142.2
A1S_1716	CP000521	complement(1993318..1994667)	14.6	0.7	1.62	0.18	0.34	1	Chromate transporter	ABO12143.2
A1S_1717	CP000521	1994908..1995651	6.94	-0.86	-1.81	0.21	0.37	1	transcriptional regulator GntR family	ABO12144.2
A1S_1718	CP000521	1995680..1997413	10.28	0.18	1.13	0.75	0.85	1	hypothetical protein	ABO12145.1
A1S_1719	CP000521	1997434..1997679	6.84	1.54	2.9	0.14	0.28	1	4Fe-4S ferredoxin iron-sulfur binding	ABO12146.1
A1S_1720	CP000521	1997699..1999129	8.45	0.76	1.7	0.17	0.31	1	hypothetical protein	ABO12147.2
A1S_1721	CP000521	1999164..2000018	6.84	0.42	1.34	0.5	0.66	1	ABC-type nitrate/sulfonate/bicarbonate transport system permease component	ABO12148.2
A1S_1722	CP000521	2000020..2000859	7.93	0.64	1.56	0.32	0.49	1	putative ATP-binding component of ABC transporter, phycobiliprotein putative	ABO12149.2 , ABO12150.2
A1S_1723	CP000521	2000856..2001854	9.86	0.93	1.91	0.11	0.24	1	putative ATP-binding component of ABC transporter, phycobiliprotein putative	ABO12149.2 , ABO12150.2
A1S_1724	CP000521	complement(2002159..2003445)	29.47	1.69	3.23	0.00292	0.02	1	dicarboxylic acid transport protein; alpha-ketoglutarate permease (MFS superfamily)	ABO12151.2
A1S_1725	CP000521	2003991..2006174	29.89	0.62	1.54	0.16	0.31	1	putative ferric siderophore receptor protein	ABO12152.2
A1S_1726	CP000521	complement(2006231..2007646)	320.09	-1.69	-3.23	0.000439	0.00445	1	aspartate ammonia-lyase (aspartase)	ABO12153.2
A1S_1727	CP000521	2009336..2010232	17.91	-0.58	-1.5	0.33	0.5	1	putative transcriptional regulator (LysR family)	ABO12154.2
A1S_1728	CP000521	2010536..2011366	66.68	0.08	1.06	0.86	0.93	1	putative transcriptional regulator DNA-bindingtranscriptional regulator (LysR family)	ABO12155.1
A1S_1729	CP000521	complement(2011427..2012599)	261.71	2.29	4.88	6.17e-07	2.17e-05	0.00234	putative acetyl-CoA acetyltransferase	ABO12156.2
A1S_1730	CP000521	complement(2012665..2014074)	81.84	3.27	9.67	1.4e-12	2.05e-10	5.32e-09	short-chain fatty acid transporter (scFAT family)	ABO12157.2
A1S_1731	CP000521	complement(2014191..2014832)	245.76	2.58	5.97	1.03e-09	8.26e-08	3.88e-06	acetoacetyl-CoA transferase beta subunit	ABO12158.1
A1S_1732	CP000521	complement(2014834..2015538)	83.21	2.32	5	9.65e-06	0.000237	0.04	acetoacetyl-CoA transferase alpha subunit	ABO12159.2
A1S_1733	CP000521	complement(2015784..2016665)	31.78	-0.2	-1.15	0.7	0.82	1	putative transcriptional regulator (LysR family)	ABO12160.2
A1S_1734	CP000521	2017399..2018226	14.28	1.1	2.14	0.08	0.19	1	hypothetical protein	ABO12161.2
A1S_1735	CP000521	complement(2018575..2018829)	13.23	1.13	2.2	0.18	0.33	1	hypothetical protein	ABS90145.1 , ABO12162.1
A1S_1736	CP000521	2020538..2021959	120.21	2.93	7.64	2.44e-10	2.2e-08	9.26e-07	putative membrane protein	ABO12163.2
A1S_1737	CP000521	2021993..2022778	122.18	2.17	4.5	2.9e-05	0.000561	0.11	3-hydroxybutyrate dehydrogenase	ABO12164.2
A1S_1738	CP000521	2023130..2024095	25.28	2.16	4.47	0.000493	0.00481	1	putative transcriptional regulator	ABO12165.2
A1S_1739	CP000521	complement(2024163..2024738)	10.91	2.66	6.3	0.00105	0.00827	1	major facilitator superfamily MFS_1	ABO12166.1
A1S_1740	CP000521	complement(2024923..2025447)	2.2	0.72	1.65	0.45	0.62	1	Benzoate transport	ABO12167.1
A1S_1741	CP000521	2025837..2027087	4.91	3.33	10.03	0.000326	0.00368	1	putative dienelactone hydrolase	ABO12168.2
A1S_1742	CP000521	2027100..2027885	5.01	2.32	5	0.02	0.06	1	putative oxidoreductase short-chain dehydrogenase/reductase family	ABO12169.2
A1S_1743	CP000521	2027929..2029167	7.26	1.93	3.81	0.00747	0.03	1	putative oxygenase subunit protein	ABO12170.2
A1S_1744	CP000521	2029196..2029726	3.64	1.87	3.65	0.09	0.21	1	putative electron transfer flavoprotein	ABO12171.2
A1S_1745	CP000521	2029780..2030727	4.41	1.45	2.72	0.06	0.16	1	putative signal peptide	ABO12172.2
A1S_1746	CP000521	complement(2030784..2031842)	15.78	2.56	5.88	1.85e-05	0.000409	0.07	putative transcriptional regulator	ABO12173.2
A1S_1747	CP000521	complement(2032292..2032642)	15.58	1.43	2.69	0.05	0.14	1	anthranilate dioxygenase reductase	ABO12174.2
A1S_1748	CP000521	2032668..2033261	22.14	2.82	7.06	4.29e-05	0.000725	0.16	replication protein	ABO12175.2
A1S_1749	CP000521	2034038..2036299	16.03	2.17	4.49	0.000441	0.00445	1	ABC transporter-like protein	ABO12176.2
A1S_1750	CP000521	complement(2036447..2039557)	22.39	1.51	2.85	0.00105	0.00827	1	AdeB, AdeA membrane fusion protein	ABO12177.2 , ABO12178.1
A1S_1751	CP000521	complement(2039554..2039985)	20.93	1.02	2.03	0.12	0.25	1	AdeB, AdeA membrane fusion protein	ABO12177.2 , ABO12178.1
A1S_1752	CP000521	complement(2040251..2040754)	8.55	1.08	2.12	0.18	0.34	1	AdeA membrane fusion protein	ABO12179.1
A1S_1753	CP000521	2040891..2041634	14.68	-0.6	-1.52	0.3	0.47	1	AdeR	ABO12180.2
A1S_1754	CP000521	2041666..2042751	9.95	-0.88	-1.85	0.11	0.24	1	AdeS	ABO12181.2
A1S_1755	CP000521	2043422..2044417	8.39	2.37	5.18	0.00171	0.01	1	AdeT	ABO12182.2
A1S_1756	CP000521	complement(2044493..2045518)	16.63	1.66	3.16	0.00301	0.02	1	transcriptional regulator AraC family	ABO12183.2
A1S_1757	CP000521	2045710..2046624	15.33	2.65	6.26	3.42e-05	0.000641	0.13	Alpha/beta hydrolase	ABO12184.1
A1S_1758	CP000521	2046655..2047509	19.4	2.73	6.63	5.17e-06	0.000139	0.02	Short-chain dehydrogenase/reductase SDR	ABO12185.2
A1S_1759	CP000521	2047555..2048397	29.48	1.83	3.56	0.000623	0.00569	1	Short-chain dehydrogenase/reductase SDR	ABO12186.2
A1S_1760	CP000521	2049638..2050384	127.91	1.13	2.2	0.00985	0.04	1	hypothetical protein	ABO12187.1
A1S_1761	CP000521	complement(2051254..2051772)	49.93	1.52	2.88	0.00499	0.03	1	acetyltransferase	ABO12188.2
A1S_1762	CP000521	complement(2052477..2053559)	687.05	1.36	2.57	0.02	0.07	1	hypothetical protein	ABO12189.1
A1S_1763	CP000521	complement(2054413..2054964)	6.68	1.96	3.89	0.04	0.12	1	putative transcriptional regulator	ABO12190.2
A1S_1764	CP000521	complement(2055690..2055998)	12.73	-0.29	-1.22	0.67	0.8	1	putative transcriptional regulator, hypothetical protein	ABO12191.2 , ABO12192.2
A1S_1765	CP000521	complement(2055995..2057326)	26.22	0.13	1.1	0.76	0.86	1	putative transcriptional regulator, hypothetical protein	ABO12191.2 , ABO12192.2
A1S_1766	CP000521	complement(2058097..2058741)	18.83	1.71	3.26	0.00605	0.03	1	Hypothetical protein	ABO12193.2
A1S_1767	CP000521	complement(2058753..2059721)	25.45	1.91	3.76	0.000629	0.00572	1	putative acid phosphatase	ABO12194.2
A1S_1768	CP000521	complement(2059851..2061011)	19.28	1.46	2.75	0.00868	0.04	1	hypothetical protein, Putative RND family drug transporter	ABO12195.2 , ABO12196.2
A1S_1769	CP000521	complement(2061004..2062332)	16.45	2.66	6.31	2.39e-05	0.000497	0.09	hypothetical protein, Putative RND family drug transporter	ABO12195.2 , ABO12196.2 , ABO12197.2
A1S_1770	CP000521	complement(2062329..2063915)	31.23	2.71	6.55	4.72e-09	2.93e-07	1.79e-05	Putative RND family drug transporter, hypothetical protein	ABO12196.2 , ABO12197.2 , ABO12198.2
A1S_1771	CP000521	complement(2063912..2064733)	24.8	2.55	5.86	0.000207	0.00253	0.78	hypothetical protein	ABO12197.2 , ABO12198.2
A1S_1772	CP000521	complement(2064896..2066434)	85.87	3.8	13.91	1.48e-14	3.73e-12	5.59e-11	Putative MFS family drug transporter	ABO12199.2
A1S_1773	CP000521	complement(2066459..2067340)	100.56	3.58	11.93	5.55e-16	2.1e-13	2.1e-12	RND family drug transporter	ABO12200.2
A1S_1774	CP000521	complement(2068216..2069676)	20.42	1.82	3.53	0.000944	0.00769	1	putative hydrolase	ABO12201.2
A1S_1775	CP000521	complement(2069768..2070031)	16.16	2.59	6	0.01	0.05	1	transcriptional activator	ABO12202.1
A1S_1776	CP000521	complement(2070100..2070441)	17.53	2.75	6.72	0.00115	0.00879	1	transcriptional regulatory protein	ABO12203.1
A1S_1777	CP000521	complement(2072878..2073894)	32.23	1.12	2.17	0.04	0.11	1	putative methylenetetrahydrofolate reductase	ABO12204.1
A1S_1778	CP000521	complement(2074017..2074271)	43.57	0.9	1.87	0.12	0.26	1	putative methylenetetrahydrofolate reductase	ABO12205.1
A1S_1779	CP000521	complement(2074345..2075112)	45.69	0.43	1.35	0.33	0.5	1	putative MutT/nudix family protein	ABO12206.2
A1S_1780	CP000521	complement(2075173..2076666)	38.84	0.62	1.54	0.15	0.29	1	putative nicotinamide phosphoribosyl transferase	ABO12207.2
A1S_1781	CP000521	complement(2076678..2077562)	18.98	-0.09	-1.07	0.86	0.93	1	putative ribose-phosphate pyrophosphokinase	ABO12208.2
A1S_1782	CP000521	complement(2077744..2078547)	6.85	1.34	2.52	0.06	0.15	1	hypothetical protein	ABO12209.2
A1S_1783	CP000521	2078646..2079434	16.64	0.25	1.19	0.64	0.77	1	transcriptional regulator AraC family, putative acetyltransferase (GNAT family)	ABO12210.2 , ABO12211.2
A1S_1784	CP000521	complement(2079429..2079920)	7.49	-0.13	-1.1	0.87	0.93	1	transcriptional regulator AraC family, putative acetyltransferase (GNAT family), putative iron transport protein	ABO12210.2 , ABO12211.2 , ABO12212.2
A1S_1785	CP000521	complement(2079917..2080681)	9.92	0.24	1.18	0.68	0.81	1	putative acetyltransferase (GNAT family), putative iron transport protein	ABO12211.2 , ABO12212.2 , ABO12213.2
A1S_1786	CP000521	complement(2080678..2081694)	10.07	0.38	1.3	0.54	0.7	1	putative iron transport protein	ABO12212.2 , ABO12213.2 , ABO12214.2
A1S_1787	CP000521	complement(2081691..2082710)	7.9	0.96	1.95	0.14	0.27	1	putative iron transport protein	ABO12213.2 , ABO12214.2
A1S_1788	CP000521	complement(2083140..2084192)	11.24	0.7	1.63	0.2	0.36	1	Zn-dependent alcohol dehydrogenase	ABO12215.2
A1S_1789	CP000521	2084478..2085362	13.11	-0.00657	-1	0.99	1	1	putative transcriptional regulator	ABO12216.2
A1S_1790	CP000521	complement(2085458..2086330)	11.84	2.14	4.42	0.00145	0.01	1	6-phosphogluconate dehydrogenase NAD-binding, putative tartrate symporter MFS superfamily protein	ABO12217.2 , ABO12218.2
A1S_1791	CP000521	complement(2086330..2087706)	6.03	1.48	2.8	0.03	0.1	1	6-phosphogluconate dehydrogenase NAD-binding, putative tartrate symporter MFS superfamily protein	ABO12217.2 , ABO12218.2
A1S_1792	CP000521	complement(2087740..2088711)	4.6	2.29	4.89	0.00814	0.04	1	Nucleoside-diphosphate-sugar epimerase	ABO12219.2
A1S_1793	CP000521	complement(2088923..2089858)	9.83	-0.2	-1.15	0.73	0.84	1	transcriptional regulator LysR family	ABO12220.2
A1S_1794	CP000521	2089970..2091145	4.23	1.19	2.28	0.12	0.25	1	hypothetical protein	ABO12221.1
A1S_1795	CP000521	2091233..2093020	18.46	0.25	1.19	0.64	0.77	1	Dihydroxy-acid dehydratase	ABO12222.2
A1S_1796	CP000521	2093130..2093627	11.9	-0.02	-1.01	0.98	1	1	aldehyde dehydrogenase	ABO12223.1
A1S_1797	CP000521	2093790..2094620	22.48	0.57	1.48	0.3	0.47	1	Aldehyde dehydrogenase	ABO12224.1
A1S_1798	CP000521	complement(2094699..2095319)	13.95	-0.68	-1.6	0.21	0.37	1	putative transcription regulator protein	ABO12225.2
A1S_1799	CP000521	2095486..2097063	18.8	-0.75	-1.68	0.13	0.26	1	multidrug efflux MFS transporter putative	ABO12226.2
A1S_1800	CP000521	2097144..2098028	21.85	-1.06	-2.08	0.03	0.11	1	Putative RND family drug transporter	ABO12227.1 , ABO12228.1
A1S_1801	CP000521	2097985..2098146	1.35	0.03	1.02	0.99	1	1	Putative RND family drug transporter	ABO12227.1 , ABO12228.1
A1S_1802	CP000521	complement(2098246..2098704)	7.55	0.6	1.52	0.44	0.61	1	hypothetical protein	ABO12229.2
A1S_1803	CP000521	complement(2098714..2099148)	11.78	1.56	2.96	0.05	0.14	1	hypothetical protein	ABO12230.2
A1S_1804	CP000521	2099248..2100180	14.26	-0.08	-1.06	0.89	0.95	1	putative transcriptional regulator LysR family	ABO12231.2
A1S_1805	CP000521	complement(2100282..2101625)	14.14	2.09	4.25	0.000415	0.00428	1	General substrate transporter:Major facilitator superfamily	ABO12232.2
A1S_1806	CP000521	2101922..2102800	31.32	2.12	4.33	0.00011	0.00158	0.42	Senescence marker protein-30 (SMP-30)	ABO12233.1
A1S_1807	CP000521	complement(2102894..2103625)	57.01	0.26	1.2	0.59	0.74	1	regulatory protein GntR HTH	ABO12234.2
A1S_1808	CP000521	2103737..2105026	12.73	2.48	5.59	4.24e-05	0.000721	0.16	hypothetical protein	ABO12235.2
A1S_1809	CP000521	2105034..2105846	14.07	2.55	5.85	0.000632	0.00574	1	putative hydrolase transmembrane protein	ABO12236.2
A1S_1810	CP000521	2105856..2107196	30.85	2.07	4.19	0.000118	0.00165	0.45	putative tartrate transporter	ABO12237.2
A1S_1811	CP000521	complement(2107311..2108057)	18.81	0.99	1.98	0.09	0.2	1	hypothetical protein	ABO12238.2
A1S_1812	CP000521	complement(2109066..2109923)	25.96	0.58	1.5	0.29	0.47	1	hypothetical protein	ABO12239.2
A1S_1813	CP000521	complement(2113586..2114164)	5.22	2.84	7.16	0.01	0.04	1	putative transcriptional regulator	ABO12240.2
A1S_1814	CP000521	complement(2115102..2115830)	7.79	2.53	5.76	0.00306	0.02	1	putative transporter	ABO12241.2
A1S_1815	CP000521	complement(2115905..2117545)	9.53	2.25	4.75	0.000254	0.00296	0.96	acyl-CoA synthetase	ABO12242.2
A1S_1816	CP000521	complement(2117670..2119055)	13.68	1.86	3.63	0.00142	0.01	1	putative long-chain fatty acid transport protein	ABO12243.2
A1S_1817	CP000521	complement(2119212..2121035)	25.97	0.34	1.27	0.46	0.63	1	Acyl-CoA dehydrogenase	ABO12244.2
A1S_1818	CP000521	complement(2121045..2121506)	21.29	0.56	1.47	0.39	0.56	1	MaoC-like dehydratase	ABO12245.2
A1S_1819	CP000521	complement(2121509..2122420)	18.23	0.56	1.47	0.32	0.5	1	Short-chain dehydrogenase/reductase SDR	ABO12246.2
A1S_1820	CP000521	complement(2122465..2123220)	8.15	1.03	2.04	0.12	0.25	1	Short-chain dehydrogenase/reductase SDR	ABO12247.2
A1S_1821	CP000521	complement(2123233..2123997)	13.42	1.4	2.64	0.02	0.07	1	Short-chain dehydrogenase/reductase SDR	ABO12248.1
A1S_1822	CP000521	2124177..2125112	14.8	0.42	1.34	0.46	0.63	1	putative transcription regulator protein	ABO12249.2
A1S_1823	CP000521	2125200..2125775	47.87	0.49	1.41	0.39	0.56	1	Transcriptional Regulator TetR family	ABO12250.2
A1S_1824	CP000521	2125914..2126933	42.56	0.68	1.6	0.17	0.31	1	hypothetical protein	ABO12251.2
A1S_1825	CP000521	2127132..2127680	54.73	-0.1	-1.07	0.83	0.91	1	hypothetical protein	ABO12252.2
A1S_1826	CP000521	2127839..2129044	22.77	0.12	1.08	0.82	0.9	1	NADH dehydrogenase FAD-containing subunit	ABO12253.2
A1S_1827	CP000521	complement(2129136..2129828)	26.92	1.92	3.78	0.000716	0.00636	1	hypothetical protein	ABO12254.2
A1S_1828	CP000521	2129984..2130400	38.45	-0.31	-1.24	0.59	0.74	1	putative transcriptional regulator MerR family	ABO12255.2
A1S_1829	CP000521	2130476..2131282	29.69	1.2	2.3	0.03	0.1	1	hypothetical protein	ABO12256.2
A1S_1830	CP000521	complement(2131350..2131925)	11.13	1.17	2.25	0.07	0.17	1	putative dihydrofolate reductase	ABO12257.2
A1S_1831	CP000521	complement(2132135..2133202)	35.27	1.01	2.01	0.07	0.17	1	hypothetical protein	ABO12258.2
A1S_1832	CP000521	complement(2133218..2134456)	9.45	0.39	1.31	0.51	0.67	1	oxidoreductase FMN-binding	ABO12259.2
A1S_1833	CP000521	complement(2134618..2135448)	184.12	1.37	2.59	0.00469	0.02	1	hypothetical protein	ABO12260.2
A1S_1834	CP000521	2135778..2136674	9.27	0.87	1.82	0.2	0.35	1	hypothetical protein	ABO12261.2 , ABS90163.1
A1S_1835	CP000521	complement(2136726..2138300)	19.3	0.57	1.48	0.29	0.47	1	Aldehyde dehydrogenase	ABO12262.2
A1S_1836	CP000521	complement(2138312..2139310)	10.3	1.18	2.27	0.04	0.11	1	hypothetical protein	ABO12263.2
A1S_1837	CP000521	complement(2139321..2140136)	6.43	1.92	3.79	0.02	0.07	1	MFS family permease	ABO12264.1
A1S_1838	CP000521	complement(2140247..2140507)	9.16	4.26	19.13	0.00662	0.03	1	MFS family permease	ABO12265.1
A1S_1839	CP000521	2140794..2142527	13.02	2.03	4.1	0.000366	0.00395	1	Dihydroxy-acid dehydratase	ABO12266.2
A1S_1840	CP000521	2142611..2143327	77.24	-0.96	-1.95	0.06	0.16	1	transcriptional regulator GntR family	ABO12267.2
A1S_1841	CP000521	complement(2143395..2144189)	24.7	0.28	1.21	0.59	0.74	1	hypothetical protein	ABO12268.2
A1S_1842	CP000521	complement(2144271..2145185)	29.03	0.13	1.1	0.8	0.89	1	Cat operon transcriptional regulator (LysR family)	ABO12269.2
A1S_1843	CP000521	2145313..2146254	34.51	1.92	3.8	0.000318	0.0036	1	muconate cycloisomerase I	ABO12270.2
A1S_1844	CP000521	2146417..2146707	33.53	1.88	3.68	0.00576	0.03	1	CatC3	ABO12271.2
A1S_1845	CP000521	2146869..2147789	52.6	1.41	2.66	0.01	0.04	1	CatA3	ABO12272.2
A1S_1846	CP000521	2147924..2148595	29.34	1.56	2.94	0.01	0.05	1	3-oxoacid CoA-transferase subunit A	ABO12273.2
A1S_1847	CP000521	2148614..2149267	72.22	2.38	5.2	4.49e-06	0.000127	0.02	3-oxoadipate CoA-transferase subunit B	ABO12274.2
A1S_1848	CP000521	2149280..2149471	57.95	2.72	6.59	0.000158	0.00208	0.6	Beta-ketoadipyl CoA thiolase	ABO12275.1
A1S_1849	CP000521	2149642..2150499	33.55	1.43	2.69	0.02	0.06	1	beta-ketoadipyl CoA thiolase	ABO12276.1
A1S_1850	CP000521	2150510..2151289	13.75	0.42	1.33	0.46	0.63	1	esterase	ABO12277.2
A1S_1851	CP000521	2151551..2154013	9.36	2.67	6.36	4.87e-06	0.000134	0.02	penicillin G amidase, hypothetical protein	ABO12278.2 , ABS90164.1
A1S_1852	CP000521	complement(2154085..2155572)	7.71	0.82	1.76	0.16	0.31	1	phenylacetaldehyde dehydrogenase	ABO12279.2
A1S_1853	CP000521	complement(2155606..2156883)	5.61	2.7	6.51	0.00121	0.00912	1	hypothetical protein	ABO12280.2
A1S_1854	CP000521	complement(2156968..2159274)	5.57	1.34	2.54	0.02	0.07	1	Cu2+-containing amine oxidase, hypothetical protein	ABO12281.2 , ABS90165.1
A1S_1855	CP000521	complement(2159492..2160406)	5.73	1.83	3.56	0.03	0.09	1	putative transcriptional regulator	ABO12282.2
A1S_1856	CP000521	complement(2160605..2161558)	14.06	2.14	4.39	0.000568	0.00535	1	p-hydroxyphenylacetate hydroxylase C1:reductase component	ABO12283.2
A1S_1857	CP000521	complement(2161607..2162560)	13.4	2.19	4.57	0.000976	0.00786	1	vanillate O-demethylase oxidoreductase	ABO12284.2
A1S_1858	CP000521	complement(2162595..2163332)	16.14	2.41	5.3	7.81e-05	0.00121	0.3	Short-chain dehydrogenase/reductase SDR	ABO12285.2
A1S_1859	CP000521	complement(2163543..2163827)	11.24	1.47	2.78	0.1	0.22	1	hypothetical protein, Aromatic-ring-hydroxylating dioxygenase beta subunit	ABS90166.1 , ABO12286.1
A1S_1860	CP000521	complement(2163838..2164662)	16.1	2.31	4.95	0.000952	0.00771	1	ring hydroxylating dioxygenase Rieske (2Fe-2S) protein	ABO12287.1
A1S_1861	CP000521	complement(2164713..2165114)	15.62	2.33	5.01	0.0052	0.03	1	benzoate dioxygenase large subunit	ABO12288.1
A1S_1862	CP000521	complement(2165144..2165671)	12.09	3.91	15.07	8.75e-05	0.00132	0.33	hypothetical protein	ABO12289.2
A1S_1863	CP000521	complement(2165682..2166041)	9.58	4.73	26.6	0.00142	0.01	1	hypothetical protein	ABO12290.2
A1S_1864	CP000521	complement(2166070..2167236)	13.06	2.83	7.11	4e-05	0.0007	0.15	Acyl-CoA dehydrogenase-like protein	ABO12291.2
A1S_1865	CP000521	complement(2167255..2168364)	15.77	4.26	19.21	3.42e-09	2.23e-07	1.29e-05	Glu-tRNA amidotransferase	ABO12292.2
A1S_1866	CP000521	2168457..2168981	59.03	-1.47	-2.77	0.00417	0.02	1	putative transcriptional repressor of for multidrug resistance pump (MarR family), hypothetical protein	ABO12293.2 , ABS90167.1
A1S_1867	CP000521	2169382..2170731	12.05	2.46	5.49	4.08e-05	0.0007	0.15	General substrate transporter:Major facilitator superfamily	ABO12294.2
A1S_1868	CP000521	2170898..2171473	7.43	3.4	10.54	0.000858	0.00715	1	porin for benzoate transport (BenP), putative porin for benzoate transport (BenP)	ABO12295.1 , ABO12296.1
A1S_1869	CP000521	2171470..2172096	7.34	2.04	4.12	0.01	0.05	1	porin for benzoate transport (BenP), putative porin for benzoate transport (BenP)	ABO12295.1 , ABO12296.1
A1S_1870	CP000521	complement(2172133..2172876)	24.52	-0.32	-1.25	0.55	0.71	1	putative oxidoreductase (short chain dehydrogenase)	ABO12297.1
A1S_1871	CP000521	complement(2172892..2173590)	23.76	-0.4	-1.32	0.44	0.61	1	putative phosphoglycerate mutase related protein, putative phosphotransferase	ABO12298.2 , ABO12299.2
A1S_1872	CP000521	complement(2173587..2174708)	34.78	-0.02	-1.01	0.97	1	1	putative phosphoglycerate mutase related protein, putative phosphotransferase	ABO12298.2 , ABO12299.2
A1S_1873	CP000521	complement(2174728..2175975)	20.67	-0.17	-1.13	0.75	0.85	1	putative acyl-CoA dehydrogenase	ABO12300.2
A1S_1874	CP000521	2176064..2176984	10.65	-0.39	-1.31	0.47	0.64	1	putative transcriptional regulator (LysR family)	ABO12301.2
A1S_1875	CP000521	2177027..2177839	10.41	0.14	1.11	0.81	0.9	1	pca operon regulatory protein	ABO12302.2
A1S_1876	CP000521	complement(2177932..2178798)	20.24	0.54	1.45	0.3	0.47	1	putative metallo-beta lactamase	ABO12303.2
A1S_1877	CP000521	complement(2178803..2179216)	9.99	0.14	1.11	0.85	0.92	1	putative membrane protein	ABO12304.2
A1S_1878	CP000521	complement(2179221..2179634)	17.59	0.11	1.08	0.86	0.93	1	putative membrane protein	ABO12305.2
A1S_1879	CP000521	complement(2179770..2180237)	427.27	-3.06	-8.33	2.42e-08	1.33e-06	9.15e-05	hypothetical protein	ABO12306.2
A1S_1880	CP000521	complement(2180867..2183296)	42.46	1.14	2.21	0.02	0.08	1	pyrroloquinoline-quinone QuiA	ABO12307.2
A1S_1881	CP000521	complement(2183379..2184698)	31.36	2.27	4.83	3.69e-05	0.000665	0.14	porin	ABO12308.2
A1S_1882	CP000521	complement(2184758..2186209)	21.36	1.8	3.49	0.000646	0.00584	1	3-dehydroshikimate dehydratase	ABO12309.2
A1S_1883	CP000521	complement(2186229..2187062)	17.65	1.67	3.17	0.00361	0.02	1	catabolic dehydroquinate dehydratase	ABO12310.2
A1S_1884	CP000521	complement(2187125..2187754)	45.72	1.6	3.03	0.00206	0.01	1	protocatechuate 34-dioxygenase alpha chain (3,4-PCD)	ABO12311.2
A1S_1885	CP000521	complement(2187769..2188494)	57.06	1.47	2.77	0.00393	0.02	1	protocatechuate 34-dioxygenase beta chain (3,4-PCD)	ABO12312.2
A1S_1886	CP000521	complement(2188505..2188918)	43.76	1.65	3.13	0.00911	0.04	1	gamma-carboxymuconolactone decarboxylase (CMD)	ABO12313.2
A1S_1887	CP000521	complement(2188934..2189209)	16.11	2.11	4.32	0.01	0.06	1	4-hydroxybenzoate transporter (MFS superfamily)	ABO12314.1
A1S_1888	CP000521	complement(2189233..2190201)	45.99	2.94	7.7	3.82e-06	0.00011	0.01	putative transport protein	ABO12315.1
A1S_1889	CP000521	complement(2190331..2191116)	49.29	2.21	4.61	7.88e-05	0.00122	0.3	3-oxoadipate enol-lactonase I, 3-carboxy-ciscis-muconate cycloisomerase	ABO12316.2 , ABO12317.2
A1S_1890	CP000521	complement(2191113..2192468)	54.73	2.64	6.24	2.85e-09	1.9e-07	1.08e-05	3-oxoadipate enol-lactonase I, 3-carboxy-ciscis-muconate cycloisomerase	ABO12316.2 , ABO12317.2
A1S_1891	CP000521	complement(2192471..2193319)	96.13	2.23	4.71	4.74e-06	0.000131	0.02	beta-ketoadipyl CoA thiolase	ABO12318.1
A1S_1892	CP000521	complement(2193490..2193681)	50.92	1.96	3.89	0.00534	0.03	1	Beta-ketoadipyl CoA thiolase	ABO12319.1
A1S_1893	CP000521	complement(2193694..2194347)	70.81	2.3	4.93	4.07e-05	0.0007	0.15	3-oxoadipate CoA-transferase subunit B	ABO12320.2
A1S_1894	CP000521	complement(2194366..2195037)	112.08	3.01	8.04	2.77e-08	1.46e-06	0.000105	3-oxoacid CoA-transferase subunit A	ABO12321.2
A1S_1895	CP000521	complement(2195387..2196103)	76.47	0.11	1.08	0.8	0.89	1	2-C-methyl-D-erythritol 4-phosphate cytidylyltransferase, putative cell division protein (FtsB-like)	ABO12322.2 , ABO12323.2
A1S_1896	CP000521	complement(2196069..2196458)	226.99	0.44	1.36	0.35	0.53	1	2-C-methyl-D-erythritol 4-phosphate cytidylyltransferase, putative cell division protein (FtsB-like)	ABO12322.2 , ABO12323.2
A1S_1897	CP000521	2197086..2197763	18.45	1.27	2.41	0.05	0.13	1	hypothetical protein	ABO12324.2
A1S_1898	CP000521	complement(2197860..2199149)	762.91	-1.12	-2.17	0.06	0.15	1	enolase	ABO12325.2
A1S_1899	CP000521	complement(2199195..2200052)	421.01	-0.5	-1.42	0.28	0.46	1	2-dehydro-3-deoxyphosphooctonate aldolase	ABO12326.2
A1S_1900	CP000521	complement(2200084..2201721)	788.6	-0.35	-1.28	0.51	0.67	1	CTP synthase	ABO12327.2
A1S_1901	CP000521	2202669..2203514	16.83	1.35	2.54	0.03	0.1	1	hypothetical protein	ABO12328.2
A1S_1902	CP000521	complement(2203568..2204662)	17.28	-0.19	-1.14	0.72	0.84	1	hypothetical protein	ABO12329.2
A1S_1903	CP000521	complement(2204682..2205398)	28.09	0.58	1.49	0.27	0.44	1	hypothetical protein	ABO12330.2
A1S_1904	CP000521	complement(2205437..2205844)	11.08	0.71	1.64	0.37	0.55	1	hypothetical protein	ABO12331.2
A1S_1905	CP000521	complement(2205915..2207939)	21.34	-0.5	-1.42	0.27	0.44	1	24-dienoyl-CoA reductase	ABO12332.2
A1S_1906	CP000521	2208075..2208635	32.83	-0.06	-1.04	0.91	0.96	1	hypothetical protein	ABO12333.2
A1S_1907	CP000521	2208638..2209555	34.41	-0.6	-1.52	0.25	0.42	1	putative peroxidase	ABO12334.2
A1S_1908	CP000521	complement(2209599..2210654)	86.15	0.37	1.29	0.41	0.59	1	3-deoxy-D-arabinoheptulosonate-7-phosphate synthase	ABO12335.2
A1S_1909	CP000521	complement(2211082..2211405)	165.22	1.1	2.14	0.04	0.13	1	putative membrane protein	ABO12336.1
A1S_1910	CP000521	complement(2211448..2213724)	647.53	0.67	1.59	0.24	0.4	1	ATP-binding protease component	ABO12337.2
A1S_1911	CP000521	complement(2213734..2214147)	145.91	-0.58	-1.49	0.16	0.3	1	putative protease	ABO12338.1
A1S_1912	CP000521	complement(2214157..2214909)	189.22	-0.25	-1.19	0.61	0.75	1	hypothetical protein	ABO12339.2
A1S_1913	CP000521	complement(2214991..2216040)	113.73	-0.49	-1.4	0.37	0.54	1	N-acetyl-gamma-glutamyl-phosphate reductase	ABO12340.2
A1S_1914	CP000521	complement(2217745..2218425)	127.18	-0.23	-1.17	0.61	0.76	1	hypothetical protein, ribose 5-phosphate isomerase	ABS90170.2 , ABO12341.2 , ABO12342.2
A1S_1915	CP000521	complement(2218425..2219096)	115.8	-0.68	-1.6	0.12	0.26	1	hypothetical protein, ribose 5-phosphate isomerase	ABO12341.2 , ABO12342.2
A1S_1916	CP000521	2219204..2220745	290.3	0.52	1.43	0.27	0.44	1	threonine dehydratase	ABO12343.2
A1S_1917	CP000521	2220776..2221540	54.25	-0.2	-1.15	0.67	0.8	1	putative potassium uptake protein	ABO12344.2
A1S_1918	CP000521	2221559..2222896	45.37	-0.15	-1.11	0.76	0.86	1	putative potassium uptake protein (TrkH)	ABO12345.2
A1S_1919	CP000521	complement(2222938..2224089)	209.89	0.26	1.2	0.57	0.72	1	putative phospholipase A1 precursor (PldA)	ABO12346.2
A1S_1920	CP000521	complement(2224110..2227049)	323.22	0.34	1.27	0.54	0.7	1	putative metalloprotease	ABO12347.2
A1S_1921	CP000521	complement(2227301..2229400)	136.23	-2.23	-4.68	7.85e-06	0.000196	0.03	Ferrichrome-iron receptor	ABO12348.2
A1S_1922	CP000521	2229611..2230642	203.04	-0.97	-1.96	0.04	0.11	1	putative sugar kinase protein	ABO12349.2
A1S_1923	CP000521	2230993..2231601	46.97	-0.62	-1.53	0.18	0.34	1	putative membrane protein	ABO12350.2
A1S_1924	CP000521	2232178..2233764	352.57	-4.09	-17.01	0	0	0	cytochrome d terminal oxidase polypeptide subunit I, cytochrome d terminal oxidase polypeptide subunit II	ABO12351.2 , ABO12352.2
A1S_1925	CP000521	2233761..2234906	261.3	-3.17	-9	2.09e-13	4.39e-11	7.91e-10	cytochrome d terminal oxidase polypeptide subunit I, cytochrome d terminal oxidase polypeptide subunit II	ABO12351.2 , ABO12352.2
A1S_1926	CP000521	2235025..2235321	38.48	-2.31	-4.95	0.000158	0.00208	0.6	putative membrane protein	ABO12353.2
A1S_1927	CP000521	complement(2235334..2235858)	6.42	-0.01	-1.01	0.99	1	1	putative acetyltransferase	ABO12354.2
A1S_1928	CP000521	complement(2235931..2236602)	38.34	0.98	1.97	0.07	0.17	1	putative signal peptide	ABO12355.2
A1S_1929	CP000521	complement(2236828..2237424)	158.12	0.76	1.7	0.1	0.23	1	putative oxidoreductase	ABO12356.1
A1S_1930	CP000521	complement(2237612..2238718)	242.21	0.48	1.4	0.34	0.51	1	cell division protein	ABO12357.2
A1S_1931	CP000521	complement(2238826..2239152)	171.07	1.64	3.12	0.000672	0.00603	1	hypothetical protein	ABO12358.2
A1S_1932	CP000521	complement(2239253..2239612)	600.55	2.78	6.88	1.84e-05	0.000409	0.07	hypothetical protein	ABO12359.1
A1S_1933	CP000521	2239828..2240061	344.38	1.41	2.66	0.06	0.15	1	hypothetical protein	ABO12360.1
A1S_1934	CP000521	2240346..2240771	185.06	1.56	2.96	0.000193	0.00238	0.73	hypothetical protein	ABO12361.2
A1S_1935	CP000521	2240912..2241343	140	0.64	1.56	0.16	0.3	1	hypothetical protein	ABO12362.2
A1S_1936	CP000521	complement(2241392..2242600)	66.94	-0.89	-1.86	0.05	0.14	1	acetylornithine aminotransferase	ABO12363.2
A1S_1937	CP000521	2242828..2243169	138.57	-1.18	-2.26	0.01	0.04	1	putative glutaredoxin-related protein	ABO12364.1
A1S_1938	CP000521	complement(2243216..2243539)	34.77	-0.02	-1.01	0.97	1	1	hypothetical protein	ABO12365.1
A1S_1939	CP000521	2243783..2244685	98.32	0.28	1.22	0.53	0.69	1	putative transcriptional regulator	ABO12366.2
A1S_1940	CP000521	complement(2244738..2245532)	84.47	-1.49	-2.81	0.00262	0.02	1	methionine aminopeptidase	ABO12367.2
A1S_1941	CP000521	2245885..2247186	192.23	-1.01	-2.01	0.04	0.11	1	branched chain amino acid transporter	ABO12368.2
A1S_1942	CP000521	2247378..2247797	282.06	1.66	3.16	0.00436	0.02	1	hypothetical protein	ABO12369.2
A1S_1943	CP000521	complement(2248336..2248800)	73.71	2.07	4.19	0.00101	0.00806	1	putative membrane protein	ABO12370.2
A1S_1944	CP000521	2248929..2249789	29.51	2.05	4.14	0.000374	0.00401	1	Alpha/beta hydrolase	ABO12371.2
A1S_1945	CP000521	2250014..2252872	93.73	-1.35	-2.55	0.00616	0.03	1	phosphotransferase system fructose-specific EI/HPr/EIIA components	ABO12372.2
A1S_1946	CP000521	2252887..2253834	79.33	-1.2	-2.3	0.0083	0.04	1	1-phosphofructokinase, phosphotransferase system fructose-specific IIBC component	ABO12373.2 , ABO12374.2
A1S_1947	CP000521	2253821..2255539	105.09	-1.54	-2.91	0.000443	0.00445	1	1-phosphofructokinase, phosphotransferase system fructose-specific IIBC component	ABO12373.2 , ABO12374.2
A1S_1948	CP000521	2256207..2256671	47.31	0.75	1.69	0.2	0.36	1	putative transcriptional repressor of for multidrug resistance pump (MarR family), hypothetical protein	ABO12375.1 , ABS90171.1
A1S_1949	CP000521	2257683..2259776	61.96	0.28	1.21	0.59	0.74	1	putative diguanylate cyclase/phosphodiesterase	ABO12376.2
A1S_1950	CP000521	2259902..2260345	202.79	2.5	5.67	1.03e-06	3.41e-05	0.00389	putative universal stress protein	ABO12377.2
A1S_1951	CP000521	complement(2260400..2261842)	85.75	0.32	1.25	0.5	0.67	1	hypothetical protein	ABO12378.2
A1S_1952	CP000521	2262197..2262826	22.89	2.26	4.78	0.000337	0.00373	1	hypothetical protein	ABO12379.2
A1S_1953	CP000521	2263073..2264527	36.33	0.86	1.81	0.06	0.16	1	putative sulfate transporter	ABO12380.2
A1S_1954	CP000521	complement(2264565..2265752)	33.83	1.65	3.15	0.00146	0.01	1	serine proteinase	ABO12381.2
A1S_1955	CP000521	complement(2266983..2267729)	32.86	1.99	3.97	0.000436	0.00442	1	hypothetical protein	ABO12382.2
A1S_1956	CP000521	complement(2267737..2269143)	38.6	3.35	10.19	2.6e-11	2.59e-09	9.84e-08	putative amino acid permease	ABO12383.2
A1S_1957	CP000521	complement(2269184..2270434)	55.81	2.99	7.92	2.08e-10	1.92e-08	7.86e-07	putative L-kynurenine hydrolase	ABO12384.2
A1S_1958	CP000521	2270581..2271030	17.5	1.39	2.62	0.07	0.18	1	putative transcriptional regulator	ABO12385.1
A1S_1959	CP000521	2271077..2271613	52.04	2.49	5.61	3.35e-05	0.000634	0.13	Acetyltransferase GNAT family	ABO12386.2
A1S_1960	CP000521	2272964..2273626	50.94	1.26	2.4	0.02	0.07	1	predicted hydrolase (HAD superfamily)	ABO12387.2
A1S_1961	CP000521	2273650..2274051	245.13	-0.8	-1.74	0.1	0.22	1	heat shock protein 15	ABO12388.2
A1S_1962	CP000521	2274197..2275246	2962.31	0.8	1.75	0.15	0.3	1	DNA strand exchange and recombination protein	ABO12389.2
A1S_1963	CP000521	2275300..2275782	225.37	1.92	3.77	3.64e-05	0.000665	0.14	regulatory protein	ABO12390.1
A1S_1964	CP000521	2276209..2277093	201.34	-0.77	-1.7	0.08	0.19	1	putative signal peptide	ABO12391.2
A1S_1965	CP000521	complement(2277148..2277936)	638.09	-0.99	-1.98	0.07	0.17	1	UDP-acetylglucosamine acyltransferase, hypothetical protein	ABO12392.2 , ABO12393.2
A1S_1966	CP000521	complement(2277933..2278418)	667.21	-1.06	-2.08	0.03	0.1	1	UDP-acetylglucosamine acyltransferase, hypothetical protein	ABO12392.2 , ABO12393.2
A1S_1967	CP000521	complement(2278425..2279495)	273.09	-0.4	-1.32	0.41	0.59	1	hypothetical protein	ABO12394.2
A1S_1968	CP000521	complement(2279500..2280003)	293.56	-0.75	-1.68	0.08	0.2	1	putative outer membrane protein (OmpH)	ABO12395.2
A1S_1969	CP000521	complement(2280045..2282612)	407.5	-0.31	-1.24	0.58	0.73	1	putative outer membrane protein, putative membrane-associated Zn-dependent proteases 1	ABO12396.2 , ABO12397.2
A1S_1970	CP000521	complement(2282593..2283948)	206.01	-0.42	-1.33	0.38	0.56	1	putative outer membrane protein, putative membrane-associated Zn-dependent proteases 1	ABO12396.2 , ABO12397.2
A1S_1971	CP000521	complement(2283950..2285146)	215.67	-0.53	-1.45	0.26	0.43	1	1-deoxy-d-xylulose 5-phosphate reductoisomerase	ABO12398.2
A1S_1972	CP000521	complement(2285147..2285971)	476.2	-0.55	-1.46	0.32	0.49	1	phosphatidate cytidylyltransferase, undecaprenyl pyrophosphate synthetase	ABO12399.2 , ABO12400.2
A1S_1973	CP000521	complement(2285971..2286723)	214.38	-1.15	-2.21	0.00868	0.04	1	phosphatidate cytidylyltransferase, undecaprenyl pyrophosphate synthetase	ABO12399.2 , ABO12400.2
A1S_1974	CP000521	complement(2286729..2287283)	387.53	-1.51	-2.86	0.000416	0.00428	1	ribosome releasing factor	ABO12401.2
A1S_1975	CP000521	complement(2287369..2288097)	241.96	-1.66	-3.17	0.000463	0.0046	1	uridylate kinase	ABO12402.2
A1S_1976	CP000521	complement(2288149..2289492)	232.81	-0.74	-1.67	0.13	0.27	1	hypothetical protein	ABO12403.1
A1S_1977	CP000521	2289832..2290941	59.81	3.17e-05	1	1	1	1	two-component regulatory system sensory kinase, response regulator protein	ABO12404.2 , ABO12405.2
A1S_1978	CP000521	2290928..2292421	80.11	-0.52	-1.44	0.33	0.5	1	two-component regulatory system sensory kinase, response regulator protein	ABO12404.2 , ABO12405.2
A1S_1979	CP000521	2292697..2293350	85.14	-0.33	-1.25	0.55	0.71	1	putative transcriptional regulator	ABO12406.2
A1S_1980	CP000521	2293463..2294383	153.41	-0.28	-1.21	0.56	0.72	1	ornithine carbamoyltransferase	ABO12407.2
A1S_1981	CP000521	2294578..2295102	16.21	-0.22	-1.17	0.74	0.85	1	hypothetical protein, 2C-methyl-D-erythritol 24-cyclodiphosphate synthase	ABO12408.1 , ABO12409.2
A1S_1982	CP000521	complement(2295099..2295581)	25.64	-0.75	-1.68	0.17	0.32	1	hypothetical protein, 2C-methyl-D-erythritol 24-cyclodiphosphate synthase	ABO12408.1 , ABO12409.2
A1S_1983	CP000521	2295685..2296329	25.46	-0.48	-1.39	0.43	0.6	1	putative signal peptide, hypothetical protein	ABO12410.2 , ABS90174.1
A1S_1984	CP000521	complement(2296376..2297620)	69.29	1.05	2.07	0.03	0.1	1	D-amino acid dehydrogenase small subunit	ABO12411.2
A1S_1985	CP000521	complement(2298031..2298522)	32.33	-0.86	-1.82	0.09	0.2	1	hypothetical protein	ABO12412.2
A1S_1986	CP000521	complement(2299907..2301301)	409.94	1.33	2.52	0.01	0.05	1	fumarase C	ABO12413.2
A1S_1987	CP000521	complement(2301416..2302423)	534.15	1.78	3.43	0.000247	0.00291	0.93	putative UDP-galactose 4-epimerase (GalE-like)	ABO12414.2
A1S_1988	CP000521	2302489..2302857	582.82	0.94	1.92	0.06	0.16	1	putative intracellular sulfur oxidation protein (DsrE-like)	ABO12415.1
A1S_1989	CP000521	2302902..2303252	58.67	-0.65	-1.57	0.21	0.37	1	hypothetical protein	ABO12416.2
A1S_1990	CP000521	2303270..2303554	30.25	0.12	1.09	0.85	0.92	1	hypothetical protein	ABO12417.1
A1S_1991	CP000521	2303574..2303885	56.07	-0.45	-1.36	0.4	0.57	1	putative sulfite reductase	ABO12418.1
A1S_1992	CP000521	complement(2303890..2304753)	44.47	1.67	3.18	0.00287	0.02	1	DMT family permease	ABO12419.2
A1S_1993	CP000521	2304840..2306279	76.54	1.19	2.29	0.00913	0.04	1	regulatory protein GntR HTH, hypothetical protein	ABO12420.2 , ABO12421.2
A1S_1994	CP000521	complement(2306276..2306758)	85.93	-0.04	-1.03	0.94	0.98	1	regulatory protein GntR HTH, hypothetical protein	ABO12420.2 , ABO12421.2
A1S_1995	CP000521	complement(2306967..2308202)	57.28	0.14	1.11	0.76	0.86	1	molybdopterin biosynthesis protein, hypothetical protein	ABO12422.2 , ABO12423.2
A1S_1996	CP000521	complement(2308202..2309125)	63.85	0.2	1.15	0.64	0.78	1	molybdopterin biosynthesis protein, hypothetical protein	ABO12422.2 , ABO12423.2
A1S_1997	CP000521	complement(2309149..2309637)	44.84	0.03	1.02	0.95	0.99	1	molybdopterin converting factor large subunit	ABO12424.2
A1S_1998	CP000521	complement(2309641..2309895)	15.55	-0.04	-1.03	0.96	0.99	1	hypothetical protein	ABO12425.1
A1S_1999	CP000521	complement(2309896..2310810)	25.3	1.11	2.16	0.04	0.12	1	molybdopterin biosynthesis protein A	ABO12426.2
A1S_2000	CP000521	complement(2311162..2313435)	12.8	1.69	3.23	0.00125	0.00937	1	hypothetical protein	ABO12427.2
A1S_2001	CP000521	complement(2313586..2314215)	16.22	-0.49	-1.4	0.37	0.55	1	molybdopterin-guanine dinucleotide synthase, nitrate reductase large subunit	ABO12428.2 , ABO12429.2
A1S_2002	CP000521	complement(2314212..2316992)	20.31	1.13	2.19	0.01	0.06	1	molybdopterin-guanine dinucleotide synthase, nitrate reductase large subunit	ABO12428.2 , ABO12429.2
A1S_2003	CP000521	complement(2317011..2317439)	5.74	0.45	1.37	0.58	0.74	1	putative nitrate reductase	ABO12430.1
A1S_2004	CP000521	complement(2317591..2318445)	7.06	1.56	2.95	0.03	0.09	1	putative nitrate reductase	ABO12431.1
A1S_2005	CP000521	complement(2318650..2321196)	11.26	1.42	2.67	0.00484	0.03	1	nitrite reductase	ABO12432.2
A1S_2006	CP000521	2321934..2322524	10.61	3.18	9.06	0.000919	0.00757	1	response regulator protein	ABO12433.2
A1S_2007	CP000521	2322525..2323535	13.81	1.33	2.52	0.04	0.11	1	putative nitrate transport protein (NasF)	ABO12434.2
A1S_2008	CP000521	2323867..2325195	47.12	1.95	3.86	4.04e-05	0.0007	0.15	DNA repair protein	ABO12435.2
A1S_2009	CP000521	2325431..2325886	259.48	-0.72	-1.64	0.22	0.38	1	3-dehydroquinate dehydratase type II	ABO12436.2
A1S_2010	CP000521	2325904..2326323	1955.44	-2.15	-4.45	0.000166	0.00213	0.63	biotin carboxyl carrier protein of acetyl-CoA carboxylase (BCCP)	ABO12437.2
A1S_2011	CP000521	2326340..2327710	1709.4	-1.83	-3.57	0.000499	0.00484	1	biotin carboxylase (A subunit of acetyl-CoA carboxylase)	ABO12438.2
A1S_2012	CP000521	complement(2327765..2328268)	82.09	-0.16	-1.11	0.74	0.85	1	putative signal peptide	ABO12439.2
A1S_2013	CP000521	complement(2328416..2329507)	12.74	0.1	1.07	0.86	0.93	1	putative metabolite transporter (MFS superfamily)	ABO12440.1
A1S_2014	CP000521	2330900..2331682	18.89	-0.23	-1.17	0.69	0.81	1	hypothetical protein, DNA-directed DNA polymerase	ABO12441.2 , ABO12442.2
A1S_2015	CP000521	2331654..2332946	7.96	1.67	3.18	0.00598	0.03	1	hypothetical protein, DNA-directed DNA polymerase	ABO12441.2 , ABO12442.2
A1S_2016	CP000521	complement(2333929..2334438)	5.02	-0.35	-1.28	0.68	0.81	1	hypothetical protein, Phage-related lysozyme	ABS90179.2 , ABO12443.2 , ABS90180.1
A1S_2017	CP000521	complement(2334764..2338072)	27.15	1.26	2.39	0.00764	0.04	1	hypothetical protein	ABO12444.2
A1S_2018	CP000521	complement(2339515..2344410)	18.71	1.27	2.41	0.00215	0.01	1	tail tape meausure protein	ABO12445.2
A1S_2019	CP000521	complement(2345534..2345938)	302.16	1.8	3.49	0.000169	0.00217	0.64	hypothetical protein	ABO12446.2
A1S_2020	CP000521	complement(2346031..2346213)	198.63	2.41	5.31	3.33e-05	0.000634	0.13	hypothetical protein	ABO12447.2
A1S_2021	CP000521	complement(2347124..2348041)	24.08	0.82	1.76	0.13	0.26	1	hypothetical protein	ABO12448.2
A1S_2022	CP000521	complement(2348094..2349272)	29.93	0.86	1.81	0.12	0.25	1	putative tail fiber, hypothetical protein	ABO12449.2 , ABS90186.2
A1S_2023	CP000521	complement(2350572..2350970)	19.63	0.33	1.26	0.61	0.76	1	hypothetical protein	ABO12450.2
A1S_2024	CP000521	complement(2351728..2352096)	10.25	1.35	2.55	0.1	0.22	1	Glutamate 5-kinase	ABO12451.1
A1S_2025	CP000521	complement(2353223..2353744)	67.49	0.77	1.7	0.24	0.4	1	hypothetical protein	ABO12452.1
A1S_2026	CP000521	complement(2353927..2354154)	15.06	0.38	1.3	0.61	0.76	1	hypothetical protein	ABO12453.1
A1S_2027	CP000521	complement(2354206..2354973)	11.45	-0.14	-1.1	0.83	0.91	1	hypothetical protein	ABO12454.2
A1S_2028	CP000521	complement(2356274..2357377)	12	0.49	1.4	0.39	0.57	1	phage putative head morphogenesis protein	ABO12455.2
A1S_2029	CP000521	complement(2357379..2358830)	6.75	0.42	1.34	0.47	0.64	1	hypothetical protein, hypothetical protein putative phage associated protein	ABO12456.2 , ABO12457.2
A1S_2030	CP000521	complement(2358827..2360254)	7.29	1.51	2.86	0.02	0.08	1	hypothetical protein, hypothetical protein putative phage associated protein	ABO12456.2 , ABO12457.2 , ABO12458.2
A1S_2031	CP000521	complement(2360244..2360714)	8.02	1.39	2.62	0.1	0.22	1	hypothetical protein putative phage associated protein, hypothetical protein	ABO12457.2 , ABO12458.2
A1S_2032	CP000521	complement(2360773..2361414)	5.56	0.74	1.68	0.36	0.54	1	hypothetical protein	ABO12459.2 , ABO12460.2
A1S_2033	CP000521	complement(2361383..2361811)	4.53	1.08	2.11	0.24	0.4	1	hypothetical protein	ABO12459.2 , ABO12460.2
A1S_2034	CP000521	complement(2364153..2364953)	190.93	3.56	11.76	1.4e-12	2.05e-10	5.31e-09	hypothetical protein	ABO12461.2
A1S_2035	CP000521	complement(2366469..2366942)	5.41	0.77	1.71	0.35	0.53	1	hypothetical protein	ABO12462.2
A1S_2036	CP000521	complement(2368931..2370508)	19	1.79	3.46	0.000408	0.00424	1	hypothetical protein, DNA cytosine methyltransferase	ABS90196.2 , ABO12463.2 , ABS90197.1
A1S_2037	CP000521	2371669..2372358	57.8	-0.9	-1.87	0.05	0.13	1	EsvI	ABO12464.2
A1S_2038	CP000521	2374391..2374831	19.96	2.3	4.93	0.00241	0.02	1	hypothetical protein	ABO12465.2
A1S_2039	CP000521	2375168..2376289	30.94	2.23	4.68	4.49e-05	0.000749	0.17	hypothetical protein	ABO12466.1 , ABS90201.2
A1S_2040	CP000521	complement(2378973..2380235)	19.09	0.27	1.21	0.59	0.74	1	putative phage integrase	ABO12467.2
A1S_2041	CP000521	complement(2380734..2381603)	24.95	1.73	3.31	0.00317	0.02	1	hypothetical protein	ABO12468.2
A1S_2042	CP000521	2381921..2382493	16.29	0.94	1.91	0.18	0.33	1	putative transcriptional regulator (TetR family)	ABO12469.2
A1S_2043	CP000521	2383105..2384442	18.22	0.88	1.84	0.12	0.25	1	putative iron-regulated membrane protein	ABO12470.2
A1S_2044	CP000521	2384679..2385275	56.96	-0.4	-1.32	0.43	0.6	1	putative ferredoxin-dependent glutamate synthase	ABO12471.1
A1S_2045	CP000521	2385392..2385640	36.47	-0.56	-1.47	0.31	0.48	1	putative ferredoxin-dependent glutamate synthase	ABO12472.1 , ABO12473.1
A1S_2046	CP000521	2385637..2386278	72.34	-0.06	-1.05	0.89	0.95	1	putative ferredoxin-dependent glutamate synthase	ABO12472.1 , ABO12473.1
A1S_2047	CP000521	complement(2386320..2387348)	103.91	-0.38	-1.3	0.44	0.61	1	putative lysophospholipase, hypothetical protein	ABO12474.2 , ABO12475.1
A1S_2048	CP000521	complement(2387348..2387692)	106.69	-0.88	-1.85	0.06	0.15	1	putative lysophospholipase, hypothetical protein	ABO12474.2 , ABO12475.1
A1S_2049	CP000521	complement(2387808..2388407)	63.35	-0.57	-1.49	0.2	0.36	1	hypothetical protein	ABO12476.1
A1S_2050	CP000521	complement(2388484..2389518)	123.85	-0.45	-1.37	0.37	0.55	1	UDP-N-acetylenolpyruvoylglucosamine reductase FAD-binding	ABO12477.2
A1S_2051	CP000521	complement(2389538..2390041)	122.36	-0.38	-1.3	0.41	0.59	1	putative phosphotyrosine protein phosphatase	ABO12478.2
A1S_2052	CP000521	complement(2390342..2391586)	155	0.06	1.05	0.89	0.95	1	hypothetical protein	ABO12479.2
A1S_2053	CP000521	2391812..2392969	34.79	0.06	1.04	0.91	0.96	1	putative iron-containing alcohol dehydrogenase, putative thioesterase	ABO12480.2 , ABO12481.2
A1S_2054	CP000521	2392969..2393403	25.87	0.53	1.45	0.38	0.56	1	putative iron-containing alcohol dehydrogenase, putative thioesterase	ABO12480.2 , ABO12481.2
A1S_2055	CP000521	complement(2393452..2395680)	50.24	2.45	5.46	2.62e-07	1.08e-05	0.000991	Phospholipase C	ABO12482.2
A1S_2056	CP000521	complement(2396004..2398112)	166.28	0.48	1.39	0.32	0.49	1	DNA polymerase III tau and gamma subunits (DNA elongation factor III)	ABO12483.2
A1S_2057	CP000521	complement(2398286..2399764)	805.28	1.68	3.2	0.00691	0.03	1	methyl viologen resistance protein (MFS superfamily)	ABO12484.2
A1S_2058	CP000521	2399889..2400467	110.47	1.53	2.89	0.000434	0.00442	1	putative transcriptional regulator	ABO12485.2
A1S_2059	CP000521	complement(2400515..2401774)	70.86	1.38	2.6	0.00332	0.02	1	putative esterase	ABO12486.2
A1S_2060	CP000521	complement(2401846..2402700)	67.26	0.27	1.21	0.52	0.68	1	putative dehydratase	ABO12487.2
A1S_2061	CP000521	complement(2402775..2404166)	313.93	1	2	0.06	0.15	1	putative short-chain dehydrogenase	ABO12488.2
A1S_2062	CP000521	2404681..2405970	132.49	-0.48	-1.39	0.31	0.49	1	putative acyl-CoA thiolase	ABO12489.1
A1S_2063	CP000521	complement(2406038..2406577)	16.37	1.37	2.59	0.04	0.12	1	putative membrane protein, putative transcriptional regulator (LysR family)	ABO12490.2 , ABO12491.2
A1S_2064	CP000521	2406563..2407456	14.9	-0.21	-1.15	0.69	0.81	1	putative membrane protein, putative transcriptional regulator (LysR family)	ABO12490.2 , ABO12491.2
A1S_2065	CP000521	2407587..2408576	219.76	-0.5	-1.42	0.32	0.49	1	transaldolase	ABO12492.1
A1S_2066	CP000521	2408649..2409299	34.29	-0.27	-1.21	0.61	0.76	1	putative transport protein, hypothetical protein	ABO12493.2 , ABS90206.1
A1S_2067	CP000521	complement(2409336..2409809)	36.37	0.11	1.08	0.83	0.91	1	hypothetical protein, transcriptional regulatory protein	ABS90206.1 , ABO12494.2
A1S_2068	CP000521	2409996..2411168	40.92	0.26	1.2	0.56	0.72	1	putative benzoate membrane transport protein	ABO12495.2
A1S_2069	CP000521	complement(2411242..2411961)	31.23	0.73	1.66	0.17	0.32	1	putative magesium transporter transmembrane protein	ABO12496.2
[truncated: 1,788 more rows]

## Sheet: lnti
Name	Chromosome	Region	Max group mean	Log₂ fold change	Fold change	P-value	FDR p-value	Bonferroni	product (CP000521 (CDS))	Protein id	Column1
A1S_0001	CP000521	95..1492	258	0.79	1.73	0.04	0.16	1	DNA replication initiator protein	ABO10498.2
A1S_0002	CP000521	1590..2738	447.63	-0.33	-1.25	0.46	0.7	1	DNA polymerase III	ABO10499.2
A1S_0003	CP000521	2753..3835	105.57	0.14	1.1	0.77	0.91	1	DNA replication recombination and repair protein	ABO10500.2
A1S_0004	CP000521	3888..6356	339.05	0.06	1.05	0.89	0.97	1	DNA gyrase	ABO10501.2
A1S_0005	CP000521	6397..6786	233.09	0.16	1.12	0.69	0.86	1	putative Cytochrome b precursor	ABO10502.2
A1S_0006	CP000521	complement(6872..7429)	49.43	-0.47	-1.39	0.24	0.48	1	putative DedA family protein	ABO10503.2
A1S_0007	CP000521	complement(7680..9611)	85.72	0.15	1.11	0.75	0.89	1	putative transport protein	ABO10504.2
A1S_0008	CP000521	9868..10872	9.07	0.88	1.83	0.12	0.32	1	putative RND type efflux pump	ABO10505.2
A1S_0009	CP000521	11128..12135	351.91	1.79	3.46	8.27e-05	0.00168	0.31	putative RND type efflux pump	ABO10506.2
A1S_0010	CP000521	12478..13482	18.53	1.74	3.35	0.000448	0.00617	1	RND type efflux pump	ABO10507.2
A1S_0011	CP000521	13607..13942	87.39	0.01	1.01	0.98	1	1	hypothetical protein	ABO10508.2
A1S_0012	CP000521	complement(13998..14843)	36.01	1.62	3.08	0.00286	0.02	1	hydrolase	ABO10509.2
A1S_0013	CP000521	complement(14971..16098)	213.44	0.51	1.43	0.24	0.48	1	hypothetical protein	ABO10510.2
A1S_0014	CP000521	16178..17392	300.02	-0.87	-1.83	0.02	0.11	1	tyrosyl-tRNA synthetase	ABO10511.2
A1S_0015	CP000521	complement(20391..21893)	532.38	0.1	1.07	0.83	0.94	1	hypothetical protein	ABO10512.2
A1S_0016	CP000521	22222..23154	12.2	-1.1	-2.14	0.05	0.18	1	site-specific tyrosine recombinase	ABO10513.1
A1S_0017	CP000521	complement(25014..25556)	91.15	-0.11	-1.08	0.79	0.91	1	putative flavoprotein	ABO10514.1
A1S_0018	CP000521	complement(25674..26183)	204.61	-0.74	-1.67	0.1	0.27	1	FKBP-type peptidyl-prolyl cis-trans isomerase, Signal peptidase II	ABO10515.1 , ABO10516.2
A1S_0019	CP000521	complement(26176..26706)	323.39	-0.1	-1.07	0.8	0.92	1	FKBP-type peptidyl-prolyl cis-trans isomerase, Signal peptidase II, isoleucyl-tRNA synthetase	ABO10515.1 , ABO10516.2 , ABO10517.2
A1S_0020	CP000521	complement(26699..29536)	439.34	-0.41	-1.33	0.32	0.56	1	Signal peptidase II, isoleucyl-tRNA synthetase	ABO10516.2 , ABO10517.2
A1S_0023	CP000521	30807..31940	11.59	0.95	1.93	0.05	0.17	1	putative malic acid transport protein	ABO10518.2
A1S_0024	CP000521	32021..32587	22.49	-1.14	-2.21	0.02	0.1	1	putative MTA/SAH nucleosidase	ABO10519.1
A1S_0025	CP000521	complement(32622..33242)	126.39	-1.21	-2.31	0.02	0.1	1	putative transcriptional repressor	ABO10520.2
A1S_0026	CP000521	complement(33503..34303)	7.92	1.7	3.24	0.00901	0.05	1	alkanesulfonate transport protein	ABO10521.2
A1S_0027	CP000521	complement(34317..35114)	17.9	2.12	4.34	0.000187	0.00317	0.71	alkanesulfonate transport protein, FMNH(2)-dependent alkanesulfonate monooxygenase	ABO10522.2 , ABO10523.2
A1S_0028	CP000521	complement(35111..36286)	16.62	1.91	3.75	0.00049	0.00665	1	alkanesulfonate transport protein, FMNH(2)-dependent alkanesulfonate monooxygenase	ABO10522.2 , ABO10523.2
A1S_0029	CP000521	complement(36313..37296)	11.81	0.71	1.63	0.18	0.4	1	ABC-type nitrate/sulfonate/bicarbonate transport system	ABO10524.2
A1S_0030	CP000521	complement(37368..38336)	13.47	0.99	1.99	0.03	0.14	1	alkanesulfonate transport protein	ABO10525.2
A1S_0031	CP000521	complement(38670..40025)	48.54	-0.48	-1.39	0.32	0.57	1	N-alpha-acetylglutamate synthase	ABO10526.2
A1S_0032	CP000521	complement(40146..40466)	406.09	4.38	20.84	6.88e-15	1.63e-12	2.61e-11	putative signal peptide	ABO10527.2
A1S_0033	CP000521	complement(40689..41099)	305.27	1.83	3.55	1.07e-05	0.000328	0.04	putative signal peptide	ABO10528.2
A1S_0034	CP000521	complement(41317..42063)	171.32	-0.03	-1.02	0.95	1	1	putative oxoacyl-(acyl carrier protein) reductase	ABO10529.2
A1S_0035	CP000521	complement(42129..42830)	138.36	-0.66	-1.58	0.07	0.22	1	putative phosphoglycolate phosphatase 2 (PGP 2), 3-demethylubiquinone-9 3-methyltransferase and 2-octaprenyl-6-hydroxy phenol methylase	ABO10530.2 , ABO10531.2
A1S_0036	CP000521	complement(42827..43426)	176.96	-0.4	-1.32	0.46	0.7	1	putative phosphoglycolate phosphatase 2 (PGP 2), 3-demethylubiquinone-9 3-methyltransferase and 2-octaprenyl-6-hydroxy phenol methylase	ABO10530.2 , ABO10531.2
A1S_0037	CP000521	43719..44336	1043.26	0.39	1.31	0.44	0.68	1	alkali-inducible disulfide interchange protein	ABO10532.2
A1S_0038	CP000521	complement(44414..45061)	89.19	-1.39	-2.62	0.00197	0.02	1	putative transcriptional regulator	ABO10533.2
A1S_0039	CP000521	complement(45198..45836)	65.24	-0.6	-1.52	0.15	0.36	1	putative transcriptional regulator (TetR family)	ABO10534.2
A1S_0040	CP000521	46010..47035	76.82	1.08	2.11	0.02	0.11	1	putative oxidoreductase	ABO10535.2
A1S_0041	CP000521	47060..48235	54.01	0.89	1.86	0.03	0.13	1	putative linoleoyl-CoA desaturase	ABO10536.2
A1S_0042	CP000521	48368..49084	221.16	-0.77	-1.71	0.1	0.27	1	ribonuclease PH	ABO10537.2
A1S_0043	CP000521	49374..51542	11.65	0.7	1.62	0.14	0.35	1	hypothetical protein	ABO10538.2
A1S_0044	CP000521	complement(52111..52956)	131.35	0.26	1.19	0.52	0.74	1	hypothetical protein, nicotinate-nucleotide pyrophosphorylase	ABS89905.1 , ABO10539.2
A1S_0045	CP000521	53128..53697	29.7	-0.64	-1.56	0.23	0.46	1	regulating N-acetyl-anhydromuramyl-L-alanine amidase	ABO10540.2
A1S_0046	CP000521	53779..55320	113.12	0.3	1.23	0.52	0.74	1	putative virulence factor MviN family	ABO10541.2
A1S_0047	CP000521	complement(55366..56061)	84	-0.86	-1.81	0.04	0.14	1	FKBP-type 22KD peptidyl-prolyl cis-trans isomerase (rotamase)	ABO10542.2
A1S_0048	CP000521	complement(56112..56834)	527.22	-1.01	-2.01	0.01	0.07	1	FKBP-type peptidyl-prolyl cis-trans isomerase (rotamase)	ABO10543.2
A1S_0049	CP000521	complement(57027..59213)	413.46	-0.55	-1.47	0.24	0.48	1	protein tyrosine kinase	ABO10544.2
A1S_0050	CP000521	complement(59233..59661)	326.38	-0.19	-1.14	0.67	0.84	1	putative protein tyrosine phosphatase	ABO10545.2
A1S_0051	CP000521	complement(59666..60766)	453.75	-0.16	-1.11	0.73	0.88	1	putative outer membrane protein	ABO10546.1
A1S_0052	CP000521	61127..62422	544.73	-0.29	-1.22	0.53	0.75	1	WecC protein	ABO10547.2
A1S_0053	CP000521	62453..63403	790.41	-0.88	-1.84	0.07	0.22	1	MviM protein, WbbJ protein	ABO10548.2 , ABO10549.1
A1S_0054	CP000521	63400..63978	639.98	-0.24	-1.18	0.6	0.79	1	MviM protein, WbbJ protein	ABO10548.2 , ABO10549.1
A1S_0055	CP000521	63980..65059	662.9	-0.41	-1.33	0.36	0.61	1	WecE protein	ABO10550.2
A1S_0056	CP000521	65094..66446	185.58	-0.6	-1.51	0.2	0.43	1	O-antigen translocase, capsular polysaccharide synthesis enzyme	ABO10551.2 , ABO10552.2
A1S_0057	CP000521	66443..67009	194.73	-1.17	-2.25	0.00746	0.05	1	O-antigen translocase, capsular polysaccharide synthesis enzyme	ABO10551.2 , ABO10552.2
A1S_0058	CP000521	67186..68349	212.88	-1.35	-2.54	0.00738	0.05	1	Glycosyltransferase, hypothetical protein	ABO10553.2 , ABS89906.1
A1S_0059	CP000521	70659..71693	156.72	-1.84	-3.58	0.000708	0.0088	1	putative glycosyltransferase	ABO10554.2
A1S_0060	CP000521	71700..72527	163.74	-1.67	-3.17	0.000556	0.00729	1	hypothetical protein	ABO10555.2
A1S_0061	CP000521	72528..73160	570.23	-0.73	-1.66	0.07	0.22	1	putative UDP-galactose phosphate transferase	ABO10556.2
A1S_0062	CP000521	73185..74060	712.99	-0.54	-1.45	0.24	0.48	1	putative UTP-glucose-1-phosphate uridylyltransferase	ABO10557.2
A1S_0063	CP000521	74761..75438	269.63	-0.81	-1.75	0.07	0.22	1	putative UDP-glucose 6-dehydrogenase, putative phosphoglucose isomerase	ABO10558.1 , ABO10559.2
A1S_0064	CP000521	75435..77105	447	-0.69	-1.61	0.15	0.36	1	putative UDP-glucose 6-dehydrogenase, putative phosphoglucose isomerase, putative UDP-glucose 4-epimerase	ABO10558.1 , ABO10559.2 , ABO10560.2
A1S_0065	CP000521	77098..78114	432.17	-0.48	-1.4	0.22	0.46	1	putative phosphoglucose isomerase, putative UDP-glucose 4-epimerase	ABO10559.2 , ABO10560.2
A1S_0066	CP000521	complement(78158..79528)	331.3	-0.53	-1.45	0.18	0.41	1	hypothetical protein	ABO10561.2
A1S_0067	CP000521	79909..81570	588.9	1.08	2.12	0.1	0.28	1	L-lactate permease	ABO10562.2
A1S_0068	CP000521	81590..82342	314.04	1.09	2.12	0.07	0.22	1	L-lactate utilization transcriptional repressor (GntR family), L-lactate dehydrogenase FMN linked	ABO10563.2 , ABO10564.2
A1S_0069	CP000521	82339..83490	817.12	1.12	2.18	0.15	0.37	1	L-lactate utilization transcriptional repressor (GntR family), L-lactate dehydrogenase FMN linked	ABO10563.2 , ABO10564.2
A1S_0070	CP000521	83782..85488	169.18	0.9	1.87	0.15	0.37	1	D-lactate dehydrogenase NADH independent, FAD-binding domain	ABO10565.2
A1S_0071	CP000521	complement(85537..86751)	581.49	0.14	1.1	0.76	0.9	1	tyrosine aminotransferase tyrosine repressible, PLP-dependent	ABO10566.1
A1S_0072	CP000521	87267..87977	37.48	0.55	1.46	0.27	0.51	1	putative transcriptional regulator (GntR family), putative carboxyphosphonoenolpyruvate phosphonomutase or putative methylisocitrate lyase (PrpB)	ABO10567.2 , ABO10568.2
A1S_0073	CP000521	87970..88854	156.49	0.1	1.07	0.84	0.95	1	putative transcriptional regulator (GntR family), putative carboxyphosphonoenolpyruvate phosphonomutase or putative methylisocitrate lyase (PrpB)	ABO10567.2 , ABO10568.2
A1S_0076	CP000521	90283..92889	344.57	0.49	1.41	0.28	0.53	1	aconitate hydratase 1	ABO10569.2
A1S_0077	CP000521	92999..95467	34.87	-1.24	-2.35	0.03	0.14	1	hypothetical protein	ABO10570.1
A1S_0078	CP000521	96053..96277	47.97	0.04	1.03	0.94	1	1	hypothetical membrane protein	ABO10571.1
A1S_0079	CP000521	97027..97536	2.36	-0.74	-1.67	0.43	0.68	1	hypothetical protein	ABO10572.2
A1S_0080	CP000521	98856..100082	11.89	2.22	4.64	4.32e-05	0.00103	0.16	beta-ketoacyl-ACP synthase I	ABO10573.2
A1S_0081	CP000521	complement(100092..100784)	3.2	1.52	2.86	0.07	0.22	1	putative signal peptide	ABO10574.2
A1S_0086	CP000521	103819..104649	3.9	-0.1	-1.07	0.89	0.97	1	hypothetical protein	ABO10575.2
A1S_0087	CP000521	complement(106539..107240)	73.96	-2.17	-4.5	5.94e-06	0.000197	0.02	Short-chain dehydrogenase/reductase SDR	ABO10576.2
A1S_0088	CP000521	108043..108744	12	0.81	1.75	0.15	0.37	1	hypothetical protein	ABO10577.1
A1S_0089	CP000521	108855..109520	20.35	-0.05	-1.04	0.91	0.99	1	dual specificity pseudouridine synthase	ABO10578.2
A1S_0090	CP000521	109631..110005	24.22	0.36	1.28	0.54	0.75	1	hypothetical protein	ABO10579.2
A1S_0091	CP000521	110034..110414	26.21	0.83	1.78	0.16	0.37	1	hypothetical protein	ABO10580.1
A1S_0092	CP000521	complement(110459..112432)	20.28	0.57	1.48	0.21	0.44	1	putative ferric siderophore receptor protein	ABO10581.2
A1S_0093	CP000521	112634..113779	8.55	0.6	1.51	0.32	0.57	1	putative membrane protein	ABO10582.2
A1S_0094	CP000521	complement(113820..114287)	13.89	-0.04	-1.03	0.95	1	1	lrp regulon transcriptional regulator (AsnC family)	ABO10583.2
A1S_0095	CP000521	114424..115689	1123.66	-1.05	-2.07	0.01	0.07	1	D-amino acid dehydrogenase	ABO10584.2
A1S_0096	CP000521	115710..116813	482.77	-0.63	-1.54	0.16	0.37	1	alanine racemase 2 PLP-binding, catabolic	ABO10585.2
A1S_0097	CP000521	116824..117183	374.59	-1.26	-2.39	0.00321	0.03	1	hypothetical protein	ABO10586.1
A1S_0098	CP000521	117345..118784	228.3	0.83	1.78	0.06	0.19	1	D-serine/D-alanine/glycine transport protein	ABO10587.2
A1S_0099	CP000521	119155..120585	164.53	-0.59	-1.51	0.2	0.43	1	D-serine/D-alanine/glycine transport protein	ABO10588.2
A1S_0100	CP000521	complement(120643..121524)	35.78	1.1	2.15	0.02	0.11	1	putative transcriptional regulator (LysR family)	ABO10589.1
A1S_0103	CP000521	123218..124108	36.06	3.15	8.88	1.25e-09	1.39e-07	4.73e-06	3-hydroxyisobutyrate dehydrogenase	ABO10590.2
A1S_0104	CP000521	124193..125839	29.81	2.81	6.99	6.27e-10	7.66e-08	2.38e-06	putative acetyl-coA synthetase/AMP-(fatty) acid ligase	ABO10591.2
A1S_0105	CP000521	125851..126978	29.26	0.46	1.38	0.27	0.51	1	putative acyl-CoA dehydrogenase	ABO10592.2
A1S_0106	CP000521	127000..127773	26.48	-0.39	-1.31	0.43	0.67	1	putative enoyl-CoA hydratase/isomerase	ABO10593.2
A1S_0107	CP000521	127786..128811	29.93	0.06	1.04	0.89	0.97	1	putative enoyl-CoA hydratase/isomerase family protein	ABO10594.2
A1S_0108	CP000521	128931..130283	14.43	1.24	2.36	0.01	0.06	1	major facilitator superfamily (MFS) metabolite/H+ symporter	ABO10595.2
A1S_0109	CP000521	complement(130376..130927)	3.77	1.5	2.83	0.08	0.24	1	homoserine lactone synthase	ABO10596.2
A1S_0110	CP000521	complement(131006..131371)	5.12	-0.53	-1.44	0.59	0.78	1	hypothetical protein	ABO10597.1
A1S_0111	CP000521	132182..132898	2.47	0.76	1.7	0.35	0.59	1	eR transcriptional regulator	ABO10598.2
A1S_0112	CP000521	133515..135404	9.48	1.77	3.41	0.000155	0.00275	0.59	Acyl-CoA synthetase/AMP-acid ligases II	ABO10599.2
A1S_0113	CP000521	135437..137230	10.57	1.51	2.85	0.00412	0.03	1	Acyl-CoA dehydrogenase, Acyl carrier protein	ABO10600.2 , ABO10601.1
A1S_0114	CP000521	137227..137487	8.35	0.67	1.59	0.43	0.67	1	Acyl-CoA dehydrogenase, Acyl carrier protein, Amino acid adenylation	ABO10600.2 , ABO10601.1 , ABO10602.2
A1S_0115	CP000521	137484..141443	16.42	1.11	2.16	0.0075	0.05	1	Acyl carrier protein, Amino acid adenylation	ABO10601.1 , ABO10602.2
A1S_0116	CP000521	141468..145118	15.47	0.6	1.51	0.15	0.36	1	RND superfamily-like exporter, hypothetical protein	ABO10603.2 , ABO10604.2
A1S_0117	CP000521	145115..146389	15.65	0.42	1.34	0.39	0.63	1	RND superfamily-like exporter, hypothetical protein	ABO10603.2 , ABO10604.2
A1S_0118	CP000521	146443..148308	23.13	0.73	1.66	0.09	0.25	1	hypothetical protein, Phosphopantethiene-protein transferase	ABO10605.2 , ABO10606.2
A1S_0119	CP000521	148301..149065	9.68	0.3	1.24	0.62	0.81	1	hypothetical protein, Phosphopantethiene-protein transferase	ABO10605.2 , ABO10606.2
A1S_0122	CP000521	149587..149895	160.15	-0.7	-1.62	0.09	0.25	1	putative morphogenic pathway activator (BolA)	ABO10607.1
A1S_0123	CP000521	149907..150299	95.89	-0.67	-1.59	0.11	0.3	1	putative membrane protein	ABO10608.2
A1S_0124	CP000521	150376..151218	67.33	-0.5	-1.41	0.22	0.46	1	putative chromatin partitioning ATPase (ParA family ATPase)	ABO10609.2
A1S_0125	CP000521	151229..151615	168.62	-0.45	-1.36	0.39	0.64	1	hypothetical protein	ABO10610.2
A1S_0126	CP000521	151831..152421	63.73	0.45	1.37	0.32	0.56	1	putative membrane protein	ABO10611.2
A1S_0127	CP000521	complement(152429..153070)	120.35	-0.07	-1.05	0.85	0.95	1	putative integral membrane protein (DedA)	ABO10612.2
A1S_0128	CP000521	153264..153701	28.34	1.7	3.26	0.00724	0.05	1	putative membrane protein	ABO10613.2
A1S_0129	CP000521	complement(153760..154989)	67.34	0.24	1.18	0.53	0.75	1	hypothetical protein	ABO10614.2
A1S_0130	CP000521	155365..156933	651.95	0.07	1.05	0.87	0.96	1	GMP synthetase	ABO10615.2
A1S_0131	CP000521	156999..157787	11.66	-0.67	-1.59	0.24	0.49	1	putative adenylyltransferase	ABO10616.2
A1S_0132	CP000521	158006..158533	26.18	0.88	1.84	0.05	0.18	1	putative transcriptional regulator	ABO10617.2
A1S_0133	CP000521	158594..158899	31.94	-0.1	-1.07	0.82	0.94	1	hypothetical protein	ABO10618.1
A1S_0134	CP000521	159056..160003	162.09	0.21	1.16	0.62	0.81	1	pirin-related protein, hypothetical protein	ABO10619.2 , ABO10620.2
A1S_0135	CP000521	160000..160407	38.13	0.03	1.02	0.95	1	1	pirin-related protein, hypothetical protein	ABO10619.2 , ABO10620.2
A1S_0136	CP000521	160519..161187	48.65	1.24	2.35	0.01	0.07	1	glutathione S-transferase	ABO10621.1
A1S_0137	CP000521	complement(161231..161857)	150.06	-0.55	-1.46	0.13	0.32	1	hypothetical protein	ABO10622.2
A1S_0140	CP000521	164294..165991	807.49	0.09	1.06	0.83	0.95	1	NAD-linked malate dehydrogenase	ABO10623.2
A1S_0141	CP000521	complement(166037..166957)	163.79	-0.7	-1.62	0.1	0.28	1	putative dyp-type peroxidase	ABO10624.2
A1S_0142	CP000521	167143..167742	45.06	-0.21	-1.15	0.63	0.81	1	homoserine/homoserine lactone efflux protein	ABO10625.2
A1S_0143	CP000521	complement(167744..168550)	110.97	-0.23	-1.17	0.55	0.76	1	high affinity Zn transport protein	ABO10626.2
A1S_0144	CP000521	complement(168557..169336)	157.62	-0.62	-1.53	0.22	0.46	1	high affinity Zn transport protein, transcriptional repressor of Zn transport system (Fur family)	ABO10627.2 , ABO10628.2
A1S_0145	CP000521	complement(169318..169803)	158.96	-1.24	-2.35	0.01	0.07	1	high affinity Zn transport protein, transcriptional repressor of Zn transport system (Fur family)	ABO10627.2 , ABO10628.2
A1S_0146	CP000521	169979..170782	97.72	0.02	1.01	0.97	1	1	high affinity Zn transport protein	ABO10629.2
A1S_0147	CP000521	170952..171350	530	0.99	1.98	0.07	0.22	1	ATP synthase protein I	ABO10630.2
A1S_0148	CP000521	171455..172330	3905.63	-0.44	-1.35	0.27	0.52	1	membrane-bound ATP synthase F0 sector, subunit a, hypothetical protein	ABO10631.2 , ABO10632.1 , ABS89912.2
A1S_0149	CP000521	complement(171598..171723)	0	NaN	NaN	NaN	NaN	NaN	membrane-bound ATP synthase F0 sector, subunit a	ABO10631.2 , ABO10632.1
A1S_0150	CP000521	172415..172660	4263.37	-0.2	-1.15	0.66	0.84	1	membrane-bound ATP synthase F0 sector, subunit c	ABO10633.2
A1S_0151	CP000521	172699..173169	4817.84	-0.48	-1.39	0.24	0.48	1	membrane-bound ATP synthase F0 sector, subunit b	ABO10634.2
A1S_0152	CP000521	173182..173718	4350.48	-0.82	-1.76	0.03	0.13	1	membrane-bound ATP synthase F1 sector, delta-subunit	ABO10635.2
A1S_0153	CP000521	173765..175309	5899.91	-0.62	-1.53	0.13	0.33	1	membrane-bound ATP synthase F1 sector, alpha-subunit	ABO10636.2
A1S_0154	CP000521	175387..176256	5581.37	-0.73	-1.66	0.07	0.22	1	membrane-bound ATP synthase F1 sector, gamma-subunit	ABO10637.2
A1S_0155	CP000521	176287..177681	5429.07	-0.58	-1.5	0.15	0.37	1	membrane-bound ATP synthase F1 sector, beta-subunit	ABO10638.2
A1S_0156	CP000521	177699..178118	4373.46	-0.83	-1.78	0.04	0.16	1	membrane-bound ATP synthase F1 sector, epsilon-subunit	ABO10639.2
A1S_0157	CP000521	178267..178749	818.75	-3.25	-9.49	1.28e-13	2.27e-11	4.84e-10	hypothetical protein	ABO10640.2
A1S_0158	CP000521	complement(178790..179389)	122.83	0.92	1.89	0.09	0.26	1	hypothetical protein	ABO10641.2
A1S_0159	CP000521	complement(179535..180080)	270.51	-0.55	-1.46	0.23	0.47	1	glutathione peroxidase	ABO10642.1
A1S_0160	CP000521	complement(180203..180967)	17.99	-0.73	-1.65	0.21	0.44	1	putative transcriptional regulator (AraC family)	ABO10643.2
A1S_0161	CP000521	complement(180989..182203)	45.33	-0.26	-1.19	0.6	0.79	1	putative transporter (MFS superfamily)	ABO10644.2
A1S_0162	CP000521	182349..182990	29.14	-0.47	-1.39	0.35	0.6	1	putative regulator (TetR/AcrR family)	ABO10645.2
A1S_0163	CP000521	183252..183554	43.51	0.06	1.04	0.9	0.98	1	putative membrane protein	ABO10646.1
A1S_0164	CP000521	183656..184015	29.45	-0.14	-1.11	0.76	0.9	1	putative membrane protein	ABO10647.1
A1S_0165	CP000521	complement(184407..184976)	70.21	-1.05	-2.07	0.03	0.11	1	putative Sua5/YciO/YrdC/YwlC family protein	ABO10648.2
A1S_0166	CP000521	complement(185027..186178)	15.63	0.12	1.08	0.82	0.94	1	putative Rossmann-fold nucleotide-binding DNA uptake protein (Smf), hypothetical protein	ABO10649.2 , ABO10650.2
A1S_0167	CP000521	complement(186178..187332)	20.06	0.53	1.44	0.27	0.51	1	putative Rossmann-fold nucleotide-binding DNA uptake protein (Smf), hypothetical protein	ABO10649.2 , ABO10650.2
A1S_0168	CP000521	187455..187985	430.49	-0.08	-1.06	0.85	0.95	1	Zinc(II) binding peptide deformylase 1	ABO10651.2
A1S_0169	CP000521	188148..188450	184.19	0.03	1.02	0.95	1	1	hypothetical protein	ABO10652.1
A1S_0170	CP000521	188523..190598	120.74	0.31	1.24	0.51	0.73	1	putative outer membrane copper receptor (OprC)	ABO10653.2
A1S_0171	CP000521	190652..190858	35.08	-0.45	-1.36	0.44	0.68	1	hypothetical protein	ABO10654.1 , ABS89913.1
A1S_0172	CP000521	complement(190928..192142)	19.83	0.18	1.13	0.71	0.87	1	hypothetical protein	ABO10655.2
A1S_0173	CP000521	192230..192826	3.39	0.15	1.11	0.87	0.96	1	putative transcription regulator protein	ABO10656.2
A1S_0176	CP000521	198805..199347	12.92	-0.41	-1.33	0.57	0.77	1	putative acetyltransferase	ABO10657.2
A1S_0177	CP000521	199554..200552	105.5	-0.69	-1.61	0.06	0.2	1	cysteine synthase A/O-acetylserine sulfhydrolase A subunit PLP-dependent enzyme	ABO10658.2
A1S_0178	CP000521	complement(200608..201189)	61.62	0.68	1.61	0.12	0.32	1	hypothetical protein	ABO10659.2
A1S_0179	CP000521	complement(201522..202088)	13.23	1.41	2.66	0.02	0.09	1	NADPH-dependent FMN reductase	ABO10660.2
A1S_0180	CP000521	complement(202105..202590)	13.37	1.54	2.92	0.02	0.08	1	putative membrane protein	ABO10661.2
A1S_0181	CP000521	202672..203076	23.09	0.04	1.03	0.93	0.99	1	transcriptional regulator SoxR-family	ABO10662.1
A1S_0182	CP000521	203224..204483	11.29	1.83	3.56	0.000274	0.00431	1	hypothetical protein	ABO10663.2
A1S_0183	CP000521	204698..207076	125.65	1.26	2.4	0.00474	0.04	1	hypothetical protein	ABO10664.2
A1S_0184	CP000521	207390..207890	44.79	1.48	2.78	0.00509	0.04	1	hypothetical protein	ABO10665.2
A1S_0185	CP000521	complement(208036..208389)	151.54	-0.91	-1.88	0.03	0.12	1	hypothetical protein	ABO10666.2
A1S_0186	CP000521	complement(208710..209765)	32.43	-0.73	-1.66	0.09	0.27	1	DNA polymerase IV	ABO10667.2
A1S_0187	CP000521	complement(209767..210525)	27.17	-0.89	-1.86	0.11	0.29	1	putative lysozyme	ABO10668.2
A1S_0188	CP000521	complement(210603..211994)	66.78	-0.4	-1.32	0.27	0.51	1	putative transport protein (MFS superfamily)	ABO10669.2
A1S_0189	CP000521	complement(212192..212815)	85.59	-0.26	-1.2	0.56	0.76	1	hypothetical protein	ABO10670.2
A1S_0190	CP000521	213142..214734	663.54	-0.04	-1.03	0.93	0.99	1	putative membrane protein	ABO10671.2
A1S_0191	CP000521	214806..215273	37.2	-0.07	-1.05	0.88	0.97	1	hypothetical protein	ABO10672.2
A1S_0192	CP000521	215319..215963	84.49	0.22	1.17	0.67	0.84	1	putative membrane protein	ABO10673.2
A1S_0193	CP000521	216046..217365	91.63	0.01	1.01	0.98	1	1	putative transport protein (MFS superfamily)	ABO10674.2
A1S_0198	CP000521	complement(221758..222141)	20.97	-0.66	-1.58	0.31	0.56	1	putative membrane protein	ABO10675.1
A1S_0199	CP000521	222248..222646	82.63	-1.04	-2.05	0.01	0.06	1	putative membrane protein	ABO10676.2
A1S_0200	CP000521	222774..223301	1255.91	-1.73	-3.31	9.77e-05	0.00189	0.37	inorganic pyrophosphatase	ABO10677.2
A1S_0201	CP000521	complement(223408..224682)	380.95	-0.04	-1.02	0.93	0.99	1	putative outer membrane protein	ABO10678.1
A1S_0202	CP000521	225607..226428	13.02	0.33	1.26	0.48	0.71	1	putative signal peptide	ABO10679.2
A1S_0203	CP000521	complement(226471..227355)	18.19	0.46	1.38	0.31	0.56	1	hypothetical protein	ABO10680.2
A1S_0204	CP000521	complement(227371..228147)	14.26	0.21	1.16	0.65	0.82	1	hypothetical protein	ABO10681.2
A1S_0205	CP000521	228259..229671	16.28	0.04	1.03	0.94	1	1	hypothetical protein	ABO10682.2
A1S_0207	CP000521	230516..230968	443.66	-0.32	-1.25	0.49	0.72	1	hypothetical protein	ABO10683.1 , ABO10684.1
A1S_0208	CP000521	complement(230959..231921)	144.42	-0.33	-1.26	0.51	0.74	1	hypothetical protein	ABO10683.1 , ABO10684.1
A1S_0209	CP000521	232390..233127	249.11	0.25	1.19	0.59	0.78	1	Transposase	ABO10685.1
A1S_0210	CP000521	233154..234242	438.61	0.51	1.42	0.2	0.44	1	Transposase	ABO10686.1
A1S_0211	CP000521	234247..235167	42.06	1.05	2.07	0.02	0.08	1	Transposition Helper	ABO10687.2
A1S_0212	CP000521	235197..236312	31.85	0.95	1.93	0.02	0.1	1	hypothetical protein	ABO10688.2
A1S_0213	CP000521	236821..237735	14.62	0.47	1.39	0.31	0.56	1	hypothetical protein	ABO10689.2
A1S_0214	CP000521	complement(238921..239772)	225.11	1.2	2.3	0.00631	0.04	1	Universal stress protein	ABO10690.2
A1S_0215	CP000521	complement(239785..241272)	493.02	1.86	3.64	5.64e-05	0.00127	0.21	sul1delta fusion protein	ABO10691.2
A1S_0217	CP000521	complement(244369..244596)	46.47	-1.52	-2.87	0.01	0.07	1	hypothetical protein	ABO10692.2
A1S_0218	CP000521	244876..245214	540.37	-1.13	-2.19	0.01	0.06	1	nitrogen assimilation regulatory protein P-II 2	ABO10693.2
A1S_0219	CP000521	245280..246668	286.44	0.36	1.28	0.38	0.63	1	ammonium transport protein (Amt family)	ABO10694.2
A1S_0220	CP000521	246827..247285	177.01	0.13	1.1	0.78	0.91	1	putative transcriptional regulator	ABO10695.2
A1S_0221	CP000521	247301..248386	93.59	-0.13	-1.09	0.77	0.91	1	hypothetical protein, putative DNA modification methylase	ABO10696.2 , ABO10697.2
A1S_0222	CP000521	248383..249675	279.88	-0.13	-1.09	0.73	0.88	1	hypothetical protein, putative DNA modification methylase	ABO10696.2 , ABO10697.2
A1S_0223	CP000521	249718..250377	155.66	-0.00509	-1	0.99	1	1	riboflavin synthase alpha chain	ABO10698.2
A1S_0224	CP000521	complement(250436..250654)	64.54	0.32	1.25	0.53	0.75	1	hypothetical protein	ABO10699.1
A1S_0225	CP000521	complement(250785..251420)	101.82	-0.78	-1.72	0.12	0.31	1	hypothetical protein	ABO10700.2
A1S_0226	CP000521	complement(251462..251869)	154.96	-0.36	-1.29	0.47	0.7	1	DNA polymerase III chi subunit, aminopeptidase A	ABO10701.2 , ABO10702.2
A1S_0227	CP000521	complement(251862..253310)	383.4	-0.43	-1.35	0.34	0.59	1	DNA polymerase III chi subunit, aminopeptidase A	ABO10701.2 , ABO10702.2
A1S_0228	CP000521	253454..254554	293.4	0.29	1.22	0.5	0.73	1	putative membrane protein	ABO10703.2 , ABO10704.2
A1S_0229	CP000521	254554..255624	172.87	0.3	1.23	0.5	0.72	1	putative membrane protein	ABO10703.2 , ABO10704.2
A1S_0230	CP000521	255750..257297	317.52	-0.11	-1.08	0.81	0.93	1	phosphoglycerate mutase III cofactor independent	ABO10705.2
A1S_0231	CP000521	257313..258497	68.97	-0.26	-1.2	0.48	0.72	1	putative periplasmic carboxyl-terminal protease	ABO10706.2
A1S_0232	CP000521	complement(258501..259013)	21.41	-0.34	-1.27	0.48	0.72	1	type 4 fimbriae expression regulatory protein	ABO10707.1
A1S_0233	CP000521	complement(259094..259297)	7.94	1.26	2.4	0.23	0.48	1	type 4 fimbriae expression regulatory protein	ABO10708.1
A1S_0234	CP000521	complement(259416..259862)	14.15	0.21	1.16	0.73	0.88	1	type 4 fimbriae expression regulatory protein	ABO10709.1
A1S_0235	CP000521	complement(259947..261470)	49.21	-1.51	-2.85	0.0024	0.02	1	sensor protein	ABO10710.2
A1S_0236	CP000521	complement(261526..262161)	218.31	-1.05	-2.07	0.03	0.13	1	response regulator	ABO10711.2
A1S_0237	CP000521	262374..263420	645.99	0.05	1.03	0.92	0.99	1	D-alanyl-D-alanine endopeptidase penicillin-binding protein 7 and penicillin-binding protein 8	ABO10712.2
A1S_0238	CP000521	complement(263529..264668)	687.38	-0.29	-1.22	0.54	0.76	1	threonine synthase pyridoxal-5'-phosphate-dependent enzyme	ABO10713.2
A1S_0239	CP000521	complement(264724..266025)	570.96	-0.46	-1.37	0.31	0.56	1	homoserine dehydrogenase	ABO10714.2
A1S_0240	CP000521	complement(266270..267085)	206.61	-0.18	-1.13	0.64	0.82	1	thiol:disulfide interchange protein	ABO10715.2
A1S_0241	CP000521	complement(267232..268152)	47.78	-1.53	-2.88	0.00102	0.01	1	site-specific tyrosine recombinase	ABO10716.2
A1S_0242	CP000521	268260..268559	136.59	-0.43	-1.35	0.39	0.63	1	putative ferrous iron transport protein A, putative ferrous iron transport protein B	ABO10717.2 , ABO10718.2
A1S_0243	CP000521	268556..270409	421.25	-0.48	-1.39	0.3	0.55	1	putative ferrous iron transport protein A, putative ferrous iron transport protein B	ABO10717.2 , ABO10718.2
A1S_0244	CP000521	270430..270681	104.56	-0.39	-1.31	0.35	0.6	1	hypothetical protein	ABO10719.2
A1S_0245	CP000521	270842..272188	93.89	-0.6	-1.52	0.22	0.46	1	UDP-N-acetylmuramoylalanine-D-glutamate ligase	ABO10720.2
A1S_0246	CP000521	272213..273409	261.62	-0.03	-1.02	0.95	1	1	cell division protein	ABO10721.2
A1S_0247	CP000521	complement(273619..274443)	172.9	0.000884	1	1	1	1	putative glutamyl t-RNA synthetase	ABO10722.2
A1S_0248	CP000521	complement(274446..274982)	540.87	-0.25	-1.19	0.53	0.75	1	DnaK suppressor protein	ABO10723.2
A1S_0249	CP000521	complement(275193..276005)	155.37	-1.25	-2.38	0.00142	0.01	1	cyclic 3'5'-adenosine monophosphate phosphodiesterase	ABO10724.2
A1S_0250	CP000521	complement(276010..276636)	158.8	-1.56	-2.95	9.03e-05	0.0018	0.34	adenosine diphosphate sugar pyrophosphatase	ABO10725.2
A1S_0251	CP000521	complement(276712..278589)	64.65	0.7	1.62	0.06	0.19	1	thiamine hydroxymethylpyrimidine moiety synthesis	ABO10726.2
A1S_0252	CP000521	complement(278848..279903)	8.98	0.03	1.02	0.95	1	1	hypothetical protein	ABO10727.2
A1S_0253	CP000521	280038..280619	4.58	-0.38	-1.3	0.58	0.78	1	Transcriptional regulator, Permease (DMT) superfamily	ABO10728.2 , ABO10729.2
A1S_0254	CP000521	280612..281517	17.02	-0.04	-1.03	0.93	0.99	1	Transcriptional regulator, Permease (DMT) superfamily	ABO10728.2 , ABO10729.2
A1S_0255	CP000521	281598..282944	28.98	-0.67	-1.59	0.09	0.26	1	putative RND family drug transporter	ABO10730.2
A1S_0256	CP000521	283071..283775	68.07	0.65	1.56	0.09	0.26	1	high affinity phosphate uptake transcriptional repressor	ABO10731.2
A1S_0257	CP000521	complement(284091..284360)	93.33	-0.86	-1.81	0.08	0.24	1	hypothetical protein	ABO10732.2
A1S_0258	CP000521	complement(284370..284483)	9.13	0.21	1.16	0.84	0.95	1	argininosuccinate lyase	ABO10733.1
A1S_0259	CP000521	complement(284594..285628)	406.16	-0.67	-1.59	0.1	0.28	1	argininosuccinate lyase	ABO10734.1
A1S_0260	CP000521	285793..286932	11.52	-0.08	-1.05	0.88	0.97	1	alginate biosynthesis protein	ABO10735.2
A1S_0261	CP000521	286993..287733	63.5	0.79	1.73	0.04	0.15	1	alginate biosynthesis regulatory protein	ABO10736.2
A1S_0262	CP000521	287822..288751	163.21	-0.82	-1.76	0.06	0.21	1	porphobilinogen deaminase	ABO10737.2
A1S_0263	CP000521	288756..289523	99.76	-0.89	-1.85	0.08	0.24	1	uroporphyrinogen-III synthase	ABO10738.2
A1S_0264	CP000521	289598..290107	74.69	-0.92	-1.9	0.07	0.21	1	hypothetical protein	ABO10739.1
A1S_0265	CP000521	290151..290369	63.15	-0.43	-1.34	0.37	0.62	1	hypothetical protein	ABO10740.1
A1S_0266	CP000521	290379..291572	73.4	-0.23	-1.17	0.55	0.76	1	putative membrane protein	ABO10741.2
A1S_0267	CP000521	291580..292020	18.45	-0.74	-1.67	0.23	0.47	1	putative thioesterase	ABO10742.2
A1S_0268	CP000521	292215..292541	565.86	-1.67	-3.19	0.000668	0.0084	1	putative DNA binding protein	ABO10743.1
A1S_0269	CP000521	292872..293615	70.7	-0.25	-1.19	0.56	0.76	1	putative general secretion pathway protein	ABO10744.1 , ABO10745.2
A1S_0270	CP000521	293615..294451	69.11	-0.38	-1.3	0.43	0.67	1	putative general secretion pathway protein	ABO10744.1 , ABO10745.2
A1S_0271	CP000521	294493..296769	128.09	-0.16	-1.12	0.69	0.85	1	putative general secretion pathway protein	ABO10746.2
A1S_0272	CP000521	296810..297439	194.57	-0.34	-1.27	0.48	0.71	1	hypothetical protein	ABO10747.2
A1S_0273	CP000521	297505..298173	76.69	-0.06	-1.04	0.9	0.98	1	phosphoglycolate phosphatase	ABO10748.2
A1S_0274	CP000521	298282..299775	118.06	-0.61	-1.53	0.15	0.36	1	anthranilate synthase component I; TrpE	ABO10749.2
A1S_0279	CP000521	300453..301643	13457.3	-1.03	-2.04	0.01	0.07	1	protein chain elongation factor EF-Tu	ABO10750.2
A1S_0281	CP000521	301855..302295	2144.9	0.81	1.76	0.08	0.23	1	preprotein translocase IISP family membrane subunit	ABO10751.2
A1S_0282	CP000521	302303..302836	4221.11	1.55	2.93	0.0013	0.01	1	transcription antitermination protein	ABO10752.2
A1S_0283	CP000521	302945..303373	7508.69	-0.51	-1.42	0.18	0.41	1	50S ribosomal protein	ABO10753.2
A1S_0284	CP000521	303377..304072	8435.72	0.11	1.08	0.81	0.93	1	50S ribosomal protein	ABO10754.2
A1S_0285	CP000521	304392..304898	10047.3	-0.97	-1.96	0.01	0.07	1	50S ribosomal protein	ABO10755.2
A1S_0286	CP000521	304941..305312	8893.5	-0.95	-1.93	0.03	0.12	1	50S ribosomal protein	ABO10756.1
A1S_0287	CP000521	305618..309691	1863.04	0.00773	1.01	0.98	1	1	RNA polymerase subunit B	ABO10757.2
A1S_0288	CP000521	309792..313985	2449.42	0.13	1.09	0.75	0.89	1	DNA-directed RNA polymerase beta' chain	ABO10758.2
A1S_0289	CP000521	complement(315117..315614)	40.58	0.02	1.01	0.97	1	1	hypothetical protein	ABO10759.2
A1S_0290	CP000521	315738..316610	32.44	0.46	1.38	0.31	0.56	1	hypothetical protein	ABO10760.2
A1S_0291	CP000521	316715..318139	152.52	0.12	1.09	0.79	0.91	1	putative membrane protein	ABO10761.2
A1S_0292	CP000521	318464..319045	2634.43	-2.68	-6.41	5.56e-09	5.27e-07	2.11e-05	putative outer membrane protein W	ABO10762.2	ompW
A1S_0293	CP000521	319229..319582	67.78	-0.09	-1.06	0.87	0.96	1	putative signal peptide	ABO10763.2
A1S_0296	CP000521	complement(321686..322333)	6.72	-0.52	-1.44	0.41	0.65	1	hypothetical protein	ABO10764.2
A1S_0297	CP000521	complement(322710..323849)	184.72	-0.61	-1.52	0.16	0.37	1	hypothetical protein	ABO10765.2
A1S_0298	CP000521	complement(324208..324912)	224.59	-0.77	-1.71	0.06	0.21	1	putative polyketide biosynthetic dithiol-disulfide isomerase	ABO10766.2
A1S_0299	CP000521	325090..325848	8.23	0.86	1.82	0.11	0.3	1	hypothetical protein	ABO10767.2
A1S_0300	CP000521	complement(325870..326235)	7.97	-0.44	-1.36	0.53	0.75	1	transcriptional regulator MerR family	ABO10768.1
A1S_0301	CP000521	326395..326952	17.24	0.6	1.52	0.3	0.55	1	hypothetical protein	ABO10769.1
A1S_0302	CP000521	complement(327021..327737)	30.08	-2.69	-6.46	7.45e-05	0.00156	0.28	hypothetical protein	ABO10770.2
A1S_0303	CP000521	328013..328504	6.08	0.29	1.22	0.7	0.86	1	putative peptide signal	ABO10771.2
A1S_0304	CP000521	328558..331536	20.83	-1.76	-3.38	8.52e-05	0.00172	0.32	hypothetical protein	ABO10772.1
A1S_0305	CP000521	complement(331587..332759)	595.24	0.44	1.36	0.34	0.59	1	3-ketoacyl-CoA thiolase	ABO10773.2
A1S_0308	CP000521	335498..336412	181.6	-0.85	-1.8	0.06	0.21	1	beta-hydroxylase	ABO10774.2
A1S_0309	CP000521	336585..337115	13.33	0.12	1.09	0.84	0.95	1	hypothetical protein	ABO10775.2
A1S_0310	CP000521	337240..339048	79.66	-0.32	-1.25	0.49	0.72	1	EsvL	ABO10776.2
A1S_0311	CP000521	339169..339963	25.43	0.29	1.22	0.55	0.76	1	putative acyl-CoA thioesterase II	ABO10777.2
A1S_0312	CP000521	340082..340669	143.69	-0.74	-1.67	0.07	0.22	1	CDP-diacylglycerol--glycerol-3-phosphate 3-phosphatidyltransferase	ABO10778.1
A1S_0315	CP000521	341642..342253	18.27	-0.4	-1.32	0.37	0.62	1	DNA repair system	ABO10779.2
A1S_0316	CP000521	complement(342448..343221)	60.1	-0.85	-1.81	0.04	0.14	1	putative transcriptional regulator	ABO10780.2
A1S_0317	CP000521	343717..345816	45.67	1.35	2.55	0.0046	0.03	1	putative fusaric acid resistance protein, hypothetical protein	ABO10781.2 , ABS89920.2
A1S_0318	CP000521	346055..347056	48.21	0.12	1.08	0.77	0.9	1	Putative FusE-MFP/HlyD membrane fusion protein	ABO10782.2
A1S_0319	CP000521	complement(347113..347553)	372.1	-0.73	-1.66	0.11	0.3	1	hypothetical protein	ABO10783.2 , ABO10784.2
A1S_0320	CP000521	complement(347553..348092)	888.92	-0.95	-1.93	0.02	0.1	1	hypothetical protein	ABO10783.2 , ABO10784.2
A1S_0321	CP000521	complement(348234..349901)	94.23	-1.21	-2.31	0.01	0.07	1	recombination and DNA repair protein	ABO10785.2
A1S_0322	CP000521	350016..351326	29.63	-0.9	-1.86	0.05	0.18	1	hypothetical protein	ABO10786.2
A1S_0323	CP000521	351403..351729	161.91	-1.86	-3.64	2.79e-06	0.000103	0.01	hypothetical protein	ABO10787.2
A1S_0324	CP000521	351831..352580	135.67	-0.18	-1.13	0.68	0.85	1	putative tRNA/rRNA methyltransferase	ABO10788.2
A1S_0325	CP000521	352616..353533	109.93	0.16	1.12	0.66	0.83	1	putative membrane protein, dephosphocoenzyme A kinase	ABO10789.2 , ABO10790.2
A1S_0326	CP000521	complement(353530..354126)	72.41	-0.47	-1.39	0.28	0.53	1	putative membrane protein, dephosphocoenzyme A kinase	ABO10789.2 , ABO10790.2
A1S_0327	CP000521	complement(354128..354988)	42.9	0.07	1.05	0.87	0.96	1	type 4 prepilin-like proteins leader peptide processing enzyme, type 4 fimbrial assembly protein	ABO10791.2 , ABO10792.2
A1S_0328	CP000521	complement(354988..356214)	19.34	0.52	1.43	0.24	0.48	1	type 4 prepilin-like proteins leader peptide processing enzyme, type 4 fimbrial assembly protein	ABO10791.2 , ABO10792.2
A1S_0329	CP000521	complement(356244..357956)	9.49	0.34	1.26	0.54	0.75	1	type 4 fimbrial biogenesis protein	ABO10793.2
A1S_0330	CP000521	358247..359041	242.26	-0.1	-1.07	0.81	0.93	1	triosephosphate isomerase	ABO10794.2
A1S_0331	CP000521	359054..359383	249.21	-0.28	-1.21	0.48	0.71	1	preprotein translocase IISP family auxillary membrane component	ABO10795.2
A1S_0334	CP000521	359859..360383	493.45	1.02	2.03	0.02	0.1	1	hypothetical protein	ABO10796.2
A1S_0335	CP000521	360421..361905	1536.86	0.51	1.43	0.2	0.44	1	transcription termination/antitermination L factor	ABO10797.2
A1S_0338	CP000521	364614..365015	321.63	0.28	1.22	0.59	0.78	1	ribosome-binding factor A	ABO10798.2
A1S_0339	CP000521	complement(365072..365476)	140.71	-0.35	-1.28	0.5	0.73	1	pH adaptation potassium efflux system protein G	ABO10799.2
A1S_0340	CP000521	complement(365761..366288)	174.55	-0.65	-1.56	0.07	0.22	1	pH adaptation potassium efflux system E transmembrane protein	ABO10800.2
A1S_0341	CP000521	complement(366291..368102)	206.92	-0.42	-1.34	0.25	0.49	1	pH adaptation potassium efflux system D transmembrane protein, pH adaptation potassium efflux system C transmembrane protein	ABO10801.2 , ABO10802.2
A1S_0342	CP000521	complement(368102..368470)	322.67	-0.65	-1.57	0.19	0.42	1	pH adaptation potassium efflux system D transmembrane protein, pH adaptation potassium efflux system C transmembrane protein, pH adaptation potassium efflux system transmembrane protein	ABO10801.2 , ABO10802.2 , ABO10803.2
A1S_0343	CP000521	complement(368467..371316)	221.39	-0.26	-1.2	0.57	0.77	1	pH adaptation potassium efflux system C transmembrane protein, pH adaptation potassium efflux system transmembrane protein	ABO10802.2 , ABO10803.2
A1S_0344	CP000521	complement(371631..373013)	59.25	-0.54	-1.45	0.13	0.33	1	putative ATP binding site	ABO10804.2
A1S_0345	CP000521	complement(373037..374539)	119.67	-0.37	-1.3	0.32	0.57	1	putative DNA helicase	ABO10805.2
A1S_0346	CP000521	complement(374549..375322)	72.06	-0.53	-1.45	0.21	0.44	1	hypothetical protein	ABO10806.2
A1S_0347	CP000521	complement(375476..376789)	42.38	-1.17	-2.25	0.00316	0.03	1	putative oxidoreductase; putative flavoprotein monooxygenase	ABO10807.2
A1S_0348	CP000521	complement(376914..378533)	214.43	-0.38	-1.3	0.29	0.54	1	2-octaprenylphenol hydroxylase of ubiquinone biosynthetic pathway	ABO10808.2
A1S_0349	CP000521	complement(378546..379214)	200.53	-0.5	-1.42	0.22	0.46	1	hypothetical protein	ABO10809.2
A1S_0350	CP000521	complement(379226..380173)	305.18	-0.19	-1.14	0.64	0.82	1	S-adenosylmethionine : 2-DMK methyltransferase and 2-octaprenyl-6-methoxy-14-benzoquinone methylase	ABO10810.1
A1S_0351	CP000521	complement(380322..381029)	40.97	-0.55	-1.46	0.19	0.42	1	hypothetical protein	ABO10811.2
A1S_0352	CP000521	381236..382654	20.87	0.17	1.12	0.68	0.85	1	polyphosphate-AMP phosphotransferase	ABO10812.2
A1S_0353	CP000521	complement(382677..383183)	128.79	-0.03	-1.02	0.96	1	1	hypothetical protein	ABO10813.2
A1S_0354	CP000521	383529..386264	63.47	0.39	1.31	0.39	0.63	1	exonuclease V gamma chain	ABO10814.1
A1S_0355	CP000521	386422..386991	34.32	0.05	1.03	0.93	0.99	1	exonuclease V gamma chain	ABO10815.1
A1S_0356	CP000521	387109..387504	58.41	-0.06	-1.04	0.9	0.98	1	exonuclease V beta chain	ABO10816.1
A1S_0357	CP000521	387699..390692	48.54	0.16	1.12	0.69	0.85	1	exonuclease V beta chain	ABO10817.1
A1S_0358	CP000521	390789..392552	47.76	-0.02	-1.02	0.95	1	1	exonuclease V alpha subunit	ABO10818.2
A1S_0359	CP000521	complement(393269..394567)	6.37	0.18	1.13	0.76	0.9	1	putative beta-lactamase	ABO10819.2
A1S_0360	CP000521	394780..395049	3717.71	-0.33	-1.26	0.57	0.77	1	30S ribosomal protein S15	ABO10820.1
A1S_0361	CP000521	395301..397394	1419.18	0.58	1.5	0.16	0.37	1	polyribonucleotide nucleotidyltransferase	ABO10821.2
A1S_0362	CP000521	397479..398690	52.86	0.33	1.26	0.46	0.7	1	putative magnesium Mg(2+)/cobalt Co(2+) transport protein	ABO10822.2
A1S_0363	CP000521	complement(398937..399266)	89.41	0.62	1.54	0.22	0.46	1	hypothetical protein	ABO10823.2
A1S_0364	CP000521	complement(399278..400234)	33.91	-0.03	-1.02	0.95	1	1	curved DNA-binding protein	ABO10824.2
A1S_0365	CP000521	complement(400385..400996)	29.49	-1.96	-3.88	0.000294	0.0045	1	putative amino-acid efflux transmembrane protein	ABO10825.2
A1S_0366	CP000521	complement(401134..402009)	337.19	-1.03	-2.04	0.02	0.09	1	heat shock protein Hsp33	ABO10826.2
A1S_0367	CP000521	complement(402175..404016)	84.02	-1.08	-2.11	0.02	0.1	1	glutathione-regulated potassium-efflux system protein (K(+)/H(+) antiporter)	ABO10827.2
A1S_0368	CP000521	complement(404093..406321)	51	-1.43	-2.69	7.65e-05	0.00158	0.29	ATP-dependent primosomal protein N'	ABO10828.2
A1S_0369	CP000521	406470..407675	54.18	-0.23	-1.18	0.58	0.78	1	general secretion pathway protein F	ABO10829.2
A1S_0370	CP000521	407699..408280	101.8	-1.17	-2.25	0.00411	0.03	1	general secretion pathway protein G	ABO10830.2
A1S_0371	CP000521	408547..408891	107.09	1.85	3.6	0.000329	0.00485	1	putative membrane protein	ABO10831.2
A1S_0372	CP000521	409036..409374	112.12	2.56	5.9	2.02e-06	7.73e-05	0.00766	protein secretion chaperone	ABO10832.2
A1S_0373	CP000521	complement(409376..410866)	143.96	-0.8	-1.74	0.04	0.15	1	apolipoprotein N-acyltransferase copper homeostasis protein	ABO10833.2 , ABO10834.1	lnt
A1S_0374	CP000521	complement(410695..410934)	145.26	-4.48	-22.24	1.51e-13	2.48e-11	5.71e-10	apolipoprotein N-acyltransferase copper homeostasis protein, magnesium and cobalt efflux protein	ABO10833.2 , ABO10834.1 , ABO10835.2	lnt
A1S_0375	CP000521	complement(410931..411770)	222.51	-1.68	-3.2	6.16e-05	0.00137	0.23	apolipoprotein N-acyltransferase copper homeostasis protein, magnesium and cobalt efflux protein	ABO10834.1 , ABO10835.2
A1S_0376	CP000521	411955..412212	19.02	-0.82	-1.77	0.15	0.36	1	hypothetical protein	ABO10836.1
A1S_0378	CP000521	complement(413439..414536)	381.63	-0.24	-1.18	0.57	0.77	1	EsvG	ABO10837.1
A1S_0379	CP000521	414723..415334	58.1	0.03	1.02	0.94	1	1	hypothetical protein	ABO10838.2
A1S_0380	CP000521	415383..416249	105.69	-0.82	-1.77	0.02	0.11	1	glutamate racemase	ABO10839.2
A1S_0381	CP000521	416370..417374	11.64	-0.23	-1.17	0.68	0.85	1	hypothetical protein	ABO10840.2
A1S_0382	CP000521	417448..418464	95.56	-0.63	-1.54	0.08	0.24	1	ferrochelatase	ABO10841.2
A1S_0383	CP000521	418488..419132	210.9	0.22	1.17	0.64	0.82	1	hypothetical protein, putative Zinc-binding protein	ABO10842.2 , ABO10844.1
A1S_0384	CP000521	419235..419333	0.66	-2.22	-4.67	0.55	0.76	1	putative Zinc-binding protein	ABO10844.1 , ABO10843.1
A1S_0385	CP000521	complement(419129..419323)	69.17	-0.91	-1.88	0.08	0.25	1	hypothetical protein, putative Zinc-binding protein	ABO10842.2 , ABO10844.1 , ABO10843.1
A1S_0386	CP000521	419417..420049	27.45	-0.43	-1.34	0.38	0.63	1	putative methyltransferase, putative flavoprotein	ABO10845.2 , ABO10846.2
A1S_0387	CP000521	420039..421244	29.57	-0.45	-1.37	0.29	0.53	1	putative methyltransferase, putative flavoprotein	ABO10845.2 , ABO10846.2
A1S_0388	CP000521	421322..421732	56.29	0.02	1.02	0.96	1	1	hypothetical protein	ABO10847.1
A1S_0389	CP000521	421968..422348	31.16	0.45	1.36	0.32	0.57	1	hypothetical protein	ABO10848.2
A1S_0390	CP000521	complement(422851..423183)	121.35	-1.69	-3.23	0.000435	0.00602	1	putative type III effector	ABO10849.1
A1S_0391	CP000521	complement(423436..423690)	3.18	-1.59	-3	0.3	0.55	1	50S ribosomal protein L31 type B	ABO10850.1
A1S_0392	CP000521	complement(423792..425090)	61.12	-0.35	-1.28	0.31	0.56	1	putative ABC1 protein	ABO10851.2
A1S_0393	CP000521	425348..426595	6.89	0.74	1.67	0.19	0.41	1	putative acyl-CoA dehydrogenase	ABO10852.2
A1S_0394	CP000521	426628..427878	7.86	0.67	1.59	0.25	0.5	1	putative acyl-CoA dehydrogenase	ABO10853.2
A1S_0395	CP000521	complement(427913..429208)	104.96	-0.48	-1.4	0.24	0.48	1	Na+-driven multidrug efflux pump	ABO10854.2
A1S_0396	CP000521	complement(429293..429691)	12.22	-0.13	-1.09	0.81	0.93	1	putative membrane protein	ABO10855.2
A1S_0397	CP000521	429872..431026	76.24	-1.04	-2.05	0.01	0.06	1	putative oxidase; putative coproporphyrinogen III oxidase	ABO10856.2
A1S_0398	CP000521	complement(431078..431833)	14.41	-0.1	-1.07	0.84	0.95	1	putative short-chain dehydrogenase	ABO10857.2
A1S_0399	CP000521	431946..432842	7.46	-0.04	-1.03	0.95	1	1	putative transcriptional regulator (LysR family)	ABO10858.2
A1S_0402	CP000521	complement(433311..435152)	80.26	-0.49	-1.4	0.28	0.52	1	putative very-long-chain acyl-CoA synthetase	ABO10859.1
A1S_0403	CP000521	complement(435345..438677)	643.21	0.73	1.66	0.07	0.22	1	ribonuclease E	ABO10860.2
A1S_0406	CP000521	440328..441002	60.4	0.17	1.12	0.67	0.84	1	putative phosphoglycolate phosphatase protein	ABO10861.2
A1S_0407	CP000521	441076..441771	19.12	0.49	1.4	0.3	0.55	1	putative transcriptional regulator	ABO10862.2
A1S_0408	CP000521	441821..442426	83.97	0.21	1.16	0.65	0.82	1	putative glutathione S-transferase	ABO10863.2
A1S_0409	CP000521	complement(442486..443163)	33.07	-0.06	-1.05	0.9	0.98	1	putative membrane protein	ABO10864.2
A1S_0410	CP000521	complement(443427..444326)	113.79	-1.87	-3.66	6.81e-05	0.00146	0.26	hca cluster transcriptional activator (LysR family)	ABO10865.2
A1S_0411	CP000521	445063..446115	73.43	-0.18	-1.13	0.6	0.79	1	putative Zn-dependent hydrolase	ABO10866.2
A1S_0412	CP000521	complement(446182..448338)	310.96	0.72	1.65	0.12	0.32	1	catalase	ABO10867.2
A1S_0413	CP000521	complement(448854..451148)	155.92	-0.64	-1.55	0.11	0.29	1	phosphoenolpyruvate-protein phosphotransferase	ABO10868.2
A1S_0414	CP000521	complement(451234..451719)	68.59	-0.27	-1.2	0.53	0.75	1	(di)nucleoside polyphosphate hydrolase (Ap5A pyrophosphatase)	ABO10869.2
A1S_0415	CP000521	451902..452552	77.63	-1.35	-2.55	0.0011	0.01	1	putative hydrolase haloacid dehalogenase-like family	ABO10870.2
A1S_0416	CP000521	complement(452557..453417)	52.32	-0.73	-1.66	0.06	0.21	1	putative transcriptional regulator (LysR family)	ABO10871.1
A1S_0417	CP000521	454027..455445	70.4	0.47	1.39	0.25	0.5	1	3-isopropylmalate dehydratase (isomerase) subunit with LeuD	ABO10872.2
A1S_0418	CP000521	455464..456111	29.48	0.17	1.13	0.75	0.9	1	3-isopropylmalate isomerase (dehydratase) subunit with LeuC	ABO10873.1
A1S_0419	CP000521	456305..456814	90.34	-0.89	-1.85	0.03	0.12	1	hypothetical protein	ABO10874.1
A1S_0420	CP000521	456846..457925	140.27	-0.21	-1.16	0.65	0.83	1	3-isopropylmalate dehydrogenase	ABO10875.2
A1S_0421	CP000521	complement(458975..459196)	298.35	-0.06	-1.04	0.92	0.99	1	protein chain initiation factor IF-1	ABO10876.1
A1S_0422	CP000521	459446..460471	156.39	-0.47	-1.38	0.32	0.57	1	putative transcriptional regulator (AraC family)	ABO10877.2
A1S_0423	CP000521	complement(460491..461288)	149.64	-0.00848	-1.01	0.99	1	1	tRNA-pseudouridine synthase I	ABO10878.2
A1S_0424	CP000521	complement(461303..462250)	184	-0.94	-1.92	0.05	0.17	1	putative L-asparaginase I (AnsA)	ABO10879.2
A1S_0425	CP000521	complement(462333..463592)	17.86	-0.02	-1.01	0.98	1	1	hypothetical protein	ABO10880.2
A1S_0426	CP000521	complement(463652..465016)	26.69	1.14	2.2	0.01	0.07	1	hypothetical protein	ABO10881.2
A1S_0427	CP000521	complement(465165..466283)	500.45	-0.47	-1.39	0.32	0.57	1	aspartate-semialdehyde dehydrogenase NAD(P)-binding	ABO10882.1
A1S_0428	CP000521	466473..467594	40.43	-0.71	-1.63	0.1	0.28	1	putative membrane protein	ABO10883.2
A1S_0429	CP000521	468284..469570	326.73	-0.62	-1.53	0.17	0.39	1	glutamate:aspartate symport protein (DAACS family)	ABO10884.2
A1S_0430	CP000521	complement(469633..470733)	46.11	-0.22	-1.16	0.59	0.78	1	putative glycosyltransferase	ABO10885.2
A1S_0431	CP000521	complement(470999..471934)	72.58	-0.79	-1.73	0.11	0.29	1	lipid A biosynthesis lauroyl acyltransferase	ABO10886.2
A1S_0432	CP000521	complement(472054..472686)	68.01	-1.41	-2.66	0.00182	0.02	1	putative transporter protein	ABO10887.2
A1S_0433	CP000521	complement(472832..474742)	91.45	-0.58	-1.5	0.17	0.39	1	transport protein Uup	ABO10888.2
A1S_0434	CP000521	474775..475020	48.02	-0.75	-1.68	0.11	0.3	1	hypothetical protein	ABO10889.1 , ABO10890.1
A1S_0435	CP000521	complement(474779..475009)	0	NaN	NaN	NaN	NaN	NaN	hypothetical protein	ABO10889.1 , ABO10890.1
A1S_0436	CP000521	complement(475068..476078)	40.71	-0.03	-1.02	0.94	1	1	putative Zn-dependent oxidoreductase	ABO10891.2
A1S_0437	CP000521	476178..476555	30.71	-0.06	-1.04	0.9	0.98	1	hypothetical protein	ABO10892.2
A1S_0438	CP000521	476703..477152	308.9	-0.83	-1.78	0.08	0.23	1	hypothetical protein	ABO10893.2
A1S_0439	CP000521	477188..479824	447.9	-0.46	-1.38	0.27	0.52	1	DNA topoisomerase type I omega protein	ABO10894.2
A1S_0440	CP000521	479912..480670	10.88	-0.26	-1.19	0.65	0.83	1	hypothetical protein	ABO10895.2
A1S_0441	CP000521	480808..481380	196.63	1.66	3.16	0.00112	0.01	1	putative membrane protein	ABO10896.2
A1S_0442	CP000521	481497..483476	36.18	-0.38	-1.3	0.37	0.62	1	putative ATP-dependent DNA helicase (PcrA)	ABO10897.1
A1S_0443	CP000521	483550..483789	38.55	-0.88	-1.84	0.11	0.3	1	putative RNA-binding protein	ABO10898.2
A1S_0444	CP000521	484051..484584	191.76	-0.58	-1.49	0.13	0.32	1	hypothetical protein	ABO10899.2
A1S_0445	CP000521	484697..484975	230.2	-1.23	-2.35	0.00388	0.03	1	hypothetical protein	ABO10900.1
A1S_0446	CP000521	complement(485012..486721)	156.85	-0.47	-1.38	0.27	0.51	1	putative transport protein (CPA2 family)	ABO10901.2
A1S_0447	CP000521	complement(486869..487024)	136.69	-0.37	-1.29	0.49	0.72	1	50S ribosomal protein L33	ABO10902.1
A1S_0448	CP000521	complement(487037..487273)	4402.73	-0.99	-1.98	0.04	0.15	1	50S ribosomal protein L28	ABO10903.1
A1S_0449	CP000521	complement(487441..488889)	144.27	-0.52	-1.44	0.24	0.48	1	coniferyl aldehyde dehydrogenase (CALDH)	ABO10904.2
A1S_0450	CP000521	489002..489694	84.34	-0.85	-1.81	0.04	0.14	1	putative transcriptional regulator (TetR-family)	ABO10905.2
A1S_0451	CP000521	489769..490632	169.37	-0.03	-1.02	0.94	1	1	formyltetrahydrofolate deformylase	ABO10906.2
A1S_0452	CP000521	491024..491779	291.71	-0.61	-1.52	0.18	0.4	1	hypothetical protein	ABO10907.2
A1S_0453	CP000521	491824..492444	780.8	-0.4	-1.32	0.35	0.6	1	putative biopolymer transport protein (ExbB), putative biopolymer transport protein (ExbD)	ABO10908.2 , ABO10909.2
A1S_0454	CP000521	492444..492848	437.15	-0.67	-1.59	0.13	0.32	1	putative biopolymer transport protein (ExbB), putative biopolymer transport protein (ExbD)	ABO10908.2 , ABO10909.2
A1S_0455	CP000521	complement(492909..493430)	167.94	-0.39	-1.31	0.27	0.52	1	peptide methionine sulfoxide reductase	ABO10910.2
A1S_0456	CP000521	complement(493531..494586)	103.28	-0.48	-1.4	0.31	0.55	1	putative membrane protein	ABO10911.2
A1S_0457	CP000521	complement(494601..495110)	106.84	-0.53	-1.44	0.18	0.41	1	dihydrofolate reductase	ABO10912.2
A1S_0458	CP000521	complement(495155..495997)	199.11	-0.49	-1.4	0.25	0.49	1	thymidylate synthase	ABO10913.2
A1S_0459	CP000521	complement(496493..496852)	51.19	-1.7	-3.25	0.000812	0.00969	1	putative membrane protein	ABO10914.2
A1S_0460	CP000521	complement(496926..497744)	188.79	-0.56	-1.47	0.23	0.48	1	prolipoprotein diacylglyceryl transferase	ABO10915.2	lgt
A1S_0461	CP000521	497837..498616	21.7	-0.32	-1.25	0.51	0.74	1	hypothetical protein	ABO10916.2
A1S_0462	CP000521	complement(498660..500993)	5.94	0.44	1.35	0.36	0.61	1	putative phosphatase	ABO10917.2
A1S_0463	CP000521	complement(501201..503381)	18.51	1.01	2.02	0.02	0.11	1	putative alkaline phosphatase	ABO10918.2
A1S_0464	CP000521	complement(503555..504325)	7.1	0.54	1.45	0.37	0.62	1	Sec-independent protein translocase protein	ABO10919.2 , ABO10920.1
A1S_0465	CP000521	complement(504322..504759)	17.7	1.9	3.72	0.000682	0.00856	1	Sec-independent protein translocase protein	ABO10919.2 , ABO10920.1
A1S_0466	CP000521	complement(504771..504989)	15.93	1.37	2.59	0.07	0.21	1	Sec-independent protein translocase protein	ABO10921.1
A1S_0467	CP000521	505242..506117	20.13	-0.63	-1.55	0.16	0.37	1	putative permease	ABO10922.2
A1S_0468	CP000521	complement(506310..506933)	69.07	-0.65	-1.57	0.09	0.26	1	hypothetical protein	ABO10923.2
A1S_0469	CP000521	complement(507102..507689)	596.51	0.03	1.02	0.94	1	1	hypothetical protein, methionine biosynthesis protein	ABO10924.2 , ABO10925.2
A1S_0470	CP000521	complement(507686..508279)	354.92	-0.11	-1.08	0.81	0.93	1	hypothetical protein, methionine biosynthesis protein, homoserine O-acetyltransferase	ABO10924.2 , ABO10925.2 , ABO10926.2
A1S_0471	CP000521	complement(508279..509439)	149.49	-0.13	-1.09	0.75	0.89	1	methionine biosynthesis protein, homoserine O-acetyltransferase	ABO10925.2 , ABO10926.2
A1S_0472	CP000521	complement(509522..511219)	303.89	-0.12	-1.09	0.79	0.91	1	2-isopropylmalate synthase	ABO10927.2
A1S_0473	CP000521	complement(511678..512361)	113.91	-1.17	-2.26	0.02	0.08	1	iron-uptake factor	ABO10928.2
A1S_0474	CP000521	complement(512467..514677)	576.85	-1.33	-2.52	0.00167	0.02	1	putative ferric siderophore receptor protein, hypothetical protein	ABO10929.1 , ABS89923.1
A1S_0475	CP000521	515170..516504	1367.04	-0.59	-1.51	0.12	0.32	1	trigger factor septum formation molecular chaperone	ABO10930.2
A1S_0476	CP000521	516697..517302	724.48	-0.79	-1.73	0.04	0.16	1	ATP-dependent Clp protease proteolytic subunit	ABO10931.2
A1S_0477	CP000521	517404..518717	586.47	-0.48	-1.4	0.28	0.52	1	ATP-dependent Clp protease ATP-binding subunit	ABO10932.2
A1S_0478	CP000521	518865..519581	32.96	0.41	1.33	0.39	0.64	1	putative signal peptide	ABO10933.2
A1S_0479	CP000521	complement(519606..519785)	6.61	-1	-2	0.39	0.63	1	putative signal peptide	ABO10934.1
A1S_0480	CP000521	complement(520304..521830)	648.59	-0.33	-1.26	0.44	0.68	1	fumarate hydratase	ABO10935.2
A1S_0481	CP000521	complement(522059..524203)	349.21	1.32	2.49	0.00517	0.04	1	phosphate acetyltransferase	ABO10936.2
A1S_0482	CP000521	complement(524247..525449)	323.46	1.88	3.67	7.28e-05	0.00153	0.28	acetate kinase (propionate kinase)	ABO10937.2
A1S_0483	CP000521	526212..528065	1471.95	0.27	1.21	0.51	0.74	1	phosphogluconate dehydratase	ABO10938.2
A1S_0484	CP000521	528086..528706	996.05	0.15	1.11	0.76	0.9	1	hypothetical protein	ABO10939.2
A1S_0485	CP000521	528902..530245	933.22	0.17	1.12	0.7	0.86	1	high-affinity gluconate permease (GntP family)	ABO10940.2
A1S_0486	CP000521	530276..530788	715.95	-0.24	-1.18	0.57	0.77	1	thermoresistant gluconokinase	ABO10941.2
A1S_0489	CP000521	complement(532692..533957)	432.4	-0.6	-1.51	0.18	0.4	1	gamma-glutamyl phosphate reductase	ABO10942.2
A1S_0490	CP000521	534257..535570	64.67	1.44	2.72	0.00392	0.03	1	putative hydrolase	ABO10943.2
A1S_0491	CP000521	complement(535624..536466)	31.42	0.24	1.18	0.61	0.8	1	hypothetical protein	ABO10944.2
A1S_0492	CP000521	complement(536791..537810)	185.62	-0.16	-1.12	0.71	0.87	1	beta-N-acetyl-D-glucosaminidase	ABO10945.2
A1S_0493	CP000521	538003..540186	443.95	0.3	1.23	0.5	0.73	1	carboxy-terminal protease	ABO10946.2
A1S_0494	CP000521	540487..541095	11.12	1.23	2.35	0.05	0.17	1	putative glycosyl transferase	ABO10947.1
A1S_0495	CP000521	541149..541622	11.23	0.65	1.57	0.27	0.51	1	putative glycosyl transferase	ABO10948.1
A1S_0496	CP000521	541647..542198	17.29	0.81	1.75	0.16	0.37	1	putative phosphatidylglycerophosphatase B	ABO10949.2
A1S_0497	CP000521	542298..542552	257.73	-0.41	-1.32	0.41	0.65	1	hypothetical protein	ABO10950.2
A1S_0498	CP000521	542611..543042	2316.55	-1.61	-3.05	0.000742	0.00912	1	nucleoside diphosphate kinase	ABO10951.2
A1S_0499	CP000521	543165..544397	247.02	-0.5	-1.41	0.21	0.44	1	putative Fe-S-cluster redox enzyme	ABO10952.2
A1S_0500	CP000521	544437..545213	184.84	-0.49	-1.4	0.26	0.5	1	type 4 fimbrial biogenesis protein, hypothetical protein	ABO10953.2 , ABO10954.2
A1S_0501	CP000521	545204..545995	296.86	-0.58	-1.49	0.19	0.41	1	type 4 fimbrial biogenesis protein, hypothetical protein	ABO10953.2 , ABO10954.2
A1S_0502	CP000521	546017..547132	322.88	-0.16	-1.12	0.68	0.85	1	1-hydroxy-2-methyl-2-(E)-butenyl 4-diphosphate synthase, histidyl-tRNA synthetase	ABO10955.2 , ABO10956.2
A1S_0503	CP000521	547129..548421	326.54	-0.64	-1.56	0.13	0.32	1	1-hydroxy-2-methyl-2-(E)-butenyl 4-diphosphate synthase, histidyl-tRNA synthetase	ABO10955.2 , ABO10956.2
A1S_0504	CP000521	548450..549148	264.29	-0.68	-1.61	0.1	0.29	1	hypothetical protein	ABO10957.2 , ABO10958.2
A1S_0505	CP000521	549148..550293	687.45	0.09	1.06	0.85	0.95	1	hypothetical protein	ABO10957.2 , ABO10958.2
A1S_0506	CP000521	550481..551890	213.67	0.07	1.05	0.87	0.96	1	putative GTP-binding protein EngA	ABO10959.2
A1S_0507	CP000521	552087..552701	61.19	0.21	1.15	0.62	0.8	1	hypothetical protein, putative acyltransferase	ABO10960.2 , ABO10961.2
A1S_0508	CP000521	552695..553489	92.56	0.21	1.16	0.64	0.82	1	hypothetical protein, putative acyltransferase	ABO10960.2 , ABO10961.2
A1S_0509	CP000521	553491..553619	0.99	-3.03	-8.19	0.4	0.64	1	putative acyl carrier protein	ABO10962.1
A1S_0510	CP000521	553764..554012	59.7	-0.72	-1.65	0.13	0.34	1	putative acyl carrier protein (ACP)	ABO10963.2
A1S_0511	CP000521	554033..554563	67.08	-0.08	-1.05	0.85	0.95	1	putative membrane protein	ABO10964.2
A1S_0512	CP000521	554573..556231	46.33	-0.43	-1.35	0.28	0.53	1	hypothetical protein	ABO10965.2
A1S_0513	CP000521	556234..556974	50.43	-0.28	-1.22	0.47	0.7	1	putative glycosyl transferase	ABO10966.2
A1S_0514	CP000521	556977..557903	43.49	-0.21	-1.16	0.62	0.81	1	hypothetical protein	ABO10967.2
A1S_0515	CP000521	557905..559440	75.65	-0.44	-1.36	0.38	0.62	1	histidine ammonia-lyase protein	ABO10968.2
A1S_0516	CP000521	559450..559878	70.63	-0.62	-1.53	0.15	0.37	1	hypothetical protein	ABO10969.2 , ABO10970.1 , ABO10971.2
A1S_0517	CP000521	complement(559466..559846)	0	NaN	NaN	NaN	NaN	NaN	hypothetical protein	ABO10969.2 , ABO10970.1
A1S_0518	CP000521	559878..560507	139.5	0.37	1.29	0.33	0.58	1	hypothetical protein, putative membrane protein	ABO10969.2 , ABO10971.2 , ABO10972.2
A1S_0519	CP000521	560482..562797	72.82	-0.22	-1.16	0.57	0.77	1	hypothetical protein, putative membrane protein	ABO10971.2 , ABO10972.2
A1S_0520	CP000521	562827..564122	37.72	-0.2	-1.15	0.62	0.81	1	putative oxidoreductase protein; putative dehydrogenase (flavoprotein)	ABO10973.2
A1S_0521	CP000521	564125..564670	42.5	-0.14	-1.1	0.77	0.9	1	hypothetical protein	ABO10974.2 , ABO10975.2
A1S_0522	CP000521	564667..565869	51.45	-0.28	-1.21	0.57	0.77	1	hypothetical protein, putative 3-hydroxylacyl-(acyl carrier protein) dehydratase	ABO10974.2 , ABO10975.2 , ABO10976.2
A1S_0523	CP000521	565869..566294	29.53	-1.55	-2.93	0.000967	0.01	1	hypothetical protein, putative 3-hydroxylacyl-(acyl carrier protein) dehydratase	ABO10975.2 , ABO10976.2
A1S_0524	CP000521	566318..567043	119.8	-0.39	-1.31	0.27	0.52	1	hypothetical protein	ABO10977.2 , ABO10978.2
A1S_0525	CP000521	567043..568269	91.91	-0.74	-1.67	0.09	0.25	1	hypothetical protein	ABO10977.2 , ABO10978.2
A1S_0526	CP000521	568281..568715	142.91	-1.96	-3.9	8.05e-06	0.000255	0.03	hypothetical protein	ABO10979.1
A1S_0527	CP000521	568739..569395	26.43	-0.71	-1.64	0.17	0.39	1	putative holo-(acyl carrier protein) synthase 2	ABO10980.2
A1S_0528	CP000521	complement(569463..569921)	503.22	-1.48	-2.8	0.00157	0.02	1	protein exporting molecular chaperone	ABO10981.1
A1S_0529	CP000521	complement(569949..570206)	831.82	-1.1	-2.15	0.00413	0.03	1	glutaredoxin	ABO10982.1
A1S_0530	CP000521	complement(570218..570634)	1153.32	-1.05	-2.07	0.01	0.06	1	hypothetical protein	ABO10983.2
A1S_0531	CP000521	complement(570731..571789)	89.12	-0.45	-1.37	0.22	0.46	1	putative GTPase	ABO10984.2
A1S_0532	CP000521	571915..572481	195.22	-0.84	-1.79	0.02	0.1	1	oligoribonuclease	ABO10985.2
A1S_0533	CP000521	572637..573368	523.58	-0.51	-1.43	0.16	0.38	1	putative membrane protein	ABO10986.2
A1S_0534	CP000521	573442..574308	649.66	-1	-2	0.02	0.1	1	NADH-dependent enoyl-ACP reductase	ABO10987.2
A1S_0535	CP000521	complement(574379..575785)	266.76	1.65	3.14	0.000198	0.00331	0.75	putative RND family drug transporter	ABO10988.1	tolC
A1S_0536	CP000521	complement(575796..577790)	308.44	1.79	3.46	1.78e-05	0.00049	0.07	macrolide transport protein	ABO10989.2	macB
A1S_0537	CP000521	complement(577793..578041)	117.62	1.9	3.73	0.000102	0.00194	0.39	putative RND family drug transporter	ABO10990.1
A1S_0538	CP000521	complement(578044..578910)	244.47	1.76	3.38	5.38e-05	0.00123	0.2	putative RND family drug transporter	ABO10991.1	macA
A1S_0539	CP000521	complement(579240..580229)	121	-0.32	-1.25	0.49	0.72	1	hypothetical protein, putative DNA polymerase III delta subunit	ABS89925.1 , ABO10992.1
A1S_0540	CP000521	complement(580249..580758)	308.17	-0.45	-1.37	0.31	0.56	1	putative minor lipoprotein	ABO10993.2
A1S_0541	CP000521	complement(580786..581502)	319.34	-0.72	-1.64	0.1	0.28	1	leucyl-tRNA synthetase	ABO10994.1
A1S_0542	CP000521	complement(581807..583279)	447.68	-0.4	-1.32	0.39	0.64	1	leucyl-tRNA synthetase	ABO10995.1
A1S_0543	CP000521	584438..586162	770.36	0.38	1.3	0.37	0.62	1	acetolactate synthase III large subunit, acetolactate synthase isozyme III small subunit	ABO10996.2 , ABO10997.2
A1S_0544	CP000521	586162..586653	314.19	-0.42	-1.34	0.36	0.61	1	acetolactate synthase III large subunit, acetolactate synthase isozyme III small subunit	ABO10996.2 , ABO10997.2
A1S_0545	CP000521	586686..587702	773.61	-0.19	-1.14	0.68	0.85	1	acetohydroxy acid isomeroreductase	ABO10998.2
A1S_0546	CP000521	588033..590087	34.36	0.24	1.18	0.65	0.83	1	putative membrane protein, hypothetical protein	ABO10999.2 , ABS89927.1
A1S_0547	CP000521	590796..591257	5.59	2.91	7.53	0.00795	0.05	1	putative transcriptional regulator	ABO11000.2
A1S_0548	CP000521	complement(591474..592046)	15.26	-1.83	-3.55	0.03	0.14	1	putative transcriptional regulator (TetR family)	ABO11001.2
A1S_0549	CP000521	592377..593240	30.15	1.13	2.19	0.03	0.14	1	hypothetical protein	ABO11002.2
A1S_0550	CP000521	593680..596445	141.15	0.3	1.23	0.4	0.65	1	putative VGR-related protein	ABO11003.2
A1S_0551	CP000521	596452..598041	32.23	-0.2	-1.15	0.62	0.81	1	hypothetical protein	ABO11004.2
A1S_0552	CP000521	598056..598916	106.89	-0.28	-1.22	0.52	0.74	1	hypothetical protein	ABO11005.2
A1S_0553	CP000521	599043..600110	59.38	0.12	1.08	0.81	0.93	1	hypothetical protein	ABO11006.2
A1S_0554	CP000521	600280..601872	180.72	0.11	1.08	0.79	0.91	1	peptide chain release factor 3	ABO11007.2
A1S_0555	CP000521	602309..602785	19.83	-0.6	-1.52	0.25	0.5	1	hypothetical protein	ABO11008.1
A1S_0556	CP000521	602873..603814	113.44	-0.29	-1.22	0.54	0.75	1	hypothetical protein	ABO11009.2 , ABO11010.2
A1S_0557	CP000521	603814..604644	55.98	0.02	1.01	0.97	1	1	hypothetical protein	ABO11009.2 , ABO11010.2
A1S_0558	CP000521	604752..607508	337.39	1.17	2.26	0.02	0.1	1	aconitate hydratase 1	ABO11011.2
A1S_0559	CP000521	607843..608604	84.37	0.8	1.75	0.06	0.19	1	putative NAD(P)-binding enzyme	ABO11012.2
A1S_0560	CP000521	608887..609786	30.68	-0.1	-1.07	0.81	0.93	1	putative transcriptional regulator	ABO11013.2
A1S_0561	CP000521	complement(609794..610303)	121.61	1.4	2.64	0.000606	0.00781	1	hypothetical protein	ABO11014.2
A1S_0562	CP000521	complement(610638..611642)	102.65	0.89	1.85	0.02	0.08	1	tRNA-dihydrouridine synthase A	ABO11015.2
A1S_0563	CP000521	complement(611791..612975)	36.14	-0.28	-1.21	0.47	0.71	1	putative transport protein (MFS superfamily)	ABO11016.2
A1S_0564	CP000521	complement(612994..613401)	11.8	-0.86	-1.81	0.15	0.36	1	hypothetical protein	ABO11017.1
A1S_0565	CP000521	complement(613469..614395)	21.55	0.59	1.5	0.18	0.4	1	putative membrane protein	ABO11018.1
A1S_0566	CP000521	614633..615760	46.58	0.17	1.13	0.72	0.87	1	pyridine nucleotide transhydrogenase (proton pump) alpha subunit (part1)	ABO11019.2
A1S_0567	CP000521	615772..616086	20.79	-0.42	-1.34	0.51	0.73	1	pyridine nucleotide transhydrogenase (proton pump) alpha subunit (part2)	ABO11020.2
A1S_0568	CP000521	616099..617553	40.62	0.06	1.04	0.91	0.98	1	pyridine nucleotide transhydrogenase beta subunit	ABO11021.2
A1S_0569	CP000521	complement(617606..618427)	18.79	-0.09	-1.06	0.87	0.96	1	dehydrogenase/reductase	ABO11022.2
A1S_0570	CP000521	complement(618678..619079)	879.17	-0.49	-1.4	0.31	0.56	1	hypothetical protein	ABO11023.1
A1S_0571	CP000521	complement(619161..619955)	153.82	0.12	1.08	0.82	0.93	1	hydroxypyruvate isomerase	ABO11024.2
A1S_0572	CP000521	complement(619972..620838)	67.26	0.28	1.22	0.49	0.72	1	putative 3-hydroxyisobutyrate dehydrogenase or 2-hydroxy-3-oxopropionate reductase	ABO11025.1
A1S_0573	CP000521	complement(620849..621637)	20.96	-0.43	-1.35	0.34	0.58	1	putative enoyl-CoA hydratase/isomerase	ABO11026.2
A1S_0574	CP000521	complement(621734..624541)	63.69	-1.18	-2.26	0.00989	0.06	1	GacS-like sensor kinase protein	ABO11027.2
A1S_0575	CP000521	624714..625628	148.43	-0.41	-1.33	0.32	0.56	1	cysteine synthase B	ABO11028.2
A1S_0576	CP000521	625651..626469	123.07	-0.19	-1.14	0.66	0.83	1	hypothetical protein	ABO11029.2
A1S_0579	CP000521	627900..630206	277.89	-0.03	-1.02	0.94	1	1	GTP pyrophosphokinase	ABO11030.2
A1S_0580	CP000521	complement(630251..631024)	17.62	-0.35	-1.28	0.51	0.74	1	putative short-chain dehydrogenase	ABO11031.2
A1S_0581	CP000521	631136..631942	5.8	0.00863	1.01	0.99	1	1	hypothetical protein (MazG family), putative DNA uptake protein	ABO11032.2 , ABO11033.2
A1S_0582	CP000521	631923..632321	15.3	-1.57	-2.97	0.02	0.1	1	hypothetical protein (MazG family), putative DNA uptake protein	ABO11032.2 , ABO11033.2
A1S_0583	CP000521	632446..633909	284.49	-0.66	-1.58	0.09	0.26	1	poly(A) polymerase I (PAP), 2-amino-4-hydroxy-6- hydroxymethyldihydropteridine pyrophosphokinase	ABO11034.2 , ABO11035.2
A1S_0584	CP000521	633906..634388	150.89	-0.88	-1.84	0.08	0.24	1	poly(A) polymerase I (PAP), 2-amino-4-hydroxy-6- hydroxymethyldihydropteridine pyrophosphokinase	ABO11034.2 , ABO11035.2
A1S_0585	CP000521	634570..634968	197.64	-0.57	-1.48	0.15	0.36	1	3-methyl-2-oxobutanoate hydroxymethyltransferase	ABO11036.1
A1S_0586	CP000521	635024..635242	293.09	-0.58	-1.49	0.24	0.48	1	3-methyl-2-oxobutanoate hydroxymethyltransferase	ABO11037.1
A1S_0587	CP000521	635246..636094	235.07	-0.66	-1.59	0.08	0.25	1	pantoate--beta-alanine ligase	ABO11038.2
A1S_0588	CP000521	636117..636968	216.24	-0.3	-1.23	0.46	0.7	1	hypothetical protein, phosphocarrier protein (HPr-like)	ABO11039.2 , ABO11040.1
A1S_0589	CP000521	636965..637234	172.47	-0.63	-1.55	0.13	0.33	1	hypothetical protein, phosphocarrier protein (HPr-like)	ABO11039.2 , ABO11040.1
A1S_0590	CP000521	637237..637773	77.35	-0.74	-1.67	0.05	0.18	1	hypothetical protein	ABO11041.2
A1S_0591	CP000521	complement(637833..639461)	32.33	1.13	2.19	0.00239	0.02	1	putative AMP-dependent synthetase/ligase	ABO11042.2
A1S_0592	CP000521	639873..641795	589.96	-0.43	-1.35	0.29	0.53	1	threonyl-tRNA synthetase	ABO11043.2
A1S_0593	CP000521	642014..642352	1196.07	-0.28	-1.22	0.48	0.71	1	protein chain initiation factor IF-3	ABO11044.2
A1S_0594	CP000521	642558..643178	103.07	-0.36	-1.28	0.47	0.7	1	putative glutathione S-transferase	ABO11045.2
A1S_0595	CP000521	643231..643659	16.76	0.21	1.16	0.75	0.89	1	putative membrane protein	ABO11046.2
A1S_0596	CP000521	complement(643699..644949)	25.35	-0.03	-1.02	0.94	1	1	putative transporter	ABO11047.2
A1S_0597	CP000521	645404..645763	5001.41	0.09	1.06	0.84	0.95	1	50S ribosomal protein L20	ABO11048.1
A1S_0598	CP000521	646090..646407	32.68	1.31	2.49	0.03	0.12	1	hypothetical protein	ABO11049.1
A1S_0599	CP000521	646466..646969	10.33	-0.65	-1.56	0.34	0.59	1	hypothetical protein	ABO11050.2
A1S_0600	CP000521	complement(646976..647545)	42.88	-0.07	-1.05	0.87	0.96	1	hypothetical protein	ABO11051.1
A1S_0601	CP000521	648134..649114	357.36	-0.53	-1.44	0.16	0.38	1	phenylalanyl-tRNA synthetase alpha-subunit	ABO11052.2
A1S_0602	CP000521	649148..651529	407.36	-0.27	-1.21	0.53	0.75	1	phenylalanyl-tRNA synthetase beta subunit, integration host factor alpha subunit	ABO11053.2 , ABO11054.2
A1S_0603	CP000521	651526..651822	473.88	-0.26	-1.2	0.59	0.78	1	phenylalanyl-tRNA synthetase beta subunit, integration host factor alpha subunit	ABO11053.2 , ABO11054.2
A1S_0606	CP000521	complement(654250..654576)	476.42	-1.22	-2.33	0.03	0.13	1	hypothetical protein	ABO11055.1
A1S_0607	CP000521	654856..656376	172.72	-0.82	-1.77	0.06	0.2	1	exopolyphosphatase	ABO11056.2
A1S_0608	CP000521	656395..657216	1219.86	-0.69	-1.62	0.14	0.34	1	acetyl-coenzyme A carboxylase carboxyl transferase (alpha subunit)	ABO11057.2
A1S_0609	CP000521	657273..658556	54.44	-1.17	-2.25	0.01	0.06	1	cell cycle protein, pyrroline-5-carboxylate reductase	ABO11058.1 , ABO11059.2
A1S_0610	CP000521	658534..659364	203.15	-0.52	-1.44	0.19	0.42	1	cell cycle protein, pyrroline-5-carboxylate reductase	ABO11058.1 , ABO11059.2
A1S_0611	CP000521	659386..659955	113.34	-0.77	-1.7	0.11	0.3	1	putative integral membrane resistance protein	ABO11060.2
A1S_0612	CP000521	complement(660015..662786)	128.81	-0.52	-1.44	0.14	0.34	1	DNA polymerase I	ABO11061.2
A1S_0613	CP000521	662940..665747	49.21	0.34	1.27	0.47	0.7	1	putative membrane protein, putative small conductance mechanosensitive ion channel	ABO11062.2 , ABO11063.2
A1S_0614	CP000521	complement(665737..666654)	102.58	-0.61	-1.53	0.08	0.23	1	putative membrane protein, putative small conductance mechanosensitive ion channel	ABO11062.2 , ABO11063.2
A1S_0615	CP000521	complement(666664..667485)	133.53	-0.77	-1.7	0.03	0.14	1	hypothetical protein	ABO11064.2
A1S_0616	CP000521	667591..669072	89.85	-0.46	-1.38	0.26	0.5	1	secretion protein XcpR	ABO11065.2
A1S_0617	CP000521	complement(669127..669558)	125.94	-0.09	-1.07	0.84	0.95	1	hypothetical protein	ABO11066.2
A1S_0618	CP000521	complement(669646..670083)	31.39	-1.12	-2.18	0.03	0.13	1	hypothetical protein	ABO11067.2
A1S_0619	CP000521	complement(670635..671459)	229.89	0.21	1.16	0.6	0.79	1	putative carbon-nitrogen hydrolase	ABO11068.2
A1S_0620	CP000521	complement(671486..672007)	319.2	-0.46	-1.38	0.33	0.58	1	putative anti-anti-sigma factor	ABO11069.1
A1S_0621	CP000521	complement(672110..673078)	162.56	-1.03	-2.04	0.02	0.09	1	putative two-component response regulator	ABO11070.2
A1S_0622	CP000521	complement(673194..674093)	277.97	-0.58	-1.49	0.19	0.42	1	putative lipoprotein precursor (VacJ) transmembrane	ABO11071.2
A1S_0623	CP000521	complement(674836..676950)	32.13	0.42	1.34	0.45	0.68	1	DNA mismatch repair enzyme	ABO11072.2
A1S_0624	CP000521	complement(677113..677907)	17.39	0.08	1.06	0.89	0.97	1	putative lipoprotein	ABO11073.2
A1S_0625	CP000521	678351..678923	28.23	-0.17	-1.13	0.73	0.88	1	putative transcriptional regulator (TetR family)	ABO11074.2
A1S_0626	CP000521	679422..680321	27.35	-0.43	-1.35	0.44	0.68	1	hypothetical protein	ABO11075.2
A1S_0627	CP000521	complement(683475..684857)	86.25	-0.28	-1.21	0.57	0.77	1	hypothetical protein	ABO11076.2
A1S_0628	CP000521	686258..687379	77.99	1.01	2.01	0.05	0.19	1	putative transposase	ABO11077.2
A1S_0629	CP000521	692918..697468	37.61	-0.65	-1.57	0.2	0.43	1	hypothetical protein	ABO11078.2 , ABS89944.2
A1S_0630	CP000521	703843..704970	127.24	-0.2	-1.15	0.67	0.84	1	hypothetical protein	ABO11079.2
A1S_0631	CP000521	704973..706106	89.5	-0.85	-1.81	0.02	0.09	1	hypothetical protein	ABO11080.2
A1S_0632	CP000521	706230..709964	21.51	-0.69	-1.61	0.19	0.41	1	DNA primase	ABO11081.2
A1S_0633	CP000521	715175..717829	138.75	0.73	1.66	0.07	0.22	1	hypothetical protein	ABO11082.2
A1S_0634	CP000521	718515..720347	48.04	0.29	1.22	0.44	0.68	1	hypothetical protein	ABO11083.2
A1S_0635	CP000521	721728..723065	11.79	0.72	1.65	0.15	0.37	1	hypothetical bacteriophage protein	ABO11084.2
A1S_0636	CP000521	723347..723850	33.5	1.44	2.72	0.00279	0.02	1	DNA polymerase V component, DNA-directed DNA polymerase	ABO11085.1 , ABO11086.2
A1S_0637	CP000521	723831..725141	42.84	1.54	2.9	6.65e-05	0.00143	0.25	DNA polymerase V component, DNA-directed DNA polymerase	ABO11085.1 , ABO11086.2
A1S_0638	CP000521	725349..726344	87.13	0.49	1.41	0.23	0.47	1	hypothetical protein	ABO11087.2
A1S_0639	CP000521	complement(727285..728169)	126.25	-0.4	-1.32	0.45	0.68	1	IncC protein	ABO11088.2
A1S_0640	CP000521	complement(731423..732367)	242.59	-1.38	-2.61	0.000421	0.00589	1	hypothetical protein	ABO11089.2
A1S_0641	CP000521	complement(732448..733818)	68.31	-1.35	-2.55	0.00246	0.02	1	hypothetical protein	ABO11090.2
A1S_0642	CP000521	complement(734600..735658)	110.55	-1.07	-2.1	0.00556	0.04	1	hypothetical protein	ABO11091.2
A1S_0643	CP000521	complement(735943..737232)	103.85	-0.42	-1.33	0.34	0.59	1	hypothetical protein	ABO11092.2
A1S_0644	CP000521	complement(737245..738063)	88.34	-0.61	-1.53	0.22	0.46	1	hypothetical protein	ABO11093.2
A1S_0645	CP000521	744711..745841	156.37	-0.71	-1.63	0.12	0.31	1	hypothetical protein	ABO11094.2
A1S_0646	CP000521	751375..754647	105.02	-0.5	-1.41	0.23	0.47	1	IcmB protein	ABO11095.2
A1S_0647	CP000521	755129..756706	61.06	-0.97	-1.96	0.0089	0.05	1	IcmO protein, hypothetical protein	ABO11096.2 , ABS89972.1 , ABS89973.2
A1S_0648	CP000521	complement(760150..760611)	44.32	1.28	2.43	0.01	0.06	1	hypothetical protein	ABO11097.1
A1S_0649	CP000521	complement(762204..764054)	52	0.78	1.72	0.07	0.21	1	putative phage primase	ABO11098.2
A1S_0650	CP000521	766236..767063	57.86	-1.02	-2.03	0.03	0.14	1	hypothetical protein, conjugal transfer protein	ABS89977.2 , ABO11099.2
A1S_0651	CP000521	770543..772804	63.95	0.85	1.81	0.09	0.26	1	TraB protein	ABO11100.2
A1S_0652	CP000521	775999..776232	10.41	-1.08	-2.12	0.27	0.52	1	putative ferrous iron transport protein A, putative ferrous iron transport protein B	ABO11101.1 , ABO11102.1
A1S_0653	CP000521	776229..778076	69.3	0.15	1.11	0.76	0.9	1	putative ferrous iron transport protein A, putative ferrous iron transport protein B	ABO11101.1 , ABO11102.1
A1S_0654	CP000521	778319..778627	54.21	0.11	1.08	0.83	0.95	1	regulatory protein ArsR	ABO11103.2
A1S_0655	CP000521	778665..779627	83.31	-0.42	-1.34	0.23	0.47	1	putative efflux protein	ABO11104.2
A1S_0656	CP000521	complement(779873..780802)	9.7	1.09	2.12	0.07	0.22	1	hypothetical protein	ABO11105.1
A1S_0657	CP000521	781094..781411	14.98	1.22	2.33	0.07	0.22	1	transposase	ABO11106.2 , ABO11107.2
A1S_0658	CP000521	781411..782313	28.06	1.46	2.76	0.0033	0.03	1	transposase	ABO11106.2 , ABO11107.2
A1S_0659	CP000521	complement(782608..783618)	21.49	0.61	1.53	0.19	0.42	1	hypothetical protein	ABO11108.1
A1S_0660	CP000521	complement(783750..784472)	5.65	2.35	5.1	0.00515	0.04	1	Transposition Helper	ABO11109.1
A1S_0661	CP000521	784871..786073	195.33	1.95	3.87	0.000265	0.0042	1	phage integrase family protein	ABO11110.1 , ABO11111.1
A1S_0662	CP000521	complement(785564..785680)	0	NaN	NaN	NaN	NaN	NaN	phage integrase family protein	ABO11110.1 , ABO11111.1
A1S_0663	CP000521	786447..787274	1117.89	4.24	18.94	4.06e-14	8.1e-12	1.54e-10	putative DNA helicase, replication C family protein	ABO11112.2 , ABO11113.2
A1S_0664	CP000521	787261..788142	940.97	5.3	39.3	0	0	0	putative DNA helicase, replication C family protein	ABO11112.2 , ABO11113.2
A1S_0665	CP000521	789504..790283	1105.71	4.63	24.74	0	0	0	putative mating pair formation protein	ABO11114.1
A1S_0666	CP000521	790522..791967	1261.91	5.27	38.55	0	0	0	TrbL/VirB6 plasmid conjugal transfer protein	ABO11115.1
A1S_0667	CP000521	792284..792508	1513.2	1.35	2.54	0.03	0.11	1	hypothetical protein	ABO11116.2
A1S_0669	CP000521	complement(793093..793614)	2375.1	2.14	4.42	0.000172	0.00297	0.65	Bile acid:sodium symporter	ABO11117.1
A1S_0670	CP000521	794032..794532	800.31	1.49	2.81	0.00166	0.02	1	protein tyrosine phosphatase	ABO11119.2 , ABO11118.1
A1S_0671	CP000521	complement(793984..794433)	3764.89	1.87	3.65	0.000501	0.00676	1	protein tyrosine phosphatase	ABO11119.2 , ABO11118.1
A1S_0672	CP000521	795674..796411	318.97	3.47	11.11	0	0	0	Resolvase	ABO11120.2
A1S_0673	CP000521	796969..797619	413.04	4.7	25.99	8.88e-16	2.59e-13	3.36e-12	putative transposase	ABO11121.1
A1S_0674	CP000521	797682..798335	932.98	4.6	24.18	0	0	0	putative transposase	ABO11122.1
A1S_0675	CP000521	complement(798900..799715)	1253.14	1.45	2.74	0.00116	0.01	1	dihydropteroate synthase	ABO11123.2
A1S_0676	CP000521	799892..800377	41.1	0.3	1.23	0.55	0.76	1	putative transposase	ABO11124.1
A1S_0677	CP000521	800464..800631	13.88	1.65	3.14	0.04	0.15	1	transposase	ABO11125.1
A1S_0682	CP000521	812666..814114	57.28	-1.41	-2.65	0.0072	0.05	1	RNA polymerase sigma-54 factor	ABO11126.2
A1S_0683	CP000521	814283..814621	93.99	-0.22	-1.17	0.68	0.85	1	putative sigma(54) modulation protein RpoX	ABO11127.2
A1S_0684	CP000521	814760..815011	353.57	-0.47	-1.38	0.31	0.55	1	putative toluene tolerance protein Ttg2F	ABO11128.1
A1S_0685	CP000521	815018..816274	502.01	0.08	1.05	0.87	0.96	1	UDP-N-acetylglucosamine 1-carboxyvinyltransferase, ATP-phosphoribosyltransferase	ABO11129.2 , ABO11130.2
A1S_0686	CP000521	816274..816957	278.24	0.04	1.03	0.92	0.99	1	UDP-N-acetylglucosamine 1-carboxyvinyltransferase, ATP-phosphoribosyltransferase	ABO11129.2 , ABO11130.2
A1S_0687	CP000521	817063..818352	273.01	-0.04	-1.03	0.92	0.99	1	histidinol dehydrogenase	ABO11131.2
A1S_0688	CP000521	818422..819507	102.76	-0.25	-1.19	0.61	0.8	1	histidinol-phosphate aminotransferase	ABO11132.2
A1S_0689	CP000521	complement(819511..820899)	7.33	-0.12	-1.09	0.82	0.94	1	p-aminobenzoate synthetase	ABO11133.2
A1S_0690	CP000521	821218..822057	79.2	1.05	2.07	0.00673	0.05	1	FilA	ABO11134.2
A1S_0691	CP000521	822354..823187	13.68	0.25	1.19	0.58	0.78	1	FilB	ABO11135.2
A1S_0692	CP000521	823656..824423	23.12	1.09	2.13	0.03	0.12	1	FilC	ABO11136.1
A1S_0693	CP000521	824430..826100	19.46	1.01	2.01	0.03	0.12	1	FilD, FilE	ABO11137.2 , ABO11138.2
A1S_0694	CP000521	826094..827320	11.88	0.6	1.52	0.25	0.5	1	FilD, FilE	ABO11137.2 , ABO11138.2
A1S_0695	CP000521	827340..829271	33.5	-1.09	-2.13	0.01	0.07	1	FilF	ABO11139.2
A1S_0696	CP000521	complement(829327..829875)	31.28	-1.02	-2.02	0.06	0.19	1	putative MutT/nudix family protein	ABO11140.2
A1S_0697	CP000521	829999..830616	42.81	-0.92	-1.89	0.06	0.2	1	putative MutT/nudix family protein	ABO11141.2
A1S_0698	CP000521	830636..831166	64.15	-0.11	-1.08	0.8	0.93	1	putative anhydratase	ABO11142.2
A1S_0699	CP000521	831299..831964	75.64	-0.1	-1.07	0.81	0.93	1	putative glycoprotein endopeptidase metalloprotease	ABO11143.2
A1S_0700	CP000521	831976..832767	34.01	-0.23	-1.17	0.58	0.78	1	putative methyltransferase	ABO11144.2
A1S_0701	CP000521	832967..834010	168.96	0.12	1.09	0.78	0.91	1	putative membrane protein	ABO11145.1
A1S_0702	CP000521	834129..834356	54.46	-0.06	-1.04	0.9	0.98	1	putative membrane protein, putative esterase	ABO11146.1 , ABO11147.2
A1S_0703	CP000521	834325..835176	139.35	0.03	1.02	0.94	1	1	putative membrane protein, putative esterase, hypothetical protein	ABO11146.1 , ABO11147.2 , ABO11148.2
A1S_0704	CP000521	complement(835173..835445)	24.38	-0.04	-1.03	0.95	1	1	putative esterase, hypothetical protein	ABO11147.2 , ABO11148.2
A1S_0705	CP000521	835630..836316	224.82	-0.66	-1.58	0.13	0.32	1	D-ribulose-5-phosphate 3-epimerase	ABO11149.2
A1S_0706	CP000521	836673..837494	81.86	-0.31	-1.24	0.47	0.7	1	putative hydrolase	ABO11150.1
A1S_0707	CP000521	838031..839965	43.42	0.87	1.83	0.07	0.22	1	copper resistance protein A precursor, copper resistance protein B precursor	ABO11151.2 , ABO11152.1
A1S_0708	CP000521	839952..840707	15.53	0.41	1.32	0.36	0.61	1	copper resistance protein A precursor, copper resistance protein B precursor	ABO11151.2 , ABO11152.1
A1S_0709	CP000521	840736..841731	27.7	1.12	2.17	0.01	0.07	1	putative cation efflux system protein	ABO11153.2
A1S_0710	CP000521	841881..842201	32.63	-0.8	-1.74	0.13	0.33	1	putative SMR family drug transporter	ABO11154.2
A1S_0711	CP000521	842213..842692	17.19	-0.04	-1.03	0.94	1	1	Methylated-DNA-(protein)-cysteine S- methyltransferase	ABO11155.2
A1S_0712	CP000521	842829..844049	153.46	-0.25	-1.19	0.55	0.76	1	hypothetical protein	ABO11156.2
A1S_0713	CP000521	844196..845260	176.69	0.12	1.09	0.77	0.91	1	quinolinate synthetase A	ABO11157.2
A1S_0718	CP000521	complement(845958..846953)	129.5	2.55	5.87	2.76e-11	3.73e-09	1.04e-07	adenosine deaminase	ABO11158.2
A1S_0719	CP000521	847355..848530	111.74	3.62	12.25	1.11e-16	3.82e-14	4.2e-13	zinc-binding dehydrogenase	ABO11159.2
A1S_0720	CP000521	complement(848624..849571)	11.18	0.7	1.63	0.19	0.42	1	putative transcriptional regulator (LysR family)	ABO11160.2
A1S_0721	CP000521	849826..851037	45.41	1.36	2.57	0.000293	0.0045	1	glutaryl-CoA dehydrogenase	ABO11161.2
A1S_0722	CP000521	851259..852581	8.07	1.85	3.61	0.00183	0.02	1	ciscis-muconate transport protein (MFS superfamily)	ABO11162.2
A1S_0723	CP000521	852634..853863	14.25	0.52	1.43	0.3	0.55	1	L-carnitine dehydrogenase	ABO11163.2
A1S_0724	CP000521	complement(853968..855101)	4.71	0.98	1.97	0.16	0.38	1	citrate utilization protein B, hypothetical protein	ABO11164.2 , ABO11165.2
A1S_0725	CP000521	complement(855091..856497)	8.97	1.54	2.9	0.00755	0.05	1	citrate utilization protein B, hypothetical protein	ABO11164.2 , ABO11165.2
A1S_0726	CP000521	complement(856601..857530)	17.66	-0.3	-1.23	0.53	0.75	1	putative transcriptional regulator (LysR family)	ABO11166.2
A1S_0727	CP000521	complement(857662..858456)	3.2	1.15	2.22	0.13	0.33	1	putative substrate-binding protein	ABO11167.2
A1S_0728	CP000521	complement(858550..859860)	5.25	1.34	2.53	0.01	0.07	1	citrate-proton symporter (MFS superfamily)	ABO11168.2
A1S_0729	CP000521	complement(860139..861068)	22.58	-0.03	-1.02	0.96	1	1	putative transcriptional regulator (LysR family)	ABO11169.2
A1S_0730	CP000521	861368..862753	3.77	0.62	1.53	0.29	0.54	1	putative long-chain fatty acid transport protein	ABO11170.2
A1S_0731	CP000521	862787..864154	18.65	0.53	1.45	0.3	0.55	1	amidohydrolase	ABO11171.2
A1S_0732	CP000521	complement(864213..865220)	11.65	0.15	1.11	0.75	0.89	1	Transcriptional Regulator (AraC family)	ABO11172.2
A1S_0733	CP000521	865406..866461	7.5	1.49	2.8	0.00776	0.05	1	putative membrane protein	ABO11173.2
A1S_0734	CP000521	complement(866563..867171)	2.72	0.47	1.38	0.59	0.79	1	transporter (LysE family)	ABO11174.2
A1S_0735	CP000521	867490..868299	2.73	-0.27	-1.21	0.71	0.87	1	transcriptional regulator (LysR family)	ABO11175.2
A1S_0736	CP000521	868666..869652	650.29	-0.29	-1.22	0.53	0.75	1	hypothetical protein	ABO11176.1
A1S_0737	CP000521	869674..870717	1016.33	0.32	1.25	0.51	0.74	1	5-methyltetrahydropteroyltriglutamate- homocysteine methyltransferase	ABO11177.2
A1S_0738	CP000521	870903..871394	379.07	0.39	1.31	0.43	0.67	1	putative flavoprotein oxidoreductase	ABO11178.2
A1S_0739	CP000521	872488..873039	10.93	0.86	1.81	0.16	0.37	1	putative transcriptional regulator, putative phage related protein	ABO11179.1 , ABO11180.2
A1S_0740	CP000521	complement(873036..874331)	13.39	-1.99	-3.97	0.00382	0.03	1	putative transcriptional regulator, putative phage related protein	ABO11179.1 , ABO11180.2
A1S_0741	CP000521	complement(874446..874718)	4.1	0.8	1.74	0.5	0.72	1	hypothetical protein	ABO11181.1
A1S_0742	CP000521	875353..878292	71.9	-0.9	-1.87	0.02	0.11	1	iron-regulated protein	ABO11182.2
A1S_0743	CP000521	complement(878374..878703)	2.16	-0.44	-1.36	0.7	0.86	1	hypothetical protein	ABO11183.2
A1S_0744	CP000521	878825..879424	7.1	0.16	1.12	0.79	0.92	1	transcriptional regulator (TetR family)	ABO11184.2
A1S_0745	CP000521	complement(879534..882155)	19.6	1.71	3.26	0.000345	0.005	1	hypothetical protein	ABO11185.1
A1S_0746	CP000521	complement(883242..884525)	708.21	-0.62	-1.54	0.18	0.41	1	ribonucleoside-diphosphate reductase beta subunit	ABO11186.2
A1S_0747	CP000521	complement(884853..887687)	948.17	-0.95	-1.94	0.02	0.08	1	ribonucleoside diphosphate reductase alpha subunit	ABO11187.2
A1S_0748	CP000521	888220..888936	929.25	-0.13	-1.1	0.77	0.91	1	two-component regulatory activator (OmpR family)	ABO11188.2
A1S_0749	CP000521	889026..890618	353.66	-0.02	-1.02	0.96	1	1	BfmS	ABO11189.2
A1S_0750	CP000521	complement(890641..890994)	59.22	-1.03	-2.04	0.08	0.25	1	hypothetical protein	ABO11190.2
A1S_0751	CP000521	complement(891087..892058)	37.73	-1.14	-2.21	0.01	0.07	1	diguanylate cyclase	ABO11191.1
A1S_0752	CP000521	892935..893486	1342.32	-0.25	-1.19	0.63	0.81	1	NADH dehydrogenase I chain A	ABO11192.1
A1S_0753	CP000521	893493..894170	1214.49	-0.5	-1.41	0.3	0.54	1	NADH dehydrogenase I chain B	ABO11193.2
A1S_0754	CP000521	894254..896041	1495.79	-0.53	-1.44	0.21	0.44	1	NADH dehydrogenase I chain CD	ABO11194.2
A1S_0755	CP000521	896055..896564	1224.27	-0.54	-1.45	0.27	0.52	1	NADH dehydrogenase I chain E, NADH dehydrogenase I chain F	ABO11195.2 , ABO11196.2
A1S_0756	CP000521	896561..897895	1642.72	-0.49	-1.4	0.28	0.52	1	NADH dehydrogenase I chain E, NADH dehydrogenase I chain F	ABO11195.2 , ABO11196.2
A1S_0757	CP000521	897907..900591	1532	-0.49	-1.4	0.23	0.47	1	NADH dehydrogenase I chain G	ABO11197.2
A1S_0758	CP000521	900595..901611	1456.15	-0.35	-1.27	0.43	0.68	1	NADH dehydrogenase I chain H	ABO11198.2
A1S_0759	CP000521	901630..902172	1688.12	-0.67	-1.59	0.17	0.39	1	NADH dehydrogenase I chain I 2Fe-2S ferredoxin-related, NADH dehydrogenase I chain J	ABO11199.2 , ABO11200.2
A1S_0760	CP000521	902169..902690	1040.79	-0.47	-1.39	0.33	0.58	1	NADH dehydrogenase I chain I 2Fe-2S ferredoxin-related, NADH dehydrogenase I chain J, NADH dehydrogenase I chain K	ABO11199.2 , ABO11200.2 , ABO11201.2
A1S_0761	CP000521	902690..902998	1330.62	-0.37	-1.29	0.4	0.64	1	NADH dehydrogenase I chain J, NADH dehydrogenase I chain K, NADH dehydrogenase I chain L	ABO11200.2 , ABO11201.2 , ABO11202.2
A1S_0762	CP000521	902995..904884	1659.37	-0.18	-1.13	0.7	0.86	1	NADH dehydrogenase I chain K, NADH dehydrogenase I chain L	ABO11201.2 , ABO11202.2
A1S_0763	CP000521	904886..906484	1527.43	-0.06	-1.04	0.89	0.97	1	NADH dehydrogenase I chain M membrane subunit	ABO11203.2
A1S_0764	CP000521	906487..907983	1216.51	-0.19	-1.14	0.62	0.81	1	NADH dehydrogenase I chain N	ABO11204.2
A1S_0765	CP000521	908084..908719	379.7	-0.79	-1.72	0.08	0.23	1	uracil phosphoribosyltransferase	ABO11205.2
A1S_0766	CP000521	908836..909129	64.06	-1.36	-2.57	0.01	0.06	1	putative cold shock protein	ABO11206.1
A1S_0767	CP000521	909395..909742	23.72	0.05	1.03	0.94	1	1	Excalibur	ABO11207.1
A1S_0768	CP000521	complement(909754..910641)	162.84	-0.57	-1.49	0.19	0.42	1	putative transcriptional regulator (LysR family)	ABO11208.2
A1S_0769	CP000521	910728..911489	100.41	0.09	1.06	0.84	0.95	1	ferredoxin--NADP+ reductase	ABO11209.2
A1S_0770	CP000521	complement(911540..911962)	117.32	0.58	1.49	0.23	0.47	1	hypothetical protein	ABO11210.2
A1S_0771	CP000521	912707..914383	1015.3	1.55	2.93	0.000909	0.01	1	putative membrane protein	ABO11211.2
A1S_0772	CP000521	complement(914695..915894)	45.72	1.22	2.33	0.00204	0.02	1	putative oxidoreductase	ABO11212.1
A1S_0773	CP000521	complement(916012..916722)	16.89	-0.18	-1.13	0.7	0.86	1	putative D-cysteine desulfhydrase (DcyD)	ABO11213.2
A1S_0774	CP000521	complement(916957..918084)	74.15	0.18	1.13	0.64	0.82	1	Putative RND family drug transporter	ABO11214.2
A1S_0775	CP000521	complement(918125..919768)	57.43	0.71	1.64	0.07	0.22	1	putative transporter (MFS superfamily), putative transcriptional regulator (TetR-family)	ABO11215.2 , ABO11216.2
A1S_0776	CP000521	complement(919765..920334)	47.93	0.43	1.35	0.37	0.62	1	putative transporter (MFS superfamily), putative transcriptional regulator (TetR-family)	ABO11215.2 , ABO11216.2
A1S_0777	CP000521	920513..921136	21.68	-0.8	-1.74	0.11	0.29	1	putative threonine efflux protein (RhtC), hypothetical protein	ABO11217.2 , ABS89992.1
A1S_0778	CP000521	complement(921615..923678)	235.77	-0.34	-1.26	0.43	0.67	1	methionyl-tRNA synthetase	ABO11218.2
A1S_0779	CP000521	923964..924464	74.78	1.41	2.67	0.0061	0.04	1	hypothetical protein	ABO11219.2
A1S_0780	CP000521	924610..925839	150.14	0.12	1.09	0.75	0.9	1	putative ATP-binding protein	ABO11220.2
A1S_0781	CP000521	925985..926857	72.62	-1.24	-2.37	0.00341	0.03	1	putative MTA/SAH nucleosidase	ABO11221.2
A1S_0782	CP000521	complement(926888..927454)	31.57	-0.8	-1.75	0.14	0.34	1	putative membrane protein	ABO11222.2
A1S_0783	CP000521	927811..928404	108.5	-0.61	-1.53	0.22	0.45	1	putative membrane protein	ABO11223.2
A1S_0784	CP000521	928519..929088	304.78	-0.7	-1.63	0.13	0.32	1	deoxycytidine triphosphate deaminase	ABO11224.2
A1S_0785	CP000521	929385..930725	61.97	0.99	1.99	0.04	0.15	1	hypothetical protein	ABO11225.2
A1S_0786	CP000521	930944..932974	60.88	1.03	2.04	0.00553	0.04	1	putative signal peptide	ABO11226.2
A1S_0787	CP000521	932990..933715	31.95	0.67	1.59	0.19	0.41	1	putative signal peptide	ABO11227.2
A1S_0788	CP000521	933748..936159	40.93	0.97	1.96	0.02	0.08	1	hypothetical protein	ABO11228.2
A1S_0789	CP000521	complement(937354..938277)	46.46	0.85	1.81	0.08	0.23	1	hypothetical protein	ABO11229.2
A1S_0790	CP000521	complement(938383..939192)	52.97	-1.04	-2.05	0.02	0.08	1	putative membrane protein	ABO11230.2
A1S_0793	CP000521	complement(940794..941528)	73.64	-1.22	-2.33	0.00317	0.03	1	putative transcriptional regulator	ABO11231.2
A1S_0794	CP000521	complement(941544..942296)	156.76	-1.19	-2.29	0.00158	0.02	1	hypothetical protein	ABO11232.2
A1S_0795	CP000521	942327..943130	51.86	0.11	1.08	0.79	0.92	1	putative membrane protein	ABO11233.2
A1S_0796	CP000521	943380..944075	7.64	0.19	1.14	0.74	0.89	1	putative transcriptional regulator (GntR-family)	ABO11234.2
A1S_0797	CP000521	944086..947535	89.49	-1.15	-2.22	0.00818	0.05	1	putative chromosome segregation ATPase	ABO11235.2
A1S_0798	CP000521	947537..948574	152.63	-0.8	-1.74	0.06	0.2	1	putative cell division protein (ZipA-like)	ABO11236.2
A1S_0799	CP000521	948669..950705	80.31	-0.62	-1.54	0.17	0.39	1	DNA ligase	ABO11237.2
A1S_0800	CP000521	950958..951422	426.24	1.29	2.44	0.00755	0.05	1	bacterioferritin	ABO11238.1
A1S_0801	CP000521	951717..952307	193.05	2.86	7.24	7.16e-07	3.43e-05	0.00271	putative transport protein (permease)	ABO11239.1
A1S_0802	CP000521	952393..952911	112.79	2.03	4.09	5.48e-06	0.000184	0.02	putative transport protein (permease)	ABO11240.1
A1S_0803	CP000521	complement(952979..954409)	60.5	2.43	5.39	1.09e-09	1.25e-07	4.14e-06	trehalose-6-phosphate synthase, trehalose-6-phosphate phophatase	ABO11241.2 , ABO11242.2
A1S_0804	CP000521	complement(954397..955248)	3.53	1.3	2.47	0.11	0.3	1	trehalose-6-phosphate synthase, trehalose-6-phosphate phophatase	ABO11241.2 , ABO11242.2
A1S_0805	CP000521	955605..956339	25	-0.02	-1.02	0.96	1	1	putative hydrolase biotin biosynthesis (BioH)	ABO11243.2
A1S_0806	CP000521	956430..957710	84.93	-0.29	-1.22	0.54	0.76	1	adenosylmethionine-8-amino-7-oxononanoate aminotransferase	ABO11244.2
A1S_0807	CP000521	957712..958869	76.98	-0.49	-1.41	0.17	0.39	1	8-amino-7-oxononanoate synthase, putative biotin biosynthesis protein (BioC)	ABO11245.2 , ABO11246.2
A1S_0808	CP000521	958866..959615	76.51	-0.45	-1.36	0.32	0.56	1	8-amino-7-oxononanoate synthase, putative biotin biosynthesis protein (BioC)	ABO11245.2 , ABO11246.2
A1S_0809	CP000521	959616..960272	63.6	-0.45	-1.37	0.24	0.48	1	dethiobiotin synthetase x	ABO11247.2
A1S_0810	CP000521	complement(960325..961248)	206.26	-0.49	-1.4	0.25	0.49	1	putative ribosomal large subunit pseudouridine synthase B	ABO11248.2
A1S_0811	CP000521	complement(961290..961886)	63.1	-0.45	-1.36	0.26	0.5	1	hypothetical protein	ABO11249.1 , ABO11250.2
A1S_0812	CP000521	complement(961883..962650)	71.17	-0.27	-1.2	0.58	0.78	1	hypothetical protein	ABO11249.1 , ABO11250.2
A1S_0813	CP000521	complement(962903..963520)	135.34	-0.61	-1.52	0.1	0.28	1	hypothetical protein	ABO11251.2
A1S_0814	CP000521	complement(963610..964272)	61.84	0.04	1.03	0.92	0.99	1	hypothetical protein	ABO11252.2
A1S_0815	CP000521	964369..964929	2794.36	0.14	1.1	0.72	0.88	1	hypothetical protein	ABO11253.2
A1S_0816	CP000521	965004..965189	622.4	0.27	1.21	0.55	0.76	1	50S ribosomal protein L32	ABO11254.1
A1S_0817	CP000521	965342..966328	1222.08	0.19	1.14	0.66	0.83	1	hypothetical protein	ABO11255.2 , ABO11256.2
A1S_0818	CP000521	966325..967059	1668.95	-0.37	-1.29	0.36	0.61	1	hypothetical protein	ABO11255.2 , ABO11256.2
A1S_0819	CP000521	967144..967380	201.32	-1.15	-2.22	0.00712	0.05	1	acyl carrier protein (ACP)	ABO11257.2
A1S_0820	CP000521	967571..968044	164.25	0.11	1.08	0.79	0.91	1	putative peptidoglycan-binding LysM	ABO11258.2
A1S_0821	CP000521	complement(968090..968857)	39.62	-0.37	-1.29	0.41	0.65	1	hypothetical protein	ABO11259.2
A1S_0822	CP000521	968955..969629	66.27	-0.2	-1.15	0.64	0.82	1	putative hydrolase	ABO11260.2
A1S_0823	CP000521	complement(969695..970354)	74.08	0.87	1.82	0.02	0.09	1	34 dihydroxy-2-butanone-4-phosphate synthase	ABO11261.2
A1S_0824	CP000521	972552..973112	13.69	-0.16	-1.12	0.78	0.91	1	hypothetical protein, putative membrane protein	ABS89997.1 , ABO11262.2
A1S_0825	CP000521	complement(973168..973548)	441.57	0.73	1.66	0.09	0.26	1	aspartate 1-decarboxylase precursor	ABO11263.2
A1S_0826	CP000521	complement(973680..973967)	396.44	1.01	2.02	0.00932	0.06	1	peptidyl-tRNA hydrolase	ABO11264.1
A1S_0827	CP000521	complement(974101..974235)	85.13	1.02	2.03	0.07	0.22	1	peptidyl-tRNA hydrolase	ABO11265.1
A1S_0828	CP000521	complement(974283..974579)	964.99	-0.28	-1.21	0.52	0.74	1	50S ribosomal protein L25	ABO11266.2
A1S_0829	CP000521	complement(974679..975629)	3392.7	0.46	1.38	0.29	0.53	1	ribose-phosphate pyrophosphokinase, hypothetical protein	ABO11267.1 , ABS89998.1
A1S_0834	CP000521	complement(976104..976937)	606.84	0.59	1.5	0.23	0.47	1	4-diphosphocytidyl-2-C-methyl-D-erythritol kinase	ABO11268.2
A1S_0835	CP000521	complement(976956..977534)	102.17	0.77	1.7	0.06	0.2	1	outer-membrane lipoprotein precursor	ABO11269.1	lolB
A1S_0836	CP000521	complement(977539..979176)	44.36	-0.32	-1.25	0.46	0.7	1	putative signal peptide	ABO11270.1
A1S_0837	CP000521	979337..980620	171.13	0.42	1.34	0.27	0.52	1	glutamyl tRNA reductase, DNA primase	ABO11271.2 , ABO11272.1
A1S_0838	CP000521	complement(980617..981972)	76.1	0.29	1.22	0.44	0.68	1	glutamyl tRNA reductase, DNA primase	ABO11271.2 , ABO11272.1 , ABO11273.1
A1S_0839	CP000521	complement(981914..982411)	68.84	-0.14	-1.1	0.75	0.9	1	DNA primase	ABO11272.1 , ABO11273.1
A1S_0840	CP000521	complement(982642..983799)	362.93	-0.08	-1.06	0.84	0.95	1	putative competence protein (ComL)	ABO11274.2
A1S_0841	CP000521	983871..984923	112.23	-0.24	-1.18	0.61	0.8	1	ribosomal large subunit pseudouridine synthase D	ABO11275.2
A1S_0842	CP000521	984934..985671	45.01	-0.26	-1.2	0.55	0.76	1	hypothetical protein	ABO11276.1
A1S_0843	CP000521	985892..986443	72.17	-0.31	-1.24	0.45	0.68	1	putative flavodoxin or tryptophan repressor binding protein	ABO11277.2
A1S_0844	CP000521	complement(986485..986961)	110.27	-0.9	-1.86	0.03	0.12	1	ssrA-binding protein (Small protein B)	ABO11278.2
A1S_0845	CP000521	987181..987588	134.98	-0.44	-1.36	0.29	0.53	1	phosphopantetheine adenylyltransferase	ABO11279.1
A1S_0847	CP000521	988526..989710	3.68	0.18	1.13	0.78	0.91	1	putative signal peptide	ABO11280.2
A1S_0848	CP000521	complement(989760..990740)	30.66	1.3	2.46	0.00605	0.04	1	Transcriptional regulator	ABO11281.2
A1S_0849	CP000521	990844..991956	9.87	2	3.99	0.000973	0.01	1	Tartrate dehydrogenase	ABO11282.2
A1S_0850	CP000521	991983..993629	31.52	1.43	2.69	0.00111	0.01	1	betaine/choline/glycine transport protein (BCCT family)	ABO11283.2
A1S_0851	CP000521	993641..994615	27.6	1.46	2.76	0.00301	0.03	1	putative lipase	ABO11284.2
A1S_0852	CP000521	994658..995773	39.25	0.73	1.66	0.08	0.24	1	dioxygenase alpha subunit	ABO11285.2
A1S_0853	CP000521	995973..996629	36.26	0.95	1.93	0.06	0.2	1	succinate-semialdehyde dehydrogenase, NAD-dependent succinate aldehyde dehydrogenase	ABO11286.1 , ABO11287.1
A1S_0854	CP000521	996596..997291	24.29	0.76	1.69	0.11	0.3	1	succinate-semialdehyde dehydrogenase, NAD-dependent succinate aldehyde dehydrogenase	ABO11286.1 , ABO11287.1
A1S_0855	CP000521	997339..998295	29.92	0.99	1.98	0.04	0.16	1	dioxygenase beta subunit	ABO11288.2
A1S_0857	CP000521	complement(998573..999601)	42.61	-0.24	-1.18	0.61	0.8	1	hypothetical protein, putative glutamine-dependent NAD(+) synthetase (NAD(+) synthase	ABO11289.2 , ABO11290.1
A1S_0858	CP000521	complement(999594..999992)	148.45	0.24	1.18	0.55	0.76	1	hypothetical protein, putative glutamine-dependent NAD(+) synthetase (NAD(+) synthase	ABO11289.2 , ABO11290.1
A1S_0859	CP000521	complement(1000052..1001146)	356.25	0.29	1.22	0.42	0.66	1	putative glutamine-dependent NAD(+) synthetase (NAD(+) synthase	ABO11291.1
A1S_0860	CP000521	complement(1001603..1002139)	8.4	-0.08	-1.05	0.91	0.99	1	hypothetical protein	ABO11292.2
A1S_0861	CP000521	complement(1002254..1003114)	17.75	-0.04	-1.03	0.93	0.99	1	Pirin	ABO11293.2
A1S_0862	CP000521	complement(1003285..1003737)	439	-0.61	-1.53	0.12	0.32	1	putative membrane protein	ABO11294.2
A1S_0863	CP000521	complement(1003756..1004580)	1613.81	-0.65	-1.57	0.11	0.29	1	beta-ketoacyl-ACP synthase I	ABO11295.1
A1S_0864	CP000521	complement(1004724..1004960)	387.63	-1.47	-2.78	0.000588	0.00768	1	beta-ketoacyl-ACP synthase I	ABO11296.1
A1S_0865	CP000521	1005281..1006606	86.42	0.32	1.25	0.45	0.69	1	hypothetical protein	ABO11297.2
A1S_0866	CP000521	1006807..1007181	6806.99	-0.72	-1.65	0.11	0.29	1	30S ribosomal protein S12	ABO11298.2
A1S_0867	CP000521	1007341..1007811	6651.86	-0.61	-1.53	0.12	0.32	1	30S ribosomal protein S7	ABO11299.2
A1S_0868	CP000521	1007990..1010128	9343.9	-0.59	-1.51	0.15	0.36	1	protein chain elongation factor EF-G GTP-binding	ABO11300.2
A1S_0869	CP000521	1010223..1011371	12594.2	-0.75	-1.68	0.07	0.22	1	protein chain elongation factor EF-Tu	ABO11301.2
A1S_0870	CP000521	1011575..1012456	8.57	1.08	2.11	0.06	0.21	1	putative metal-dependent hydrolase	ABO11302.2
A1S_0871	CP000521	1012693..1013568	7.05	-0.3	-1.23	0.61	0.8	1	putative metal-dependent hydrolase	ABO11303.2
A1S_0872	CP000521	1013677..1014132	15.12	-0.41	-1.33	0.48	0.72	1	ribosomal-protein-alanine acetyltransferase	ABO11304.2
A1S_0873	CP000521	complement(1014177..1014992)	70.5	-0.73	-1.66	0.08	0.23	1	putative arginine-tRNA-protein transferase	ABO11305.2
A1S_0874	CP000521	complement(1015011..1015742)	50.34	-1	-2.01	0.02	0.11	1	leucyl phenylalanyl-tRNA-protein transferase	ABO11306.2
A1S_0875	CP000521	complement(1015863..1016810)	272.56	-0.38	-1.3	0.37	0.62	1	thioredoxin reductase	ABO11307.2
A1S_0876	CP000521	1017080..1020112	211.43	-0.3	-1.23	0.52	0.74	1	putative cell division protein (FstK)	ABO11308.2
A1S_0877	CP000521	1020262..1020882	86.51	-1.08	-2.11	0.01	0.06	1	threonine efflux protein	ABO11309.1
A1S_0878	CP000521	complement(1020925..1021212)	39.05	-0.29	-1.22	0.55	0.76	1	hypothetical protein	ABO11310.1
A1S_0879	CP000521	complement(1021296..1021568)	183.57	-0.17	-1.12	0.69	0.85	1	cell division topological specificity factor	ABO11311.1
A1S_0880	CP000521	complement(1021571..1022383)	766.81	-0.54	-1.45	0.26	0.5	1	minC activating cell division inhibitor a membrane ATPase	ABO11312.2
A1S_0881	CP000521	complement(1022454..1023176)	405.83	-0.4	-1.32	0.32	0.56	1	cell division inhibitor	ABO11313.2
A1S_0882	CP000521	complement(1023297..1024343)	76.87	-0.61	-1.52	0.15	0.36	1	putative membrane protein	ABO11314.2
A1S_0883	CP000521	complement(1024360..1025286)	93.88	-1.17	-2.26	0.00643	0.04	1	putative phospholipid/glycerol acyltransferase	ABO11315.2
A1S_0884	CP000521	1025531..1026184	3574.72	-0.04	-1.03	0.93	0.99	1	putative outer membrane protein	ABO11316.1
A1S_0885	CP000521	1026377..1028416	98.54	0.07	1.05	0.86	0.96	1	ATP-dependent DNA helicase	ABO11317.2
A1S_0886	CP000521	1028441..1028893	187.24	-1.08	-2.11	0.00993	0.06	1	deoxyuridine 5'-triphosphate nucleotidohydrolase	ABO11318.2
A1S_0887	CP000521	1029093..1030511	129.38	0.62	1.54	0.17	0.39	1	phosphomannomutase	ABO11319.2
A1S_0888	CP000521	1030526..1031434	182.08	0.05	1.04	0.91	0.99	1	acetylglutamate kinase	ABO11320.2
A1S_0889	CP000521	1031555..1032337	5.81	1.63	3.09	0.02	0.11	1	hypothetical protein	ABO11321.2
A1S_0890	CP000521	1032446..1033294	71.23	-1.99	-3.97	1.55e-05	0.000439	0.06	putative glutamine amidotransferase	ABO11322.1
A1S_0891	CP000521	1033547..1034002	4.58	-1.53	-2.89	0.1	0.27	1	hemerythrin-like metal-binding protein	ABO11323.1
A1S_0892	CP000521	1034140..1035222	300.43	-0.56	-1.48	0.19	0.41	1	putative membrane protein, hypothetical protein	ABO11324.1 , ABO11325.2
A1S_0893	CP000521	1035222..1035545	152.01	-0.54	-1.46	0.22	0.46	1	putative membrane protein, hypothetical protein	ABO11324.1 , ABO11325.2
A1S_0894	CP000521	complement(1035600..1035998)	332.63	-0.47	-1.38	0.26	0.5	1	outer membrane lipoprotein	ABO11326.2
A1S_0895	CP000521	1036110..1036547	247.26	-0.93	-1.9	0.04	0.14	1	ferric uptake regulator	ABO11327.2
A1S_0896	CP000521	complement(1036617..1037735)	11.63	0.26	1.2	0.58	0.78	1	twitching motility protein	ABO11328.2
A1S_0897	CP000521	complement(1037763..1038800)	11.53	0.99	1.99	0.05	0.16	1	twitching motility protein	ABO11329.1
A1S_0898	CP000521	1038927..1039619	47.11	-0.64	-1.55	0.17	0.38	1	hypothetical protein	ABO11330.2
A1S_0899	CP000521	complement(1039821..1043417)	33.92	-0.87	-1.83	0.04	0.15	1	ATP-dependent dsDNA exonuclease	ABO11331.2
A1S_0900	CP000521	complement(1043427..1044683)	46.37	-1.19	-2.28	0.00379	0.03	1	ATP-dependent dsDNA exonuclease	ABO11332.2
A1S_0901	CP000521	1044842..1045333	9.43	-0.42	-1.34	0.48	0.71	1	hypothetical protein	ABO11333.2
A1S_0902	CP000521	complement(1045401..1045778)	23.42	1.15	2.21	0.05	0.19	1	lactoylglutathione lyase-related protein	ABO11334.2
A1S_0903	CP000521	1046158..1046601	29.75	-1.49	-2.81	0.00165	0.02	1	putative membrane protein	ABO11335.2
A1S_0904	CP000521	1046700..1047605	44.09	0.31	1.24	0.46	0.7	1	putative nucleoside-diphosphate sugar epimerases (SulA family), putative D-amino acid oxidase	ABO11336.2 , ABO11337.2
A1S_0905	CP000521	complement(1047597..1048712)	66.16	-0.16	-1.12	0.68	0.85	1	putative nucleoside-diphosphate sugar epimerases (SulA family), putative D-amino acid oxidase	ABO11336.2 , ABO11337.2
A1S_0906	CP000521	complement(1048738..1049751)	274.26	-0.4	-1.32	0.32	0.57	1	delta-aminolevulinic acid dehydratase	ABO11338.1
A1S_0907	CP000521	1050023..1050391	53.02	-0.16	-1.12	0.77	0.9	1	hypothetical protein	ABO11339.2
A1S_0908	CP000521	1050661..1051812	125.18	0.49	1.41	0.34	0.58	1	RND family multidrug resistance secretion protein	ABO11340.2
A1S_0909	CP000521	1051819..1053342	108.96	0.77	1.71	0.14	0.34	1	putative MFS family drug transporter	ABO11341.2
A1S_0910	CP000521	1053667..1055631	95.49	1.5	2.82	0.00253	0.02	1	gamma-glutamyltranspeptidase precursor	ABO11342.2
A1S_0911	CP000521	1056402..1057004	16.33	-1.26	-2.39	0.07	0.22	1	hypothetical protein	ABO11343.1
A1S_0912	CP000521	1057017..1057517	72.51	-1.45	-2.73	0.01	0.06	1	Ribosomal protein L22	ABO11344.2
A1S_0913	CP000521	1057526..1058632	35.98	-1.85	-3.61	0.00118	0.01	1	hypothetical protein	ABO11345.2
A1S_0914	CP000521	complement(1058641..1059369)	20.51	-1.69	-3.22	0.01	0.08	1	hypothetical protein	ABO11346.1
A1S_0915	CP000521	complement(1061918..1063303)	12.4	1.99	3.97	1.17e-05	0.000352	0.04	putative MFS transporter	ABO11347.2
A1S_0916	CP000521	complement(1063476..1064420)	11.16	1.58	3	0.00693	0.05	1	dihydrodipicolinate synthetase	ABO11348.2
A1S_0917	CP000521	1064608..1065498	18.48	0.49	1.4	0.29	0.54	1	Transcriptional regulator	ABO11349.2
A1S_0918	CP000521	1066108..1066281	1.99	1.14	2.2	0.46	0.69	1	hypothetical protein	ABO11350.1
A1S_0919	CP000521	1066434..1066814	3.29	-0.36	-1.28	0.72	0.87	1	putative permease transmembrane protein	ABO11351.1
A1S_0920	CP000521	1066963..1068876	22.18	-0.04	-1.03	0.93	0.99	1	hypothetical protein	ABO11352.1
A1S_0921	CP000521	complement(1068932..1070266)	69.38	-0.27	-1.21	0.48	0.71	1	arginine/ornithine antiporter	ABO11353.2
A1S_0922	CP000521	complement(1070272..1071150)	101.74	-0.8	-1.74	0.03	0.13	1	putative homocysteine S-methyltransferase family protein	ABO11354.2
A1S_0923	CP000521	complement(1071929..1073569)	703.53	0.24	1.18	0.57	0.77	1	malate dehydrogenase FAD/NAD(P)-binding domain	ABO11355.2
A1S_0924	CP000521	complement(1074081..1074887)	108.53	0.45	1.36	0.28	0.52	1	choline dehydrogenase	ABO11356.1
A1S_0925	CP000521	complement(1074996..1075250)	148.38	0.68	1.6	0.15	0.36	1	choline dehydrogenase	ABO11357.1 , ABO11358.1
A1S_0926	CP000521	complement(1075243..1075740)	218.87	0.62	1.54	0.15	0.36	1	choline dehydrogenase	ABO11357.1 , ABO11358.1
A1S_0927	CP000521	complement(1075836..1077308)	239.17	0.21	1.16	0.62	0.8	1	NAD+-dependent betaine aldehyde dehydrogenase, bet gene repressor	ABO11359.2 , ABO11360.2
A1S_0928	CP000521	complement(1077301..1077924)	116.49	0.1	1.07	0.82	0.94	1	NAD+-dependent betaine aldehyde dehydrogenase, bet gene repressor	ABO11359.2 , ABO11360.2
A1S_0929	CP000521	1078190..1079812	159.57	1.54	2.91	0.000327	0.00485	1	putative choline/carnitine/betaine transporter family protein	ABO11361.2
A1S_0930	CP000521	1080152..1081495	280.21	0.53	1.44	0.24	0.49	1	high-affinity choline transporter (BCCT family)	ABO11362.1
A1S_0931	CP000521	1081558..1081995	139.83	0.4	1.32	0.34	0.59	1	high-affinity choline transporter (BCCT family)	ABO11363.1
A1S_0932	CP000521	1082007..1082621	213.1	0.56	1.48	0.3	0.55	1	putative membrane protein	ABO11364.2
A1S_0933	CP000521	1082883..1083398	140.44	-0.57	-1.49	0.21	0.44	1	putative acyl-CoA thioester hydrolase	ABO11365.2
A1S_0934	CP000521	1084208..1085206	34.81	-0.47	-1.39	0.27	0.51	1	putative cobalamin synthesis protein	ABO11366.2
A1S_0935	CP000521	complement(1085244..1086506)	8.09	0.79	1.73	0.17	0.38	1	aerobic C4-dicarboxylate transport protein	ABO11367.2
A1S_0936	CP000521	1086695..1087225	19.74	-1.35	-2.55	0.05	0.17	1	hypothetical protein	ABO11368.2
A1S_0937	CP000521	1087312..1087653	86.92	-0.45	-1.37	0.33	0.57	1	peptidyl-prolyl cis-trans isomerase	ABO11369.1
A1S_0938	CP000521	1087890..1089884	49.36	0.04	1.03	0.92	0.99	1	putative lipoprotein, hypothetical protein	ABO11370.2 , ABS90006.1
A1S_0939	CP000521	1089898..1091157	123.46	0.31	1.24	0.49	0.72	1	hypothetical protein, putative transport protein	ABS90006.1 , ABO11371.2
A1S_0940	CP000521	1091240..1091659	114.56	-0.48	-1.39	0.33	0.58	1	putative membrane protein	ABO11372.2
A1S_0941	CP000521	complement(1091762..1092550)	34.82	0.12	1.09	0.78	0.91	1	Enoyl-CoA hydratase/isomerase	ABO11373.2
A1S_0942	CP000521	1092797..1093378	21.44	0.56	1.48	0.23	0.47	1	putative nucleoside/purine/pyrimidine transport protein (NMN family) (PnuC)	ABO11374.2
A1S_0943	CP000521	1093393..1093692	5.33	0.21	1.16	0.8	0.92	1	hypothetical protein	ABO11375.1
A1S_0944	CP000521	complement(1093741..1094541)	26.36	-0.71	-1.64	0.14	0.34	1	putative transcriptional regulator (PcaU-like)	ABO11376.2
A1S_0945	CP000521	1094827..1095132	1.01	3.48	11.15	0.22	0.45	1	putative ferredoxin	ABO11377.2
A1S_0946	CP000521	1095160..1095459	12.66	3.36	10.25	0.000284	0.0044	1	hypothetical protein	ABO11378.2
A1S_0947	CP000521	1095476..1096543	34.32	2.72	6.57	8.04e-07	3.71e-05	0.00305	putative vanillate O-demethylase oxygenase subunit (VanA-like), putative short-chain dehydrogenase	ABO11379.2 , ABO11380.2
A1S_0948	CP000521	1096536..1097300	17.06	1.98	3.95	0.000957	0.01	1	putative vanillate O-demethylase oxygenase subunit (VanA-like), putative short-chain dehydrogenase	ABO11379.2 , ABO11380.2
A1S_0949	CP000521	1097312..1098241	14.36	2.6	6.04	3.37e-05	0.000835	0.13	putative dioxygenase	ABO11381.2
A1S_0950	CP000521	1098346..1098690	11.84	2.25	4.76	0.00365	0.03	1	putative ferredoxin reductase subunit of phenylpropionate dioxygenase	ABO11382.1
A1S_0951	CP000521	1098849..1099481	8.28	2.28	4.84	0.00171	0.02	1	putative ferredoxin reductase subunit of phenylpropionate dioxygenase	ABO11383.1
A1S_0952	CP000521	1099524..1100735	11.26	2.19	4.55	0.000412	0.00578	1	putative permease (MFS superfamily)	ABO11384.2
A1S_0953	CP000521	1100770..1101291	11.89	0.52	1.43	0.34	0.59	1	hypothetical protein	ABO11385.2
A1S_0954	CP000521	1101328..1102152	14.79	1.73	3.31	0.00401	0.03	1	putative hydrolase	ABO11386.2
A1S_0955	CP000521	1102168..1102962	11.73	1.73	3.32	0.00311	0.03	1	putative short-chain dehydrogenase	ABO11387.2
A1S_0956	CP000521	1102978..1103769	11.54	1.96	3.88	0.000977	0.01	1	putative dinucleotide-utilizing enzyme	ABO11388.2
A1S_0957	CP000521	1103783..1105249	10.91	1.05	2.07	0.03	0.13	1	putative aldehyde dehydrogenase	ABO11389.2
A1S_0958	CP000521	1105288..1106928	12.83	0.94	1.92	0.06	0.21	1	putative acetolactate synthase (IlvB-like)	ABO11390.2
A1S_0959	CP000521	1107084..1108280	5.48	1.32	2.49	0.03	0.11	1	putative signal peptide, putative permease (MFS superfamily)	ABO11391.2 , ABO11392.2
A1S_0960	CP000521	complement(1108270..1109640)	32.47	1.42	2.67	0.00081	0.00969	1	putative signal peptide, putative permease (MFS superfamily)	ABO11391.2 , ABO11392.2
A1S_0961	CP000521	1109875..1110357	9.33	-0.88	-1.83	0.17	0.38	1	peptide deformylase 2	ABO11393.2
A1S_0962	CP000521	1110536..1111858	172.6	-0.28	-1.21	0.53	0.75	1	putative glutaminase, putative transcriptional regulator (AraC family)	ABO11394.2 , ABO11395.2
A1S_0963	CP000521	complement(1111825..1112613)	44.72	0.29	1.22	0.54	0.75	1	putative glutaminase, putative transcriptional regulator (AraC family)	ABO11394.2 , ABO11395.2
A1S_0964	CP000521	1112720..1113940	48.39	1.97	3.92	5.61e-07	2.8e-05	0.00212	fosmidomycin/multidrug transport protein (MFS superfamily)	ABO11396.2
A1S_0965	CP000521	complement(1115598..1116743)	86.28	0.39	1.31	0.27	0.51	1	mutarotase precursor	ABO11397.2
A1S_0966	CP000521	complement(1117394..1118299)	12.83	0.6	1.51	0.2	0.44	1	transcriptional regulatory protein	ABO11398.2
A1S_0967	CP000521	1118454..1119203	11.67	1.7	3.24	0.00182	0.02	1	putative short-chain type regulator dehydrogenase	ABO11399.1
A1S_0968	CP000521	1119279..1120580	15.12	2.72	6.6	4.95e-08	3.6e-06	0.000187	putative phthalate transporter	ABO11400.2
A1S_0969	CP000521	1120600..1121445	11.39	2.02	4.06	0.000975	0.01	1	transketolase	ABO11401.2
A1S_0970	CP000521	1121456..1122460	20.37	1.49	2.81	0.00172	0.02	1	putative transketolase beta subunit protein	ABO11402.2
A1S_0971	CP000521	complement(1122541..1126227)	19.39	1.62	3.08	0.0001	0.00192	0.38	methionine synthase	ABO11403.2
A1S_0972	CP000521	1126786..1128321	367.51	0.000739	1	1	1	1	phosphate transporter	ABO11404.1
A1S_0973	CP000521	1128484..1129818	25.23	-0.19	-1.14	0.65	0.83	1	D-serine deaminase (dehydratase)	ABO11405.2
A1S_0974	CP000521	complement(1129862..1130131)	96.42	-0.13	-1.09	0.78	0.91	1	hypothetical protein	ABO11406.1 , ABO11407.1
A1S_0975	CP000521	complement(1130112..1131320)	170.5	-0.51	-1.43	0.24	0.48	1	hypothetical protein	ABO11406.1 , ABO11407.1
A1S_0976	CP000521	complement(1132221..1133228)	14.06	1.85	3.6	0.000478	0.00652	1	hypothetical protein, arylsulfatase	ABO11408.2 , ABO11409.2
A1S_0977	CP000521	complement(1133225..1134901)	8.09	1.13	2.19	0.01	0.07	1	hypothetical protein, arylsulfatase	ABO11408.2 , ABO11409.2
A1S_0978	CP000521	complement(1135072..1135689)	19.05	-0.58	-1.49	0.24	0.48	1	putative membrane protein	ABO11410.2
A1S_0979	CP000521	1135847..1136485	338.39	-0.22	-1.16	0.64	0.82	1	putative membrane-bound protein in GNT I transport system (GntY)	ABO11411.2
A1S_0980	CP000521	1136706..1138292	729.82	-1.98	-3.95	5.48e-05	0.00124	0.21	ferric enterobactin receptor precursor	ABO11412.1
A1S_0981	CP000521	1138400..1138918	255.15	-3.16	-8.95	3.52e-10	4.44e-08	1.33e-06	ferric enterobactin receptor precursor	ABO11413.1
A1S_0982	CP000521	complement(1138941..1139870)	54.9	-1.01	-2.02	0.03	0.12	1	hypothetical protein	ABO11414.2
A1S_0983	CP000521	complement(1139974..1140999)	69.52	-0.95	-1.93	0.05	0.17	1	lipase, hypothetical protein	ABO11415.2 , ABS90012.1
A1S_0984	CP000521	1141284..1141898	532.03	-1.2	-2.3	0.00435	0.03	1	putative carbonic anhydrase	ABO11416.2
A1S_0985	CP000521	complement(1141931..1142491)	18.1	-0.55	-1.46	0.23	0.47	1	multifunctional protein	ABO11417.2
A1S_0986	CP000521	1142599..1143291	17.6	0.37	1.3	0.46	0.69	1	putative transport protein	ABO11418.2
A1S_0987	CP000521	1143295..1145754	22.76	0.05	1.04	0.9	0.98	1	putative membrane protein	ABO11419.2
A1S_0988	CP000521	complement(1145756..1146565)	18.68	-0.14	-1.11	0.77	0.91	1	hypothetical protein	ABO11420.2
A1S_0989	CP000521	1146642..1147319	40.44	-0.78	-1.72	0.09	0.25	1	monofunctional biosynthetic peptidoglycan transglycosylase	ABO11421.2
A1S_0990	CP000521	1147424..1149505	106.52	-0.32	-1.25	0.45	0.69	1	polyphosphate kinase	ABO11422.2
A1S_0991	CP000521	1149745..1150335	7.27	-0.85	-1.8	0.2	0.44	1	hypothetical protein	ABO11423.2
A1S_0992	CP000521	complement(1150365..1151273)	285.75	-0.01	-1.01	0.97	1	1	transcriptional regulator (LysR family)	ABO11424.2
A1S_0993	CP000521	complement(1151280..1152224)	135.46	-0.26	-1.2	0.52	0.74	1	estB	ABO11425.2
A1S_0994	CP000521	complement(1152279..1153460)	126.75	-0.75	-1.68	0.08	0.23	1	rubredoxin reductase	ABO11426.2
A1S_0995	CP000521	complement(1153553..1153717)	30.86	-1.66	-3.15	0.03	0.12	1	rubredoxin	ABO11427.1
A1S_0996	CP000521	1154161..1154598	2.46	0.19	1.14	0.85	0.95	1	hypothetical protein	ABO11428.2
A1S_0997	CP000521	complement(1154668..1155156)	8.37	-0.27	-1.2	0.67	0.84	1	hypothetical protein	ABO11429.2
A1S_0998	CP000521	1155414..1156943	228.17	-0.12	-1.09	0.72	0.88	1	lysyl-tRNA-synthase	ABO11430.2
A1S_0999	CP000521	1157133..1158575	190.54	-0.87	-1.83	0.05	0.16	1	putative signal peptide	ABO11431.1
A1S_1000	CP000521	1158958..1159866	453.68	-0.3	-1.23	0.45	0.68	1	sulfate adenylyltransferase subunit 2	ABO11432.2
A1S_1001	CP000521	1159897..1161510	449.73	0.08	1.06	0.88	0.97	1	ATP-sulfurylase subunit 1	ABO11433.2
A1S_1002	CP000521	complement(1161563..1162111)	64.13	-0.63	-1.54	0.21	0.45	1	hypothetical protein	ABO11434.1
A1S_1003	CP000521	1162334..1162816	34.95	-0.62	-1.54	0.16	0.38	1	hypothetical protein	ABO11435.2
A1S_1004	CP000521	complement(1162892..1164229)	266.39	0.2	1.14	0.61	0.8	1	citrate transporter	ABO11436.2
A1S_1005	CP000521	complement(1164783..1166108)	87	-0.78	-1.72	0.07	0.22	1	putative hemolysin-related protein	ABO11437.2
A1S_1006	CP000521	complement(1166232..1166681)	230.41	-0.59	-1.51	0.1	0.28	1	putative transcriptional regulator	ABO11438.1
A1S_1007	CP000521	complement(1166788..1167114)	238.93	-0.43	-1.35	0.24	0.48	1	putative transcriptional regulator	ABO11439.1
A1S_1008	CP000521	1167811..1169415	271.2	0.83	1.77	0.02	0.09	1	isocitrate lyase	ABO11440.2
A1S_1009	CP000521	complement(1169600..1169956)	57.28	-0.64	-1.56	0.28	0.53	1	putative lipoprotein	ABO11441.2
A1S_1010	CP000521	complement(1170160..1170483)	8.21	0.55	1.46	0.47	0.7	1	hypothetical protein	ABO11442.1
A1S_1011	CP000521	1170815..1171552	4.99	-0.36	-1.29	0.58	0.78	1	urease accessory protein	ABO11443.2
A1S_1012	CP000521	1171654..1171956	2.67	1.2	2.3	0.33	0.57	1	EsvC	ABO11444.2
A1S_1013	CP000521	1171969..1172289	7.21	-0.28	-1.22	0.71	0.87	1	urease beta subunit, hypothetical protein	ABO11445.2 , ABS90013.2
A1S_1014	CP000521	1172750..1174450	25.06	0.19	1.14	0.63	0.81	1	urease alpha subunit	ABO11446.2
A1S_1015	CP000521	1174520..1175002	24.59	-0.22	-1.16	0.65	0.82	1	urease accessory protein	ABO11447.2 , ABO11448.2
A1S_1016	CP000521	1174989..1175654	16.97	-0.18	-1.13	0.72	0.87	1	urease accessory protein	ABO11447.2 , ABO11448.2
A1S_1017	CP000521	1175709..1176293	17.58	-0.87	-1.83	0.06	0.2	1	hypothetical protein, urease accessory protein	ABS90014.1 , ABO11449.2
A1S_1018	CP000521	1176303..1176872	60.08	-0.25	-1.19	0.59	0.79	1	urease accessory protein	ABO11450.2
A1S_1019	CP000521	complement(1176914..1177465)	36.24	-0.84	-1.79	0.1	0.28	1	putative methyltransferase, penicillin-binding protein 2	ABO11451.2 , ABO11452.2
A1S_1020	CP000521	complement(1177465..1179483)	68.47	-0.21	-1.15	0.65	0.83	1	putative methyltransferase, penicillin-binding protein 2	ABO11451.2 , ABO11452.2
A1S_1021	CP000521	1179720..1180238	31.4	-0.63	-1.55	0.26	0.5	1	putative signal peptide	ABO11453.2
A1S_1022	CP000521	1180299..1181612	69.07	-0.00365	-1	0.99	1	1	putative membrane protein	ABO11454.2
A1S_1023	CP000521	1181699..1182352	471.15	-0.63	-1.55	0.14	0.35	1	adenylate kinase	ABO11455.2
A1S_1024	CP000521	complement(1182591..1183283)	53.84	0.1	1.07	0.83	0.94	1	endonuclease III DNA glycosylase/apyrimidinic (AP) lyase	ABO11456.2
A1S_1025	CP000521	complement(1183284..1184075)	34.93	0.58	1.49	0.27	0.51	1	putative iron-sulfur protein	ABO11457.2
A1S_1026	CP000521	1184407..1185750	42.44	0.05	1.03	0.91	0.98	1	glutamate dehydrogenase	ABO11458.2
A1S_1027	CP000521	complement(1185806..1186915)	603.56	-0.15	-1.11	0.76	0.9	1	putative signal peptide	ABO11459.2
A1S_1028	CP000521	complement(1187085..1187861)	74.49	0.12	1.09	0.78	0.91	1	hypothetical protein	ABO11460.2
A1S_1029	CP000521	complement(1187974..1188453)	39.25	-0.18	-1.13	0.73	0.88	1	hypothetical protein	ABO11461.2
A1S_1030	CP000521	complement(1188755..1190305)	1394.65	0.31	1.24	0.4	0.65	1	DNA-binding ATP-dependent protease La	ABO11462.1
A1S_1031	CP000521	complement(1190430..1191086)	661.55	-0.65	-1.57	0.12	0.32	1	DNA-binding ATP-dependent protease La	ABO11463.1
A1S_1032	CP000521	1191963..1197584	14.14	-0.57	-1.48	0.16	0.37	1	hypothetical protein	ABO11464.2
A1S_1033	CP000521	1197642..1198421	24.04	-1.35	-2.55	0.02	0.08	1	putative antigen	ABO11465.2
A1S_1034	CP000521	complement(1198532..1199116)	9.73	0.74	1.67	0.32	0.56	1	putative ligase	ABO11466.2
A1S_1035	CP000521	1199358..1199699	2.41	-0.68	-1.6	0.54	0.75	1	hypothetical protein	ABO11467.2
A1S_1036	CP000521	complement(1200726..1201010)	105.28	-0.34	-1.26	0.44	0.68	1	hypothetical protein	ABO11468.2 , ABO11469.2
A1S_1037	CP000521	complement(1201007..1201567)	182.48	-0.54	-1.46	0.21	0.45	1	hypothetical protein	ABO11468.2 , ABO11469.2
A1S_1038	CP000521	1201632..1202264	287.53	0.11	1.08	0.78	0.91	1	hypothetical protein	ABO11470.2
A1S_1039	CP000521	1202332..1203654	159.39	0.18	1.13	0.65	0.83	1	aminopeptidase P	ABO11471.2
A1S_1040	CP000521	1203686..1204894	134.34	0.09	1.06	0.85	0.95	1	ubiH protein 2-octaprenyl-6-methoxyphynol hydroxylase, FAD/NAD(P)-binding, putative FAD-dependent monooxygenase	ABO11472.2 , ABO11473.2
A1S_1041	CP000521	1204891..1206123	110.99	0.03	1.02	0.94	1	1	ubiH protein 2-octaprenyl-6-methoxyphynol hydroxylase, FAD/NAD(P)-binding, putative FAD-dependent monooxygenase	ABO11472.2 , ABO11473.2
A1S_1042	CP000521	1206333..1206584	281.32	-1.95	-3.87	1.96e-05	0.000527	0.07	hypothetical protein	ABO11474.1
A1S_1043	CP000521	complement(1206639..1207040)	26.1	0.65	1.56	0.27	0.52	1	putative transcriptional regulator	ABO11475.2
A1S_1044	CP000521	complement(1207072..1207206)	1.85	-1.17	-2.26	0.5	0.73	1	Co/Zn/Cd efflux system	ABO11476.1 , ABO11477.2
A1S_1045	CP000521	1207106..1207747	104.02	1.11	2.17	0.00946	0.06	1	Co/Zn/Cd efflux system	ABO11476.1 , ABO11477.2
A1S_1046	CP000521	complement(1207805..1208392)	306.08	2.44	5.44	1.32e-06	5.86e-05	0.00498	Lysine exporter protein (LYSE/YGGA)	ABO11478.2
A1S_1047	CP000521	1208515..1209405	11.42	0.01	1.01	0.98	1	1	replication initiation inhibitor	ABO11479.2
A1S_1048	CP000521	complement(1209889..1210725)	27.77	-1.04	-2.06	0.02	0.1	1	putative methyltransferase	ABO11480.2
A1S_1049	CP000521	1210799..1211320	5.14	0.39	1.31	0.64	0.82	1	hypothetical protein	ABO11481.2
A1S_1050	CP000521	1211401..1212108	293.3	0.05	1.04	0.91	0.99	1	putative signal peptide	ABO11482.2
A1S_1051	CP000521	1212112..1212975	59.71	-0.55	-1.47	0.23	0.47	1	esterase	ABO11483.2
A1S_1052	CP000521	complement(1212998..1213741)	63.05	-0.37	-1.29	0.38	0.62	1	putative NADH pyrophosphatase, hypothetical protein	ABO11484.2 , ABO11485.2
A1S_1053	CP000521	complement(1213741..1215384)	20.67	-0.02	-1.01	0.96	1	1	putative NADH pyrophosphatase, hypothetical protein	ABO11484.2 , ABO11485.2
A1S_1054	CP000521	complement(1215518..1217011)	49.5	-0.61	-1.52	0.16	0.38	1	hypothetical protein	ABO11486.2
A1S_1055	CP000521	1217130..1220345	314.92	-0.26	-1.2	0.52	0.74	1	hypothetical protein	ABO11487.2
A1S_1056	CP000521	1220361..1222196	25.26	-0.36	-1.28	0.37	0.62	1	putative oligopeptide transport protein	ABO11488.2
A1S_1057	CP000521	1222226..1223278	14.57	-0.16	-1.12	0.71	0.87	1	putative oligopeptide transport protein	ABO11489.2 , ABO11490.2
A1S_1058	CP000521	1223278..1224288	52.24	0.7	1.62	0.11	0.29	1	putative oligopeptide transport protein	ABO11489.2 , ABO11490.2
A1S_1059	CP000521	1224308..1224709	3.95	-0.37	-1.29	0.64	0.82	1	putative oligopeptide transport protein	ABO11491.1
A1S_1060	CP000521	1224897..1225391	12.78	-0.43	-1.35	0.46	0.7	1	putative oligopeptide transport protein	ABO11492.1
A1S_1061	CP000521	1225489..1225857	10.79	-0.76	-1.69	0.26	0.5	1	putative oligopeptide transport protein	ABO11493.1
A1S_1062	CP000521	1226043..1227287	42.93	0.07	1.05	0.86	0.96	1	putative FMN oxidoreductase	ABO11494.2
A1S_1063	CP000521	complement(1227346..1229460)	127.07	-0.68	-1.61	0.14	0.35	1	TonB-dependent siderophore receptor	ABO11495.2
A1S_1065	CP000521	complement(1229738..1230400)	243.84	-0.44	-1.36	0.31	0.56	1	ribonuclease T, dihydroorotase	ABO11496.2 , ABO11497.2
A1S_1066	CP000521	complement(1230385..1231419)	337.8	-0.6	-1.52	0.13	0.32	1	ribonuclease T, dihydroorotase	ABO11496.2 , ABO11497.2
A1S_1067	CP000521	1231569..1232831	9.08	-0.9	-1.87	0.04	0.16	1	GGDEF	ABO11498.2
A1S_1068	CP000521	complement(1232890..1233336)	614.16	-0.64	-1.56	0.12	0.31	1	argininosuccinate synthetase	ABO11499.1
A1S_1069	CP000521	complement(1233575..1234138)	503.16	-0.89	-1.86	0.04	0.16	1	argininosuccinate synthetase	ABO11500.1
A1S_1070	CP000521	1235019..1237049	31.9	0.54	1.45	0.21	0.44	1	24-dienoyl-CoA reductase	ABO11501.2
A1S_1072	CP000521	1239533..1240297	21.11	-1.3	-2.47	0.00695	0.05	1	hypothetical protein	ABO11502.2 , ABS90022.2
A1S_1073	CP000521	1240901..1250797	27.15	-0.51	-1.43	0.27	0.52	1	Hemolysin-type calcium-binding region	ABO11503.2
A1S_1074	CP000521	complement(1252212..1252571)	17.55	-1.22	-2.33	0.03	0.14	1	hypothetical protein	ABO11504.2
A1S_1075	CP000521	complement(1252573..1253814)	10.12	0.29	1.23	0.52	0.74	1	D-amino-acid dehydrogenase	ABO11505.2
A1S_1076	CP000521	complement(1253895..1254737)	8.31	-0.45	-1.36	0.46	0.7	1	transcription regulator LysR family	ABO11506.2
A1S_1077	CP000521	1254889..1256316	4.08	0.9	1.87	0.12	0.32	1	hypothetical protein	ABO11507.2
A1S_1078	CP000521	complement(1256498..1257316)	1.83	-1.86	-3.63	0.15	0.36	1	hypothetical protein	ABO11508.2
A1S_1079	CP000521	1257772..1259520	24.08	-1.08	-2.12	0.01	0.07	1	dichlorophenol hydroxylase	ABO11509.2
A1S_1080	CP000521	1259982..1260860	127.93	-0.8	-1.74	0.05	0.17	1	putative lipoprotein	ABO11510.2
A1S_1081	CP000521	1262185..1262736	3.28	0.35	1.27	0.68	0.85	1	putative transcriptional regulator	ABO11511.1
A1S_1082	CP000521	complement(1263572..1263931)	66.74	0.29	1.23	0.54	0.76	1	hypothetical protein	ABO11512.1
A1S_1083	CP000521	complement(1264315..1265610)	46.48	0.26	1.2	0.53	0.75	1	aromatic amino acid transporter (APC family)	ABO11513.1
A1S_1084	CP000521	complement(1265818..1267263)	71.66	-0.34	-1.27	0.42	0.66	1	Glycine/D-amino acid oxidases (deaminating)	ABO11514.2
A1S_1085	CP000521	complement(1267283..1268614)	8.96	1.6	3.02	0.00691	0.05	1	Amino acid transporter	ABO11515.2
A1S_1086	CP000521	complement(1268809..1269516)	25.87	0.89	1.85	0.09	0.27	1	hypothetical protein	ABO11516.1
A1S_1087	CP000521	complement(1269582..1270301)	15.96	-0.25	-1.19	0.61	0.8	1	GntR-family transcriptional regulator	ABO11517.2
A1S_1088	CP000521	complement(1270361..1271131)	51.68	1.52	2.87	0.000196	0.00328	0.74	hypothetical protein	ABO11518.2
A1S_1089	CP000521	complement(1271160..1272590)	46.72	0.9	1.87	0.03	0.13	1	hypothetical protein	ABO11519.2
A1S_1090	CP000521	complement(1272908..1273426)	8.99	-0.23	-1.17	0.68	0.85	1	putative transcription regulator (AsnC family)	ABO11520.2
A1S_1091	CP000521	1273508..1273981	28.89	-0.03	-1.02	0.95	1	1	succinylornithine transaminase (carbon starvation protein C)	ABO11521.1
A1S_1092	CP000521	1274184..1274702	13.49	0.88	1.84	0.14	0.35	1	succinylornithine transaminase (carbon starvation protein C), Arginine/ornithine N-succinyltransferase beta subunit	ABO11522.1 , ABO11523.2
A1S_1093	CP000521	1274699..1275793	21.64	0.97	1.95	0.05	0.19	1	succinylornithine transaminase (carbon starvation protein C), Arginine/ornithine N-succinyltransferase beta subunit	ABO11522.1 , ABO11523.2
A1S_1094	CP000521	1276193..1277656	37.46	0.7	1.62	0.08	0.23	1	D-serine/D-alanine/glycine transporter	ABO11524.2
A1S_1095	CP000521	complement(1279525..1280985)	26.44	-0.19	-1.14	0.62	0.8	1	Aldehyde dehydrogenase	ABO11525.2
A1S_1096	CP000521	1281115..1282185	14.55	-0.06	-1.04	0.91	0.99	1	hypothetical protein	ABO11526.2
A1S_1097	CP000521	complement(1282201..1283097)	15.93	-0.23	-1.17	0.65	0.83	1	putative membrane protein	ABO11527.2
A1S_1098	CP000521	complement(1283223..1284770)	11.44	1.32	2.49	0.00693	0.05	1	D-galactarate dehydrogenase	ABO11528.2
A1S_1099	CP000521	complement(1284841..1286199)	11.32	2.47	5.53	9.27e-06	0.00029	0.04	D-glucarate/D-galactarate permease (MFS superfamily)	ABO11529.2
A1S_1100	CP000521	1286485..1287816	10.41	1.22	2.33	0.00795	0.05	1	D-glucarate dehydratase	ABO11530.2
A1S_1101	CP000521	1287979..1288890	11.41	0.39	1.31	0.42	0.66	1	5-dehydro-4-deoxyglucarate dehydratase	ABO11531.2
A1S_1102	CP000521	1288921..1290507	40.17	1.15	2.22	0.00462	0.03	1	2-ketoglutarate semialdehyde dehydrogenase	ABO11532.2
A1S_1103	CP000521	1290751..1291464	43.87	-0.33	-1.26	0.51	0.73	1	putative transcriptional regulator (GntR family)	ABO11533.2
A1S_1104	CP000521	complement(1291529..1293280)	28.8	2.34	5.05	2.06e-07	1.2e-05	0.00078	chlorogenate esterase	ABO11534.2
A1S_1105	CP000521	complement(1293314..1293703)	7.42	2.87	7.3	0.00176	0.02	1	hypothetical protein	ABO11535.2
A1S_1106	CP000521	complement(1293744..1294280)	7.04	2.71	6.55	0.00229	0.02	1	hypothetical protein	ABO11536.1
A1S_1107	CP000521	complement(1294337..1295587)	6.03	1.87	3.66	0.0014	0.01	1	porin	ABO11537.2
A1S_1108	CP000521	complement(1295671..1296810)	3.23	2.15	4.43	0.01	0.06	1	acyl coenzyme A dehydrogenase	ABO11538.2
A1S_1109	CP000521	complement(1296885..1298762)	11.8	1.58	2.98	0.00251	0.02	1	coenzyme A ligase	ABO11539.2
A1S_1110	CP000521	complement(1298853..1300304)	39.41	1.5	2.82	0.000231	0.00379	0.87	hydroxybenzaldehyde dehydrogenase	ABO11540.2
A1S_1111	CP000521	complement(1300342..1301175)	19.03	0.93	1.91	0.05	0.19	1	enoyl-CoA hydratase/lyase	ABO11541.2
A1S_1112	CP000521	1301428..1302660	7.85	1.32	2.5	0.04	0.16	1	putative hydroxycinnamate transporter	ABO11542.2
A1S_1113	CP000521	1302731..1303189	30.48	-2.22	-4.65	6.29e-05	0.00138	0.24	putative transcriptional regulator	ABO11543.2
A1S_1114	CP000521	1303308..1303988	28.56	-0.19	-1.14	0.69	0.85	1	transcriptional regulator for ferulate or vanillate catabolism (GntR family)	ABO11544.2
A1S_1115	CP000521	complement(1304032..1304976)	23.46	1.32	2.5	0.01	0.06	1	vanillate O-demethylase oxidoreductase	ABO11545.2
A1S_1116	CP000521	complement(1304989..1306164)	14.51	1.71	3.27	0.000429	0.00597	1	vanillate O-demethylase oxygenase subunit	ABO11546.2
A1S_1117	CP000521	1306557..1307903	7.49	3.13	8.73	6.27e-07	3.08e-05	0.00238	vanillate transporter (MFS superfamily)	ABO11547.2
A1S_1118	CP000521	1307935..1309215	4.33	1.7	3.26	0.02	0.08	1	putative porin for vanillate trafficking (VanP)	ABO11548.2
A1S_1119	CP000521	complement(1309275..1310945)	17.13	0.52	1.43	0.26	0.51	1	Choline dehydrogenase-related flavoprotein	ABO11549.2
A1S_1120	CP000521	complement(1310974..1311294)	11.11	3.09	8.52	0.00089	0.01	1	lipase/esterase	ABO11550.1
A1S_1121	CP000521	complement(1311318..1311866)	10.04	2.13	4.38	0.00432	0.03	1	lipase/esterase	ABO11551.2
A1S_1122	CP000521	complement(1311939..1312793)	30.22	0.92	1.9	0.06	0.2	1	putative short-chain dehydrogenase	ABO11552.2
A1S_1123	CP000521	complement(1312838..1314325)	47.08	0.66	1.58	0.19	0.42	1	putative flavin-binding monooxygenase	ABO11553.2
A1S_1124	CP000521	1314462..1315475	10.9	0.36	1.28	0.43	0.67	1	transcriptional regulator AraC family	ABO11554.2
A1S_1125	CP000521	complement(1315487..1316362)	4.36	0.1	1.07	0.89	0.97	1	putative transferase	ABO11555.2
A1S_1126	CP000521	complement(1316474..1317976)	7.03	0.76	1.69	0.18	0.4	1	hypothetical protein, putative flavin-binding monooxygenase	ABS90026.1 , ABO11556.2
A1S_1127	CP000521	complement(1318022..1318855)	7.65	1.48	2.79	0.01	0.07	1	oxidoreductase short chain dehydrogenase/reductase family	ABO11557.2
A1S_1128	CP000521	complement(1318918..1319877)	2.83	-0.34	-1.27	0.63	0.81	1	hypothetical protein	ABO11558.2
A1S_1129	CP000521	1320403..1321026	6.79	-1.24	-2.36	0.09	0.27	1	hypothetical repressor protein	ABO11559.2
A1S_1130	CP000521	complement(1321091..1321813)	9.87	0.73	1.66	0.2	0.43	1	Pirin-like:Cupin 2 barrel, hypothetical protein	ABO11560.2 , ABS90027.1
A1S_1131	CP000521	1322324..1323286	5.25	1.01	2.01	0.16	0.37	1	hypothetical protein	ABO11561.2
A1S_1132	CP000521	1323352..1324182	12.39	1.92	3.79	0.00137	0.01	1	oxidoreductase short chain dehydrogenase/reductase family	ABO11562.2
A1S_1133	CP000521	1324206..1324697	10.15	1.51	2.84	0.03	0.12	1	putative flavin-binding monooxygenase	ABO11563.1
A1S_1134	CP000521	1324805..1325755	14.78	2.2	4.61	0.00074	0.00912	1	putative flavin-binding monooxygenase	ABO11564.1
A1S_1135	CP000521	1326784..1327044	115.12	-0.44	-1.36	0.3	0.55	1	putative transporter	ABO11565.1
A1S_1136	CP000521	1327347..1327994	214.88	-0.14	-1.1	0.76	0.9	1	putative transporter	ABO11566.1
A1S_1137	CP000521	1328106..1329104	99.26	-0.26	-1.19	0.54	0.76	1	adenosine deaminase	ABO11567.2
A1S_1138	CP000521	complement(1329148..1329705)	39.01	0.16	1.12	0.75	0.89	1	putative cytochrome	ABO11568.2
A1S_1139	CP000521	1329945..1330334	153.95	-0.87	-1.83	0.04	0.14	1	putative signal peptide	ABO11569.2
A1S_1140	CP000521	1330400..1330966	119.17	0.68	1.6	0.13	0.33	1	RNAse HII	ABO11570.2
A1S_1141	CP000521	complement(1331036..1331290)	331.54	-0.1	-1.07	0.81	0.93	1	Carbon storage regulator	ABO11571.2
A1S_1142	CP000521	complement(1331537..1332817)	538.9	-0.54	-1.45	0.25	0.5	1	aspartate kinase	ABO11572.2
A1S_1143	CP000521	complement(1336526..1336966)	14.3	2.83	7.13	0.000272	0.00429	1	hypothetical protein	ABO11573.1
A1S_1144	CP000521	complement(1337194..1337985)	35.14	-0.35	-1.28	0.39	0.64	1	merops peptidase family S24	ABO11574.2
A1S_1145	CP000521	1337988..1338236	31.67	2.2	4.59	0.00035	0.00506	1	putative Cro protein	ABO11575.1
A1S_1146	CP000521	1339126..1340040	17.24	2.57	5.94	2.61e-06	9.87e-05	0.00987	hypothetical protein, site-specific DNA-methyltransferase, Site-specific DNA methylase-like protein	ABS90033.1 , ABO11576.2 , ABO11577.1 , ABS90034.2
A1S_1147	CP000521	complement(1339221..1339976)	0	NaN	NaN	NaN	NaN	NaN	site-specific DNA-methyltransferase, Site-specific DNA methylase-like protein	ABO11576.2 , ABO11577.1
A1S_1148	CP000521	1342739..1343140	1.25	-2.14	-4.4	0.19	0.42	1	hypothetical protein	ABS90038.1 , ABO11578.2
A1S_1149	CP000521	1344551..1344979	2.25	2.34	5.07	0.1	0.27	1	hypothetical protein	ABO11579.2 , ABO11580.2
A1S_1150	CP000521	1344948..1345589	1.83	1.27	2.41	0.31	0.56	1	hypothetical protein	ABO11579.2 , ABO11580.2
A1S_1151	CP000521	1345648..1346124	0.13	-2.22	-4.67	0.55	0.76	1	hypothetical protein, putative helicase	ABO11581.1 , ABO11582.2
A1S_1152	CP000521	1346102..1347628	3.66	1.8	3.48	0.01	0.07	1	hypothetical protein, putative helicase	ABO11581.1 , ABO11582.2
A1S_1153	CP000521	1347637..1348971	9	1.16	2.23	0.05	0.17	1	putative phage-related protein, putative bacteriophage protein	ABO11583.2 , ABO11584.2
A1S_1154	CP000521	1348916..1349728	13.23	1.34	2.53	0.02	0.1	1	putative phage-related protein, putative bacteriophage protein, hypothetical protein	ABO11583.2 , ABO11584.2 , ABS90040.2
A1S_1155	CP000521	1350882..1352084	8.86	1.51	2.84	0.01	0.06	1	putative phage-related protein	ABO11585.1
A1S_1156	CP000521	1352098..1352568	11.38	1.15	2.22	0.12	0.31	1	hypothetical protein	ABO11586.2
A1S_1157	CP000521	1352574..1353548	11.45	1.66	3.17	0.00354	0.03	1	hypothetical protein	ABO11587.2
A1S_1158	CP000521	1353563..1353946	9.54	1.85	3.61	0.01	0.08	1	putative signal peptide	ABO11588.2
A1S_1159	CP000521	1353956..1354339	15.52	1.53	2.88	0.03	0.14	1	hypothetical protein	ABO11589.2
A1S_1160	CP000521	1354548..1355030	6.31	1.31	2.47	0.14	0.34	1	hypothetical protein	ABO11590.2 , ABO11591.2
A1S_1161	CP000521	1355023..1355466	21.79	1.44	2.72	0.02	0.11	1	hypothetical protein	ABO11590.2 , ABO11591.2
A1S_1162	CP000521	1355529..1356296	11.62	2.31	4.94	0.000156	0.00275	0.59	hypothetical protein	ABO11592.2
A1S_1163	CP000521	1356644..1356880	2.12	-0.13	-1.09	0.92	0.99	1	hypothetical protein	ABO11593.2
A1S_1164	CP000521	1357546..1359477	6.75	2.68	6.42	2.42e-05	0.000623	0.09	putative phage tail tape meausure protein	ABO11594.2 , ABO11595.2
A1S_1165	CP000521	1359452..1360585	10.58	1.71	3.28	0.00381	0.03	1	putative phage tail tape meausure protein	ABO11594.2 , ABO11595.2
A1S_1166	CP000521	1360596..1361249	6.34	2.04	4.12	0.00727	0.05	1	hypothetical protein	ABO11596.2 , ABO11597.2
A1S_1167	CP000521	1361246..1362103	6.07	1.26	2.39	0.06	0.21	1	hypothetical protein	ABO11596.2 , ABO11597.2
A1S_1168	CP000521	1362160..1363962	6.84	0.55	1.46	0.22	0.46	1	hypothetical protein	ABO11598.2
A1S_1169	CP000521	1365218..1365499	5.75	1.65	3.14	0.14	0.35	1	hypothetical protein	ABO11599.1
A1S_1170	CP000521	1365673..1367649	9.47	0.97	1.96	0.03	0.14	1	hypothetical protein	ABO11600.1
A1S_1171	CP000521	1368145..1368687	14.95	4.31	19.77	1.65e-06	6.89e-05	0.00624	hypothetical protein	ABO11601.2
A1S_1172	CP000521	complement(1369012..1369725)	25.09	0.83	1.78	0.09	0.26	1	putative transposase	ABO11602.2
A1S_1173	CP000521	complement(1370417..1371715)	6.55	0.1	1.07	0.87	0.96	1	RumB	ABO11603.2
A1S_1174	CP000521	complement(1371719..1372213)	5.51	-0.72	-1.64	0.36	0.61	1	DNA polymerase V component	ABO11604.1
A1S_1175	CP000521	complement(1374218..1375423)	14.85	-0.08	-1.06	0.87	0.96	1	phage integrase	ABO11605.2
A1S_1176	CP000521	complement(1375710..1378346)	254.34	-0.38	-1.3	0.41	0.66	1	alanyl-tRNA synthetase	ABO11606.2
A1S_1177	CP000521	1378616..1379641	41.96	-0.16	-1.12	0.68	0.85	1	glyceraldehyde 3-phosphate dehydrogenase	ABO11607.2
A1S_1178	CP000521	1380126..1381082	225.2	0.24	1.18	0.56	0.77	1	ATP phosphoribosyltransferase	ABO11608.2
A1S_1179	CP000521	1381147..1382466	728.01	-0.24	-1.18	0.57	0.77	1	adenylosuccinate synthetase	ABO11609.2
A1S_1180	CP000521	1383017..1383802	590.56	0.1	1.07	0.81	0.93	1	putative Zn-dependent protease with chaperone function	ABO11610.2
A1S_1181	CP000521	complement(1383862..1384911)	228.44	0.45	1.36	0.3	0.55	1	putative oxidoreductase aldo/keto reductase family	ABO11611.2
A1S_1182	CP000521	complement(1385134..1385706)	219.52	-0.48	-1.4	0.3	0.55	1	cyclic AMP receptor protein	ABO11612.2
A1S_1183	CP000521	1386221..1386643	87.6	0.23	1.17	0.61	0.8	1	hypothetical protein	ABO11613.2
A1S_1184	CP000521	1386737..1387162	8.82	-0.44	-1.36	0.5	0.73	1	putative acyltransferase (PhnO), peptidase M23/M37 family	ABO11614.2 , ABO11615.2
A1S_1185	CP000521	complement(1387159..1387965)	29.02	-0.27	-1.2	0.58	0.78	1	putative acyltransferase (PhnO), peptidase M23/M37 family	ABO11614.2 , ABO11615.2
A1S_1186	CP000521	1388266..1390845	731.2	-0.21	-1.16	0.61	0.8	1	ATP-dependent protease Hsp 100	ABO11616.2
A1S_1187	CP000521	complement(1390902..1391390)	22.92	-0.6	-1.51	0.23	0.47	1	CinA-like protein	ABO11617.1
A1S_1188	CP000521	complement(1392102..1392641)	76.74	-0.94	-1.91	0.03	0.12	1	putative N-6 Adenine-specific DNA methylase	ABO11618.1
A1S_1189	CP000521	complement(1392692..1393906)	98.53	-0.29	-1.23	0.53	0.75	1	putative N-6 Adenine-specific DNA methylase	ABO11619.1
A1S_1190	CP000521	1395010..1396026	132.46	-0.76	-1.69	0.11	0.29	1	aspartate carbamoyltransferase catalytic subunit	ABO11620.2
A1S_1191	CP000521	1396186..1396914	198.69	-0.43	-1.35	0.37	0.61	1	aspartate carbamoyltransferase non-catalytic chain	ABO11621.1
A1S_1192	CP000521	1397025..1397273	38.67	-1.1	-2.14	0.05	0.18	1	aspartate carbamoyltransferase non-catalytic chain	ABO11622.1
A1S_1193	CP000521	1397487..1398902	156.37	1.67	3.18	0.000257	0.00414	0.97	OmpA/MotB	ABO11623.2
A1S_1194	CP000521	1398989..1399768	34.92	-1	-1.99	0.04	0.15	1	hypothetical protein	ABO11624.2
A1S_1195	CP000521	complement(1399922..1400404)	68.28	-0.82	-1.77	0.06	0.19	1	putative glutathione S-transferase	ABO11625.2
A1S_1196	CP000521	complement(1400576..1401292)	143.07	0.25	1.19	0.52	0.74	1	tRNA(guanine-7)methyltransferase	ABO11626.2
A1S_1197	CP000521	1401525..1402919	7.16	1.99	3.97	0.000436	0.00602	1	putative extracellular nuclease	ABO11627.1
A1S_1198	CP000521	1402981..1403877	9.05	2.37	5.16	0.000102	0.00194	0.39	putative extracellular nuclease	ABO11628.1
A1S_1199	CP000521	1404085..1404696	262.54	-1	-2	0.05	0.17	1	putative glutathionine S-transferase	ABO11629.1
A1S_1200	CP000521	complement(1405278..1406099)	102.93	0.41	1.33	0.36	0.61	1	alkyl hydroperoxide reductase subunit F	ABO11630.1
A1S_1201	CP000521	complement(1406312..1406866)	81.67	-0.56	-1.47	0.2	0.43	1	alkyl hydroperoxide reductase subunit F	ABO11631.1
A1S_1202	CP000521	1407107..1407325	18.9	-0.87	-1.83	0.28	0.53	1	hypothetical protein	ABO11632.1
A1S_1203	CP000521	1407362..1407949	23.05	0.43	1.35	0.36	0.61	1	o-methyl transferase	ABO11633.2
A1S_1204	CP000521	complement(1408014..1408229)	30.17	0.02	1.02	0.97	1	1	hypothetical protein	ABO11634.1
A1S_1205	CP000521	complement(1408422..1408985)	4149.34	-0.74	-1.67	0.06	0.21	1	alkyl hydroperoxide reductase C22 subunit	ABO11635.2
A1S_1206	CP000521	1409578..1412397	131.92	-0.12	-1.09	0.74	0.89	1	ATP-dependent helicase	ABO11636.1
A1S_1207	CP000521	1412553..1413194	45.17	-0.15	-1.11	0.73	0.88	1	ATP-dependent helicase	ABO11637.1
A1S_1208	CP000521	1413289..1414395	155.47	-0.42	-1.34	0.3	0.54	1	hypothetical protein	ABO11638.2
A1S_1209	CP000521	complement(1414496..1415758)	4.37	1.23	2.34	0.09	0.26	1	putative benzoate transport porin (BenP)	ABO11639.2
A1S_1210	CP000521	complement(1415803..1417161)	8.33	2.01	4.04	0.00099	0.01	1	major facilitator superfamily MFS_1	ABO11640.2
A1S_1211	CP000521	complement(1417630..1418823)	9.77	1.13	2.19	0.05	0.17	1	benzoate transporter	ABO11641.2
A1S_1212	CP000521	complement(1418881..1419666)	12.85	2.49	5.63	4.36e-05	0.00104	0.17	short-chain dehydrogenase/reductase SDR	ABO11642.2
A1S_1213	CP000521	complement(1419688..1420704)	9.63	1.35	2.55	0.02	0.1	1	benzoate 12-dioxygenase electron transfer component	ABO11643.2
A1S_1214	CP000521	complement(1420775..1421275)	8.58	1.88	3.68	0.02	0.09	1	benzoate 12-dioxygenase beta subunit, benzoate 12 dioxygenase alpha subunit	ABO11644.2 , ABO11645.1
A1S_1215	CP000521	complement(1421272..1422654)	11.61	1.97	3.91	4.61e-05	0.00108	0.17	benzoate 12-dioxygenase beta subunit, benzoate 12 dioxygenase alpha subunit	ABO11644.2 , ABO11645.1
A1S_1216	CP000521	1422937..1423896	25	-0.08	-1.06	0.85	0.95	1	LysR regulator	ABO11646.2
A1S_1217	CP000521	1424313..1426784	26.62	-0.47	-1.38	0.32	0.57	1	heavy metal translocating P-type ATPase	ABO11647.2
A1S_1218	CP000521	1426860..1427261	15.07	-0.51	-1.42	0.39	0.63	1	heavy metal regulator HmrR	ABO11648.2
A1S_1219	CP000521	1427290..1427697	1.46	0.43	1.34	0.74	0.89	1	Glutathione-dependent formaldehyde-activating GFA	ABO11649.2
A1S_1220	CP000521	1429896..1430489	12.63	1.81	3.5	0.00386	0.03	1	putative threonine efflux protein	ABO11650.2
A1S_1221	CP000521	complement(1430989..1431183)	3.66	0.65	1.56	0.61	0.8	1	hypothetical protein, possible exonuclease	ABO11651.1 , ABO11652.2
A1S_1222	CP000521	complement(1431176..1432438)	17.89	0.54	1.45	0.26	0.51	1	hypothetical protein, possible exonuclease	ABO11651.1 , ABO11652.2
A1S_1224	CP000521	1432945..1433178	73.41	1.83	3.54	0.000191	0.00321	0.72	transposase	ABO11653.1
A1S_1225	CP000521	complement(1433330..1434001)	24.39	-0.23	-1.18	0.63	0.82	1	Peptidase S24 S26A and S26B	ABO11654.2
A1S_1226	CP000521	1434992..1435537	10.81	1.28	2.42	0.06	0.21	1	hypothetical protein	ABO11655.1
A1S_1227	CP000521	complement(1435604..1436221)	9.12	-0.3	-1.23	0.6	0.79	1	transporter LysE family	ABO11656.2
A1S_1228	CP000521	1436739..1436954	106.87	-1.4	-2.65	0.07	0.21	1	Cold shock protein	ABO11657.1
A1S_1229	CP000521	1437661..1438476	66.77	1	2	0.00979	0.06	1	pyrroline-5-carboxylate reductase	ABO11658.2
A1S_1230	CP000521	1440551..1441381	4.52	0.63	1.55	0.36	0.61	1	phage putative head morphogenesis protein	ABO11659.1
A1S_1231	CP000521	complement(1441533..1442747)	21.14	1.77	3.4	0.00015	0.00267	0.57	putative membrane protein, hypothetical protein	ABO11660.2 , ABS90058.1
A1S_1232	CP000521	1442859..1443305	11.67	-1.14	-2.21	0.05	0.18	1	EsvB	ABO11661.2
A1S_1233	CP000521	1444462..1445055	6.07	0.33	1.25	0.66	0.83	1	hypothetical protein	ABO11662.2
A1S_1235	CP000521	complement(1446570..1447991)	187.15	-0.2	-1.15	0.62	0.81	1	cysteinyl-tRNA synthetase	ABO11663.2
A1S_1236	CP000521	1448205..1449182	272.15	0.29	1.22	0.5	0.73	1	D-arabinose 5-phosphate isomerase	ABO11664.2
A1S_1237	CP000521	1449186..1449725	146.96	0.03	1.02	0.94	1	1	3-Deoxy-D-manno-octulosonate 8-phosphate (KDO 8-P) phosphatase	ABO11665.2
A1S_1238	CP000521	1449763..1450311	247.4	-0.21	-1.16	0.62	0.8	1	hypothetical protein, putative transport protein	ABO11666.2 , ABO11667.2
A1S_1239	CP000521	1450295..1450843	199.02	-0.66	-1.58	0.11	0.3	1	hypothetical protein, putative transport protein	ABO11666.2 , ABO11667.2 , ABO11668.2
A1S_1240	CP000521	1450843..1451589	135.33	-0.34	-1.26	0.43	0.67	1	putative transport protein	ABO11667.2 , ABO11668.2
A1S_1241	CP000521	1451865..1453331	31.09	1.83	3.56	3.03e-05	0.00076	0.11	putative RND family drug transporter, putative ABC family drug transporter	ABO11669.2 , ABO11670.2
A1S_1242	CP000521	1453331..1455469	13.27	1.34	2.52	0.00499	0.04	1	putative RND family drug transporter, putative ABC family drug transporter	ABO11669.2 , ABO11670.2 , ABO11671.2
A1S_1243	CP000521	1455466..1456656	16.96	1.37	2.58	0.00327	0.03	1	putative ABC family drug transporter, putative RND family drug transporter	ABO11670.2 , ABO11671.2
A1S_1244	CP000521	1456748..1457347	19.13	-0.36	-1.28	0.46	0.69	1	hypothetical protein, putative acyltransferase	ABO11672.2 , ABO11673.2
A1S_1245	CP000521	1457340..1457951	17.92	-1.15	-2.22	0.02	0.09	1	hypothetical protein, putative acyltransferase	ABO11672.2 , ABO11673.2
A1S_1246	CP000521	1458107..1458949	127.71	-0.54	-1.45	0.22	0.45	1	putative universal stress protein	ABO11674.2
A1S_1247	CP000521	complement(1459143..1459736)	69.8	-0.55	-1.47	0.16	0.38	1	putative O-methyltransferase protein	ABO11675.2
A1S_1248	CP000521	complement(1459876..1460547)	303.27	1.3	2.46	0.00451	0.03	1	hypothetical protein	ABO11676.1
A1S_1249	CP000521	complement(1460728..1461051)	37.52	-0.61	-1.53	0.28	0.53	1	7-Fe ferredoxin	ABO11677.2
A1S_1250	CP000521	complement(1461396..1461971)	34.66	-1.35	-2.54	0.02	0.08	1	GCN5-related N-acetyltransferase	ABO11678.2
A1S_1251	CP000521	complement(1461991..1463712)	65.14	-0.19	-1.14	0.69	0.86	1	mismatch repair protein	ABO11679.1
A1S_1252	CP000521	complement(1463969..1464589)	56.43	-0.1	-1.07	0.83	0.94	1	methyl-directed mismatch repair	ABO11680.1
A1S_1253	CP000521	1465501..1466358	4.13	0.87	1.83	0.22	0.46	1	putative permease	ABO11681.2
A1S_1254	CP000521	1467028..1468215	8.95	-0.36	-1.29	0.45	0.69	1	hypothetical protein	ABO11682.2
A1S_1255	CP000521	1468346..1469278	33.37	-0.000276	-1	1	1	1	lipid A biosynthesis lauroyl acyltransferase	ABO11683.2
A1S_1256	CP000521	1471371..1472012	5.41	2.79	6.91	0.00196	0.02	1	putative transcriptional regulator	ABO11684.2
A1S_1257	CP000521	1472277..1473581	8.83	2.2	4.6	0.00018	0.00307	0.68	General substrate transporter:Major facilitator superfamily MFS_1	ABO11685.2
A1S_1258	CP000521	complement(1473676..1474113)	19.42	-1.68	-3.21	0.02	0.08	1	hypothetical protein	ABO11686.1
A1S_1259	CP000521	complement(1474450..1475478)	8.9	0.79	1.72	0.17	0.4	1	transcriptional regulator MerR family	ABO11687.2
A1S_1260	CP000521	complement(1475688..1476425)	3.63	0.07	1.05	0.92	0.99	1	hypothetical protein	ABO11688.2 , ABS90065.1
A1S_1261	CP000521	1476637..1477587	11.01	0.48	1.39	0.34	0.59	1	Putative 3-hydroxyacyl-CoA dehydrogenase	ABO11689.2
A1S_1262	CP000521	complement(1478745..1479173)	9.57	0.68	1.6	0.33	0.57	1	GCN5-related N-acetyltransferase	ABO11690.2
A1S_1263	CP000521	complement(1479305..1479751)	2.24	-0.39	-1.31	0.71	0.87	1	L-2-haloalkanoic acid dehalogenase	ABO11691.1
A1S_1264	CP000521	complement(1480140..1481387)	14.21	-0.61	-1.52	0.26	0.5	1	putative class A beta-lactamase	ABO11692.2
A1S_1265	CP000521	1482343..1483254	25.29	0.6	1.52	0.26	0.5	1	putative transcriptional regulator	ABO11693.2
A1S_1266	CP000521	1483621..1484853	42.34	1.53	2.88	0.000312	0.00467	1	putative membrane protein	ABO11694.2
A1S_1267	CP000521	1484888..1485652	84.37	1.6	3.04	7.24e-05	0.00153	0.27	putative lactam utilization protein	ABO11695.2
A1S_1268	CP000521	1485664..1486470	67.98	1.6	3.04	0.000146	0.00264	0.55	hypothetical protein	ABO11696.2
A1S_1269	CP000521	1486503..1488086	62.28	1.83	3.55	0.000115	0.00214	0.44	putative allophanate hydrolase subunit 1 and 2, hypothetical protein	ABO11697.2 , ABO11698.2
A1S_1270	CP000521	1488086..1489804	86.09	2.02	4.05	5.85e-08	4.03e-06	0.000222	putative allophanate hydrolase subunit 1 and 2, hypothetical protein	ABO11697.2 , ABO11698.2
A1S_1271	CP000521	1490107..1491327	79.38	1.4	2.64	0.00295	0.03	1	putative chloride transport protein	ABO11699.2
A1S_1272	CP000521	1493709..1494269	6.57	3.85	14.45	0.000323	0.00482	1	putative transcriptional regulator	ABO11700.2
A1S_1273	CP000521	complement(1494330..1494761)	14.64	-0.11	-1.08	0.84	0.95	1	hypothetical protein	ABO11701.1
A1S_1274	CP000521	1495014..1496177	9.75	2.55	5.87	6.55e-05	0.00142	0.25	Alcohol dehydrogenase GroES-like protein	ABO11702.2
A1S_1275	CP000521	1496492..1497232	1.64	1.22	2.33	0.27	0.51	1	hypothetical protein	ABO11703.2
A1S_1276	CP000521	1497248..1497910	2.79	1.55	2.93	0.13	0.32	1	hypothetical protein	ABO11704.2
A1S_1277	CP000521	1497987..1500689	12	1.46	2.74	0.00319	0.03	1	Allophanate hydrolase subunit 2	ABO11705.1
A1S_1278	CP000521	1500875..1501507	7.13	0.94	1.92	0.17	0.39	1	Allophanate hydrolase subunit 2	ABO11706.1
A1S_1279	CP000521	complement(1501546..1502082)	10.64	-1.48	-2.78	0.01	0.07	1	hypothetical protein	ABO11707.2
A1S_1280	CP000521	1502176..1502529	6.82	-2.2	-4.6	0.02	0.09	1	transcriptional regulator DUF24 family	ABO11708.2
A1S_1281	CP000521	1502657..1504078	29.61	-1.91	-3.75	0.000821	0.00974	1	TPR domain protein, hypothetical protein	ABO11709.2 , ABS90069.2
A1S_1282	CP000521	1505662..1506096	3.55	2.67	6.37	0.03	0.11	1	CopG	ABO11710.2
A1S_1283	CP000521	1506109..1507920	3.89	0.79	1.73	0.14	0.35	1	putative amidase, ABC-type nitrate/sulfonate/bicarbonate transport system	ABO11711.2 , ABO11712.2
A1S_1284	CP000521	1507917..1508939	5.01	0.45	1.37	0.47	0.71	1	putative amidase, ABC-type nitrate/sulfonate/bicarbonate transport system	ABO11711.2 , ABO11712.2
A1S_1285	CP000521	complement(1508991..1509872)	5.46	0.68	1.6	0.29	0.54	1	ABC transporter related, Binding-protein-dependent transport systems inner membrane component	ABO11713.2 , ABO11714.1
A1S_1286	CP000521	complement(1509872..1510297)	6.74	0.51	1.43	0.46	0.69	1	ABC transporter related, Binding-protein-dependent transport systems inner membrane component	ABO11713.2 , ABO11714.1
A1S_1287	CP000521	complement(1510374..1510751)	16.12	1.63	3.1	0.02	0.1	1	ABC nitrate/sulfonate/bicarbonate family transporter	ABO11715.1
A1S_1288	CP000521	1511966..1513246	194	0.74	1.68	0.09	0.25	1	putative VGR-related protein	ABO11716.1 , ABO11717.1
A1S_1289	CP000521	1513051..1514238	27.3	1.01	2.02	0.04	0.14	1	putative VGR-related protein	ABO11716.1 , ABO11717.1
A1S_1290	CP000521	1514246..1517251	9.79	0.28	1.21	0.52	0.74	1	hypothetical protein	ABO11718.2
A1S_1291	CP000521	complement(1517370..1518248)	84.17	0.27	1.2	0.59	0.78	1	hypothetical protein	ABO11719.2
A1S_1292	CP000521	1519020..1519712	15.39	0.19	1.14	0.7	0.86	1	putative signal peptide, hypothetical protein	ABO11720.2 , ABS90072.1
A1S_1293	CP000521	1519781..1519930	0.87	-0.3	-1.23	0.87	0.96	1	hypothetical protein	ABO11721.1
A1S_1294	CP000521	1519993..1520232	11.59	-0.6	-1.52	0.41	0.65	1	hypothetical protein	ABO11722.1 , ABO11723.2
A1S_1295	CP000521	1520225..1521706	36.91	0.11	1.08	0.79	0.92	1	hypothetical protein	ABO11722.1 , ABO11723.2
A1S_1296	CP000521	1521756..1522259	166.01	-0.87	-1.83	0.05	0.17	1	hypothetical protein	ABO11724.1
A1S_1297	CP000521	1522339..1522815	16.25	0.94	1.91	0.12	0.32	1	hypothetical protein	ABO11725.2
A1S_1298	CP000521	1523066..1523623	8.88	0.42	1.33	0.52	0.74	1	hypothetical protein	ABO11726.1
A1S_1299	CP000521	1523946..1524641	8.89	-0.21	-1.15	0.74	0.89	1	hypothetical protein	ABO11727.1 , ABO11728.2
A1S_1300	CP000521	1524605..1525603	5.64	0.13	1.09	0.81	0.93	1	hypothetical protein, putative membrane protein	ABO11727.1 , ABO11728.2 , ABO11729.2
A1S_1301	CP000521	1525600..1527012	3.97	0.06	1.05	0.91	0.98	1	hypothetical protein, putative membrane protein	ABO11728.2 , ABO11729.2
A1S_1302	CP000521	1527124..1530249	17.58	-0.46	-1.38	0.27	0.51	1	putative membrane protein	ABO11730.1
A1S_1303	CP000521	1530300..1530866	23.53	-0.02	-1.01	0.97	1	1	putative membrane protein	ABO11731.1
A1S_1304	CP000521	1530904..1531863	9.66	-0.3	-1.24	0.53	0.75	1	hypothetical protein	ABO11732.2
A1S_1305	CP000521	1531866..1532633	18.65	-0.63	-1.55	0.2	0.43	1	putative outer membrane lipoprotein	ABO11733.2
A1S_1306	CP000521	1532650..1532913	4.81	-0.46	-1.38	0.6	0.79	1	hypothetical protein	ABO11734.1
A1S_1307	CP000521	1533136..1535814	13.72	-0.21	-1.16	0.59	0.78	1	putative ClpA/B-type chaperone	ABO11735.2
A1S_1308	CP000521	1535838..1536935	8.92	-0.13	-1.1	0.77	0.91	1	hypothetical protein	ABO11736.2
A1S_1309	CP000521	1536952..1538316	10.96	-0.11	-1.08	0.83	0.95	1	hypothetical protein	ABO11737.2
A1S_1310	CP000521	1538334..1539140	10.3	-0.12	-1.08	0.83	0.94	1	hypothetical protein	ABO11738.2
A1S_1311	CP000521	1539763..1540020	4.69	-0.56	-1.47	0.55	0.76	1	putative membrane protein	ABO11739.1
A1S_1312	CP000521	1540332..1540715	10.94	0.57	1.48	0.41	0.66	1	putative membrane protein	ABO11740.1
A1S_1313	CP000521	complement(1540718..1541569)	10.63	0.11	1.08	0.83	0.94	1	regulatory protein LysR:LysR, substrate-binding	ABO11741.2
A1S_1314	CP000521	1541760..1542389	4.22	0.61	1.53	0.43	0.67	1	ankyrin repeat protein	ABO11742.1
A1S_1315	CP000521	1542405..1542887	6.79	0.12	1.09	0.87	0.96	1	CMP/dCMP deaminase zinc-binding, MFS transporter; MFS transporter cyanate permease family	ABO11743.2 , ABO11744.2
A1S_1316	CP000521	1542887..1544065	8.91	0.56	1.47	0.26	0.5	1	CMP/dCMP deaminase zinc-binding, MFS transporter; MFS transporter cyanate permease family	ABO11743.2 , ABO11744.2
A1S_1317	CP000521	1544199..1545356	41.2	0.39	1.31	0.32	0.56	1	hypothetical protein	ABO11745.2
A1S_1318	CP000521	complement(1545436..1545894)	35.95	-0.51	-1.42	0.29	0.54	1	GCN5-related N-acetyltransferase	ABO11746.2
A1S_1319	CP000521	complement(1546207..1546776)	145.22	-0.89	-1.86	0.03	0.13	1	hypothetical protein	ABO11747.1
A1S_1320	CP000521	1547767..1548219	8.13	0.73	1.65	0.3	0.54	1	transcriptional regulator SoxR	ABO11748.2
A1S_1321	CP000521	1548381..1548815	227.52	-0.32	-1.25	0.49	0.72	1	putative hemolysin	ABO11749.1
A1S_1322	CP000521	1549675..1550610	37.52	1.42	2.67	0.00336	0.03	1	Dihydrodipicolinate synthetase	ABO11750.2
A1S_1323	CP000521	complement(1550668..1551576)	4.79	0.15	1.11	0.8	0.92	1	hypothetical protein	ABO11751.2
A1S_1324	CP000521	1551994..1552677	24.01	-0.87	-1.83	0.11	0.29	1	hypothetical protein	ABO11752.2
A1S_1325	CP000521	1552846..1553778	6.22	1.76	3.4	0.01	0.07	1	hypothetical protein	ABO11753.2 , ABO11754.2
A1S_1326	CP000521	1553775..1554878	11.86	2.96	7.79	1.73e-06	7.05e-05	0.00657	hypothetical protein	ABO11753.2 , ABO11754.2
A1S_1327	CP000521	1554879..1555109	3.42	3.12	8.72	0.05	0.17	1	hypothetical protein	ABO11755.2
A1S_1328	CP000521	1555271..1555687	9.99	1.13	2.19	0.12	0.31	1	putative oxidoreductase	ABO11756.1
A1S_1329	CP000521	1555867..1556370	9.03	1.2	2.3	0.1	0.28	1	FAD-dependent pyridine nucleotide-disulphide oxidoreductase	ABO11757.1
A1S_1330	CP000521	1556415..1557167	11.02	-1.34	-2.54	0.02	0.1	1	hypothetical protein	ABO11758.2
A1S_1331	CP000521	complement(1557234..1558523)	7.67	1.52	2.88	0.00887	0.05	1	major facilitator superfamily MFS_1	ABO11759.2
A1S_1332	CP000521	complement(1558679..1560259)	17.32	1.98	3.95	5.88e-05	0.00131	0.22	aldehyde dehydrogenase family protein	ABO11760.2
A1S_1333	CP000521	complement(1560412..1561983)	17.68	2.05	4.14	2.94e-05	0.000748	0.11	putative amino acid transporter	ABO11761.2
A1S_1334	CP000521	1562432..1563811	38.89	1.17	2.25	0.00311	0.03	1	Iron-sulfur-dependent L-serine dehydratase single chain form	ABO11762.2
A1S_1335	CP000521	complement(1563855..1565957)	439	2.32	5.01	0.000284	0.0044	1	Phenylacetic acid degradation protein paaN	ABO11763.2
A1S_1336	CP000521	1566223..1567161	474.76	1.73	3.31	0.02	0.09	1	hypothetical protein	ABO11764.1
A1S_1337	CP000521	1567194..1567484	356.85	2.2	4.61	0.00182	0.02	1	Phenylacetic acid degradation B	ABO11765.1
A1S_1338	CP000521	1567497..1568252	407.3	2.47	5.54	4.64e-05	0.00109	0.18	hypothetical protein	ABO11766.2
A1S_1339	CP000521	1568269..1568769	494.85	2.3	4.91	0.00136	0.01	1	Phenylacetate-CoA oxygenase PaaJ subunit	ABO11767.2
A1S_1340	CP000521	1568793..1569854	209.79	2.45	5.45	7.6e-06	0.000244	0.03	Phenylacetate-CoA oxygenase/reductase PaaK subunit	ABO11768.2
A1S_1341	CP000521	1569863..1570636	247.12	2.72	6.59	8.33e-05	0.00169	0.32	Enoyl-CoA hydratase/carnithine racemase, putative enoyl-CoA hydratase II	ABO11769.2 , ABO11770.2
A1S_1342	CP000521	1570636..1571427	296.84	2.92	7.57	1.82e-06	7.05e-05	0.00691	Enoyl-CoA hydratase/carnithine racemase, putative enoyl-CoA hydratase II	ABO11769.2 , ABO11770.2
A1S_1343	CP000521	1571430..1572968	223.25	2.72	6.61	3.07e-06	0.000111	0.01	PaaC	ABO11771.2
A1S_1344	CP000521	1572981..1574189	197.37	2.25	4.76	9.01e-05	0.0018	0.34	Thiolase	ABO11772.2
A1S_1345	CP000521	1574371..1574898	206.16	2.68	6.4	2.42e-05	0.000623	0.09	PaaK	ABO11773.1
A1S_1346	CP000521	1575143..1575520	172.64	2.68	6.39	4.17e-08	3.16e-06	0.000158	phenylacetyl-CoA ligase	ABO11774.1
A1S_1347	CP000521	1575580..1576539	90.49	1.05	2.07	0.03	0.13	1	PaaX, Carbonic anhydrases/acetyltransferases isoleucine patch superfamily	ABO11775.2 , ABO11776.2
A1S_1348	CP000521	1576526..1577131	41.54	1.1	2.15	0.03	0.13	1	PaaX, Carbonic anhydrases/acetyltransferases isoleucine patch superfamily	ABO11775.2 , ABO11776.2
A1S_1349	CP000521	1577207..1577590	8.18	3.28	9.74	0.00102	0.01	1	thioesterase domain protein	ABO11777.2
A1S_1350	CP000521	1581418..1582020	1.95	0.56	1.47	0.64	0.82	1	putative transcriptional regulator	ABO11778.1
A1S_1351	CP000521	1582967..1584031	42.79	0.4	1.32	0.34	0.59	1	Catalase-like protein	ABO11779.2
A1S_1352	CP000521	1584044..1584616	50.35	0.66	1.58	0.22	0.45	1	cytochrome B561	ABO11780.2
A1S_1353	CP000521	complement(1584820..1585725)	12.87	0.47	1.38	0.31	0.56	1	transcriptional regulator LysR family	ABO11781.2
A1S_1354	CP000521	1585824..1586420	17.51	0.25	1.19	0.6	0.79	1	(Acyl-carrier protein) phosphodiesterase	ABO11782.2
A1S_1355	CP000521	complement(1586476..1587291)	16.58	1.31	2.47	0.00665	0.05	1	p-hydroxybenzoate hydroxylase transcriptional activator	ABO11783.2
A1S_1356	CP000521	1587433..1588647	13.6	1.13	2.19	0.06	0.21	1	p-hydroxybenzoate hydroxylase transcriptional activator	ABO11784.2
A1S_1357	CP000521	complement(1588796..1590088)	10.99	0.05	1.03	0.93	0.99	1	alanine racemase	ABO11785.2
A1S_1358	CP000521	1591335..1592057	38.99	-0.83	-1.78	0.06	0.21	1	hypothetical protein	ABO11786.2
A1S_1359	CP000521	1592148..1593185	3.96	1.92	3.79	0.00667	0.05	1	hypothetical protein, ABC-type Fe3+ transport system	ABS90080.1 , ABO11787.2
A1S_1360	CP000521	1593208..1593588	3.59	2.39	5.26	0.07	0.22	1	ABC transporter	ABO11788.1
A1S_1361	CP000521	1593883..1594410	6.06	2.12	4.36	0.02	0.09	1	ABC-type spermidine/putrescine transport system ATPase component, ABC-type Fe3+ transport system permease component	ABO11789.1 , ABO11790.2
[truncated: 2,494 more rows]

## Sheet: Venn Diagram Lgt vs Lnt
Name	Lgti vs. control (OA) - Max group mean	Lgti vs. control (OA) - Log₂ fold change	Lgti vs. control (OA) - Fold change	Lgti vs. control (OA) - FDR p-value	Lnti vs. control (OA) - Max group mean	Lnti vs. control (OA) - Log₂ fold change	Lnti vs. control (OA) - Fold change	Lnti vs. control (OA) - FDR p-value
[truncated: 3,787 more rows]
