# Supplementary material for: The BfmRS stress response protects Acinetobacter baumannii against defects in outer membrane lipoprotein biogenesis
Source: J Bacteriol. 2024 Dec 11;207(1):e00332-24. doi: 10.1128/jb.00332-24 (PMC11784087; doi:10.1128/jb.00332-24)
Supplement: Table S2 — Predicted lipoproteins and their gene expression data during lgti and lnti. [file jb.00332-24-s0003.xlsx]

## Sheet: ATCC 17978 Lipoporteins
A1S ID	ABO ID	lgti log2FC	lgti p value	lnti log2FC	lnti p value	# ID	LIPO(Sec/SPII)	Protein Sequence
A1S_0157	ABO10640.2	-4.24	2.22e-16	-3.25	1.28e-13	ABO10640.2 hypothetical protein A1S_0157 [Acinetobacter baumannii ATCC 17978]	1	MKFKYWLPILVSTAFVGCASVPQANPQLAQQAKQLTAPTNGNAV IYVYRSNNIVGSALKKDVWVDGECLGETARGIFFYKEVAGNQEHTVSTESEFSPNHLK FKTEAGKKYFVQQYIKPGVFVGGANLKLVDDAQGQKAINEYRLAEAGKCSKATIALVN
A1S_3864	ABS90305.2	4.5	3.22e-15	3.11	1.42e-09	ABS90289.2 hypothetical protein A1S_3864 [Acinetobacter baumannii ATCC 17978]	0.993164	MSAKLVVTLLATSLLTVGCVAYTDDPYYRGGYGYHDHDDDRYDR NDGRRYNEWERKRWEERKRLYEQQRKDIREQQKDRREWEKRHREWEKKRLEDRDHDHR DYRHDD
A1S_3880	ABS90321.1	-4.91	1.34e-14	-4.25	2.11e-15	ABS90305.2 hypothetical protein A1S_3880 [Acinetobacter baumannii ATCC 17978]	1	MKNLNLLLISTLLFTGCATTKSIQYPAAGKQTSLSVSSEQLSSM TESGAGDYFIKDSQILVGDSSNASASPVSGMFGLIGVGVAMAIDKNANSSAIEKSSLN QPIKFDQLIHQKITDSLTQNKTDPTLKLLSLNQASEIKIVPYSRLSFREKPIVKVNFG LKTQFKNAADNNADTKRLYHYVSKDRISLSEWEANNNLLFMKKADQAFSALSQVFTLD LQHQLNLKAFDENKQKSCKTNADTSLVSFIQTPDNLCVGVVKTSKGNVFQNNIYIVEQ
A1S_2885	ABO13291.2	4.04	1.86e-12	2.72	7.75e-07	ABO13291.2 putative signal peptide [Acinetobacter baumannii ATCC 17978]	0.998671	MKMTAKIALFSAAIVTMGSLAACQSTTQPPKPEHGMMQDGPRDG HHHRMKHREFTPEQKAAWEQHRAERKARFEQIQKACEGKAVGQTVNVQVGDKTLEGTC NLRFEPKRPQPPVNAPAPVATQAK
A1S_3492	ABS89933.2	4.15	6.84e-12	3.48	1.6e-08	ABS89917.2 hypothetical protein A1S_3492 [Acinetobacter baumannii ATCC 17978]	1	MKKMMMIAGVGLMSTTLFVGCQNASPESKRIGSAAIGGGAGGAV GKHVGGNIGAGLGAALGAGVAANAKGSSSKTVRNSAIGAGVGAILGGAVIGGDAGAAA GGALGGSAGAAYEEKKGKY
A1S_1879	ABO12306.2	-3.06	2.42e-08	-2.31	9.8e-08	ABO12306.2 hypothetical protein A1S_1879 [Acinetobacter baumannii ATCC 17978]	1	MRFLVLATLSGLALMGCASVQQAPNTQETIRYASSPCFGACPIY SVEVTPTGLIRFEGKQYTKAIGVKEIQGSVKDYQKLADELKTYRPQTGTQSKTAGCQQ TATDMPSYYITWIQPNGTETKLSHYTGCISPANNRLNKVMEKLPEQLGIKDLI
A1S_2259	ABO12682.2	2.76	9.9e-08	1.49	0.00306	ABO12682.2 putative signal peptide [Acinetobacter baumannii ATCC 17978]	1	MKKIILASAMSGVVLLLGACATTPKNTLAIQKENNQFEVTGIGK TNLIAKNNAVTAAQKTCSKSTTPVIVDEKTSYHGVLKDVVSEKTGQMVEAAAGVIGTL TGKNASLAKDDDYQTTLTFYCKIN
A1S_1104	ABO11534.2	2.23	3.45e-06	2.34	2.06e-07	ABO11534.2 chlorogenate esterase [Acinetobacter baumannii ATCC 17978]	1	MNYTNNKRILTHSALVLAMLGALAGCGSDNDDTTAPSTTKPPQL SPAVGVKMTGSCSDLLGFQYNNTVISSATLQETGTLTVANKPIGAHCLVKGYMDQHVS PVDGQTYQIGFEMRLPIDWNGRFLYQGNGGTDGNLVPATGQVGSGGPLTNALHDGFAI ISSDAGHNASQNPMFGLDPQARINYGYGAITKLTPMAKNLIKAAYGKLPDRSYAGGTS NGGRHAMIAATRLGDQYDGILASTPGFHLPRAAAAQLYTAQQLRRVATDENDLSTALT LPERKVLAKAILDRCDALDGVTDGLVQDVEACRTAFDIHKHVTVCSSTRDGTCLSTEQ IDVLANIYRGPVNSAGQALYATQPFDPGLVGSNWASWKFESSVGTARDPVAVGILFQV …
A1S_0158	ABO10641.2	2.61	4.51e-06	0.92	0.09	ABO10641.2 hypothetical protein A1S_0158 [Acinetobacter baumannii ATCC 17978]	1	MKKVLQGAFFPFVIFASGMLLLGCDQAQDHSKEQESVQTNDQIS EQADDSQQEITATQNKTELKNGNVFYIVRDAANLQLKAGDYIEKLKDTQLDVEQAIQD KDQHELKTTVTTLKAQLEGLNQALLGLDIRSQEVENIRQSLLQANQQALSMPLLNGKL EQINFDQIEKQLNTIQMDMVKLAAMIMAGDEKSDSKTDS
A1S_1851	ABO12278.2	2.67	4.87e-06	1.87	0.00193	ABO12278.2 penicillin G amidase [Acinetobacter baumannii ATCC 17978]	1	MLNSRPHPTRPLIKYGTLLLGALLAGCNSSSSLDPTPTHKQITI KRDKFGTPHVYANDTYGLFYGYGYSVATDRLFQMEMSKRTGQGAVAEVLGPDYLQYDI ATHSRFDPENIKQQLAALSPEDRAIFEGYAAGFNKRVKEVLADPALMPKEFTDHGFKP STWQPEDIAMVWVGLILNRFFSASSEVSNLDLLTQLQKEKGQEEGLKVYQQLRWLDDP SAPTIIQSAQKTQLLAHQQQILKDISPISNKAAKTYLAQARIALGKSVVDGVPTASNA WVLKGDKTIEGQAVLYNGPQQGWYTPAITYAIGLHGAGYNLTGITPVGLPAILFGTNG KIAWGSTVGSLDTNDVYQLTLNPSNSKEYLYKGVYIPFEHKQVKIKVKNQADHVLDVY …
A1S_1080	ABO11510.2	-1.96	5.79e-06	-0.80	0.05	ABO11510.2 putative lipoprotein [Acinetobacter baumannii ATCC 17978]	1	MKKLFSVLFSASVLTLTACNKQPAQTENTAAAKDKTESVRTIKL VSTGSDTDVWKYVATLPETAQAGIKLEVTNLTDYVVLNTSVASGEQDVNAFQSFNYLA AYNASNKAKVAAVATTYLEPMGIYANKVKTVDEFPQGATIAIPNDTANEARALTLLQS AKLIKLKPDFDPVKGTTNDVVENPKNLQLKPIQMTTAVRVKNDVDAIVLGNTLALEGG LNVMKDAIFREPIDQSTKLYVNLLGVAEANKNDPIYTKLGELYHLPKVQKFVNEKFGG TKVEVNKPVSEFADIK
A1S_0976	ABO11408.2	2.44	1.3e-05	1.85	0.000478	ABO11408.2 hypothetical protein A1S_0976 [Acinetobacter baumannii ATCC 17978]	1	MKLKLVLSTTIGLLFITGCSKSEHNADTKTVLPKHAIQSAALGS IEQCKSYTGLPTDWLKNTTAGMVFIPDGHFNFGSEKAYPDELNFGKKQREVKGFWIDQ TEVTVAQFASFVKATGYITDAEKQKQAAVFSPDPHHPQQWWQLKTGYTWKTPNGKNGT LPNPHEPVRYVTKNDAEHYAVWLGRDLPTELEWEYAAKANSPTDTPLYQAPTDEHQHP QANYWQGAFPFENLNQDHFTGIAPVGCFKPNGFKLFDMIGNVWEWTSSPYQGAHDQHM GNYSALRQQEMSSTQYVIKGGSFLCAENYCSRYRNSSRYPQDFDLAATHVGFRTILRS P
A1S_1143	ABO11573.1	3.23	2.64e-05	2.83	0.000272	ABO11573.1 hypothetical protein A1S_1143 [Acinetobacter baumannii ATCC 17978]	0.960702	MNVKVNSFNSFAFVSMAALAISGGSLVACQLQPAFQAKEAPSLF TPKTQPSTYSVLTAKITGKHSGVAVIKLDSFRLNVSFDFEAHPDSYGVPGSEFTAVEI TQLTVNEITDVNGKSYNDFTEFEDIRNINDLLKGFIERNKLVEA
A1S_0535	ABO10988.1	2.3	3.17e-05	1.65	0.000198	ABO10988.1 putative RND family drug transporter [Acinetobacter baumannii ATCC 17978]	1	MSFSMTKLSAALLLTSSLVGCAAVVKTPYQAPAVQVPGSFQYDK AKAKTASVEQYSDRWWTLFGDTQLNQLVTNVLERNSDLAVAGITLQQARLQADLTANK QGLRTSSSVSTGHSFDLNSGDDSAKGLSMSAGVSYELDLFGKLARQTEASKWEALATE QDLQATGQSLIATTAKLYWQLGYLNERYATAQQSLATSQKLYQLVQTQYKAGAVSGLD LTQAEQSVQSQKASLSQIEQQLVETRTAIAVLLHEPLQQLNIQEPQRLPRTALPAIGA GLPADILSRRPDLQAAELRLRKALATKDATKASYYPSISLTSSLGSSSTSLTELLRNP ALTLGASLSLPFLQYNDMKKDIAISNLDYEKAIIQYRQTLYQAFADVENALSSRTELD …
A1S_3506	ABS89947.2	-1.83	3.95e-05	-1.22	0.00676	ABS89931.1 hypothetical protein A1S_3506 [Acinetobacter baumannii ATCC 17978]	1	MLFKKFAVAAAVAATLAFVGCSKKEEAPAAAAASEAVAAASEAT AAASEAAVAVDAAASETAAAASEATTAASEATAAASAAH
A1S_3744	ABS90185.2	-1.73	7.06e-05	-1.21	0.00177	ABS90169.2 hypothetical protein A1S_3744 [Acinetobacter baumannii ATCC 17978]	1	MANKKLLICAAIAAGLLLTACVKKETPKEEEQDKVETAVSEPQP QKPAKFESLESVDTQEAQVQEQPQVEVHREETANTTTEIRRETRPARSDESSQTQVAE QPKSETPKVEPKPEKKPEPKAEPKPEKAQSKPAAKATEPANTEDDAVAAAIAAATPAL KN
A1S_3428	ABO13817.2	1.93	7.36e-05	1.46	0.00414	ABO13817.2 putative glucose dehydrogenase precursor [Acinetobacter baumannii ATCC 17978]	1	MMRRLAAPLLCSSFFLLMACGSNNTNSKNPEQNTTAKTEQTSAA KQTYQVEAVAHFNEPWAITSLPDQRLLVTERQGKLKIFNPQNKQVLDVQGVPAVNYGG QGGLGDVALHPDFAKNHWIYLSYAAKGQGGSGAVISRAKLDLSNPNQPKITDIKQIWQ QVPKVSGQGHYGHRMLFGADGKLWVSSGERQKFDPAQNMKSNLGKILRLNDDGSAALG NPFYEQGGVTAEIWSLGMAFDRKGQLWVVEMGPKGGDELNIITKGENYGYPIVSNGDH YSGQPIPDHHTRPEFKAPEIDWTPVISPSSLIIYRGQQFPAWQNKALIGGLSSEAIVV VDLEHKPVKEVQRLEMSNVFVGYMKHKTVQFG
A1S_0182	ABO10663.2	2.38	9.39e-05	1.83	0.000274	ABO10663.2 hypothetical protein A1S_0182 [Acinetobacter baumannii ATCC 17978]	1	MSKKTLIALLCCASLGLTACNDDNDQDQTSPTENVTEPTLISFA KLPVETYAAGPDSGAYVKGANGIYPPFKGQPVQGFSAALKNEDGSYMAMADNGFGTQD NSSDFLLRIYKIKPDFKTKTKGTGQVTVQSFIQLRDPNKLIPFNIINGNTPERLLTGA DFDPESMQRTSDGTYWIGDEFGPYLLHFSADGVLLDAPIPLPNPLNPTQELRSPQNQF NKAQINFVEPLVQQSGGFEGMAISPDGQYLYPLIEKPIKSIRETERQLLISQFDIKKK AYTGKYYWFQLDSKATNIGDFQLFNDKEGIIIERDATQNNLGGYKKLIRIKLNESGQL VSREDLVDLIKIANPNMLYGTARAGDIGMGQVFAFPFETIEDVIIENGTTLTVFNDNN …
A1S_1139	ABO11569.2	-1.55	0.00012	-0.87	0.04	ABO11569.2 putative signal peptide [Acinetobacter baumannii ATCC 17978]	1	MKKLMLAVAPVVLALTACATTTGTGTGGASAQTTTQQLGVAALK VAVNAKCITEINNVAAWKTATKYMTAEQRDSIQTNVCGCVSEKAPNSVTAVELAAAAL DVNARATIVNQVVSKTVNACVAEALQK
A1S_1248	ABO11676.1	1.92	0.000159	1.3	0.00451	ABO11676.1 hypothetical protein A1S_1248 [Acinetobacter baumannii ATCC 17978]	0.856465	MVGCASSPQHTTTGKTSPSGKRIFIPQERVIIERPIPPKVEPAS YRAWLNTGDHYERVREYEKFLARHDVAGIVPSFELLRSARDWQKCGRSEYAVPNRELW NNSLSTLRVFKYLIAAKVLTDFEVTSVYRDLPLNECAGGASSSKHLFNSAIDFRIGPE VPQPQDYAFIENTKFKLCQFWAQHGQSLNLGIGLYSSGQIHIDTQGYRTWGPDLTRNT SMCNF
A1S_3865	ABS90306.2	2.41	0.000495	2.13	0.00111	ABS90290.1 hypothetical protein A1S_3865 [Acinetobacter baumannii ATCC 17978]	1	MKKLGLISVVLAGVAFTAVGCASEAGLNASGSAQTSASPSGVQA GVGVDAGVSGQAQPGQVDAGASGSVSGSATAQ
A1S_0835	ABO11269.1	2.09	0.000508	0.77	0.06	ABO11269.1 outer-membrane lipoprotein precursor [Acinetobacter baumannii ATCC 17978]	1	MSKLAQLCTAICGSSVLFLTGCQHFTQPKAAVTHQVQDEKHFNL QGKIGVRTPQQTGSAFFTWIQQQDNFDIELSGILGVGKTQIQGKPGEVTLNSAKTGLI TAASPEELLERATGWQAPITHLTSWILAKPATLSAQISKDNANRVSQLIEDGWTVNFS YDGEQTLPNKLVLKQALAEDKENRITMVIQNR
A1S_0302	ABO10770.2	-2.31	0.00055	-2.69	7.45e-05	ABO10770.2 hypothetical protein A1S_0302 [Acinetobacter baumannii ATCC 17978]	1	MNFKILNQNILMSCLLASFFLTGCVSNRIIGENTRELFTKYDSG YEWITLTEDDVIAFGKPSVSLPNEPEDSIVIAGKKYSYVISKGGNDFIQLISQLNPQY IQISNELDFNAPASNSNHFYGHIRFSYTPPNGKLNEKESALFKQYGVIPCDYEKTLEL HKFELNLRGTVYPPVNNLKKITPLSKPYHVRIQYLHDKSGKVPLSTKEKLASLPLLPF TLTFDIIALPAKVMGIIYQP
A1S_3723	ABS90165.1	2.5	0.000579	1.63	0.02	ABS90148.2 hypothetical protein A1S_3723 [Acinetobacter baumannii ATCC 17978]	1	MNRKLISTIVLISVFGVTACSKASNEQTKVDTTAKSSSQNVKTE LSASDKAILDRYETVTNEVVTSGEDEKIKQTLAPLIPEIKKVTAKKQREMALMNIYML SGMYKEAYELNEQQIKEKPLPQRIMFRCTLLEKLNEAKVKIQQCHEASAQLIQTELSK SASKNDRQYRDAEFVYLTEMHKAGHTDYKAKIQKFIDETKDVASKDRYKSLYDADIES LYDTDSPNYVPESLK
A1S_0977	ABO11409.2	1.85	0.000599	1.13	0.01	ABO11409.2 arylsulfatase [Acinetobacter baumannii ATCC 17978]	1	MKYKALLSSLSIALFSLSLAGCNDNDSQETAVSTPKQPNILFIM ADDLGYSDLGAFGGEIHTPNIDSLAQEGRILTDYHTAPTCSPTRSQLISGTDHHLAGI GAMAELTPDHLKGQPGYEGYLNERSLSIAQVLKDNGYRTYISGKWHLGLTPETNAHAK GFDHSFTLLQGLDHHFKQAPSAFKRNSTYTEDGQIIPVSALPDDFFSTNYFTDKLLSY LESGKNSGKPFFAYAAYTAPHWPIQAPAEYREKYRGVYDVGYDAIRNARIARQKQLGI IPVNFEAAEPIATQNAPQKYGKWDELTTEQKALEARKMEIYAGMVENLDANVGRIIQY LKQNNLYDNTLIFFVSDNGAEGFVRGSYGSESGFDNSVANVGTPTSYHYIGPRWAEVS …
A1S_2166	ABO12593.2	-1.73	0.00104	-0.94	0.02	ABO12593.2 cytochrome o ubiquinol oxidase subunit II [Acinetobacter baumannii ATCC 17978]	0.982698	MRQTILAVLSLSTLAALLTGCGGDMVLLNSKGPVGQGQSDLMMT AIYLMLLVVIPSIIMALWFGWKYRASNKDADYKPTWAHSTAIEVVVWGIPVIIIGILA WLTWWGSHKYDPYRPLESDKAPLTIQVIAEQFKWIFIYPEQNIATVNEVRFPEKTPLS FKITSNFTMNSFFIPQLGGQIYAMAGMQTHLHLLANETGVYRGFSSNYSGYGFSQMRF KAHSVTEQQFNEWVAAVKAGNGTTINPEAVQKTTLDQAELATLRDGDRSKHQIEHLVN RAKAAGDQEALAKAEAMKPFPTKPHPVTYYSSVEPKLFETIINHYMSNYHGADHSAAH TAAETHVAAEHAAQGE
A1S_1035	ABO11467.2	2.4	0.00106	-0.68	0.54	ABO11467.2 hypothetical protein A1S_1035 [Acinetobacter baumannii ATCC 17978]	1	MKLKILTMMLCVALLSGCTKQAESEAPQIDYKAQFEESDRKIGE FLDQLDNPNTPQEVKVKILCHDYPDVYKKQYMPALIKVSPKPYTEEKLLSDLKSATDY YKGTLGIKCNE
A1S_3582	ABS90024.2	-1.64	0.00106	-1.63	0.00366	ABS90007.2 hypothetical protein A1S_3582 [Acinetobacter baumannii ATCC 17978]	0.999558	MFAIKQLSLSVFLVSTLTLVACGGGGGGSSTDSSSTSSKSNPNE IPTLSSNPLINYTTTFEQNLTIINEKNNGISTQLVPSNGSSKSVIEPSYSVSTYGNSG LSFYYKLDKNQFVRVEYDKLSGKVINARIDTEKSSLTCRNDKWTPEGCEGISMIYDSR TGDSTLLFNNKKFEDSYYTDSSSNNKKVTYLVTLNGTVKGSISSKPLEFTDFEKTHNG EITVNGKKMDILRAYMRDTQLVVQFTNGESLYLLTGKSSGLVNTYYTGEEILSSAAAM GTLKKLDNDRVNVEFNNVYFNSKTGSNSKIASGNITLINSYAKIDISNVGKIDTNEVY AYELSNKEITYFITSTTGHGYITVQGQNPVNIQINGYSCTLGDCKNVLISKDGSYIQL …
A1S_0781	ABO11221.2	-1.58	0.00152	-1.24	0.00341	ABO11221.2 putative MTA/SAH nucleosidase [Acinetobacter baumannii ATCC 17978]	1	MQFKYSLGVISLCSALFLVGCNDDNSSVSQTPTVQEQKQKLQPI IIQGALPVESERMASKLENKTVEKIGGWTFWKGTYNGYPMIISKTRMGMSNSAAATAL AIERYKPIAIINQGTAGGHDPDLHVYDIVLGKYATNIGAFRTPKQPLGGGSNSLTWVE AFDVLPTEESEPEPIAIRKFEGDQELLMAAHKVRYDKGEVVEGTIGSADVWNNELDRI QFFHERYGTSVEEMEAASVAQIASQLNVPFLGIRILSNNITNNGAYDPGTGEACQDYV LNVAEEYMKSKLPK
A1S_3745	ABS90186.2	1.39	0.00187	0.97	0.02	ABS90170.2 hypothetical protein A1S_3745 [Acinetobacter baumannii ATCC 17978]	1	MLDQSKEIKVCTYLGLTTLILSVTLVGCGGGSSSGGSSNPPKPS EPTPEVMTDITLKTPVEMRNVQLKVYDNTDNSILIDTQVASLTSYDIKLPSTKLNRLY RVEITTQNSSLVFNPITSKYQNLSGIYHTFITPNTVSSRTQFISPSSEAIYQRAMVRS GQLPNETIIPTRIEQLHVDLASQDVYRSLLNAFKDVDIPSLSPANLLVDLTRLQYSTT KPSTYVDSYLSFGYLQYWSSIHNTNSPYQDLTQSLATDLKDGYLDGKKLIGDKTSFTP IFTSAPDNIDPAKNTLLDIAANQKVTRDYFATNLRAATFKLADLQDQSHLDPIGYDLL NKKQYSGIIPAGNTSEFFRIDGAGDYRRAVGFSGITATCNGSAYPCKQGLTSINISDP …
A1S_3535	ABS89976.1	-1.39	0.00194	-0.8	0.05	ABS89976.1 hypothetical protein A1S_3535	1	MKIVPSIRRSLTVLCISVATLTGCQSYYYVPSPKFDVESPLGIL SQAAQDAVAEQQTYALDKKAFNEDLALRQRSFRTDVIRVDYVGEPQTLLQSAAYHFGY RFIEAGNIHQLPIVNFSKRKLTGFDLIKDVGLQLGNSATVDVDENDKTITLIHR
A1S_2308	ABO12731.2	1.38	0.00205	1	0.02	ABO12731.2 hypothetical protein A1S_2308 [Acinetobacter baumannii ATCC 17978]	1	MKMKLLMTSVLSTSLFLVACGGGSSDDGPATTNPSGTPTNNIQN PVVKVEAYTSTNLGSVAAESSILTYKMLGQSGQEVQATSLVFTPNTPQPVGGWPIVVW AHGTTGVADACAPSKAALADSTKDLISKLLAAGYVVVAPDYEGLGTPGIHPFLNVKSE AFSITDAVVAARNYLSQRNLLTSKKWVTVGHSQGGHAALGAAQYASRAQLDYKGTVAV APASNLGSILVDGEAQVANAPIDIKIGTYAQLDTYTALVTAGIRNTQPSFDYGQVFTS QISSIAAQAENLCSGPLYGAFYEGMSNYAKDHNGTLDGFTRTQPNFMAVPLVKTFLDK DSQPLQVKVTTPIIIYQGIADPTVPKLATDLLISNATAVGTKINNYVTGNWDHGTAMS …
A1S_2931	ABO13336.2	-1.26	0.0023	-0.86	0.04	ABO13336.2 hypothetical protein A1S_2931 [Acinetobacter baumannii ATCC 17978]	1	MLKFMKIIALVTTIAALSACSKNEASEQKKADAPMEQMNKESST ATTAQAVGVITAIDTKENILTLDHEAIPAINWPAMKMGFKVADPSLLNGLTVGDKVDF ELKTESENQIIVAVKKSS
A1S_2038	ABO12465.2	2.3	0.00241	2.23	0.00445	ABO12465.2 hypothetical protein A1S_2038 [Acinetobacter baumannii ATCC 17978]	0.93885	MNVKATPFNSFAFVSMAALAISGGSLVACQLQPAFQTKEAPTLF TPKTQPSTYGVLTAKITGKHSGVAVIKLDSFRLNVSFDFEAHTDSYGVPGSEFTAVDI TQLTVNEITDINGKSYNDFTEFEDIRNINGLLKGFIERNKLVEA
A1S_2190	ABO12617.1	-1.3	0.00335	-0.99	0.01	ABO12617.1 putative lipoprotein [Acinetobacter baumannii ATCC 17978]	1	MSVVLLAACGKQQNEPQNGKDSAQLQTVVIASTGSDADIWRYIA TLPETKAAGLKLEVKNFTDYVAMNTATANKEVDLNAFQSYAYLVAFNASNKDKIAPVA TTYLEPMGIYSSKYKKVDEFPQGASIAIPNDAANEARALLLLQSAGLIKLKADFDPAK GTPSDITDNSKN
A1S_0628	ABO11077.2	1.33	0.00409	1.01	0.05	ABO11077.2 putative transposase [Acinetobacter baumannii ATCC 17978]	1	MKKFCLVLIPALIAGCSSPATEAEIRAAVQECEAVMHDIENQIQ PALLHKPICKGFFQRYNFQMKKPTHKIYRTTNWPAYNRALLSRGNIAIWFDPATQWYA PSKGKQGRNQTYSDAAIQCCLMIKSLFRLSLRIVTGFVQSLIKLCGLNWTAPDYTTLC RRQKHIDIVINYQKSSDGLHLLMDSTGMKFLGEGEWKRKKHGPEYRRQWRKLHIGIDA KTLQIRAVQLTTNNVSDSQVLGDLLDQIPQDERIDSVYTDGAYDTKQCRQVIADRQAH AVIPPRKNAKPWKDTKSSSLERNELLRTVKRLGRTLWKKWSGYHRRSLVETKMNCIKL LGDKLSARSFDSQVNEIHARVAVLNRFTELGRPLTQVTP
A1S_3110	ABO13507.2	-1.4	0.00515	-1.2	0.01	ABO13507.2 hypothetical protein A1S_3110 [Acinetobacter baumannii ATCC 17978]	1	MHLKYLSLCLFSLGLTACAQHGVRPQVASASLEQKAIQSVNAMY EYPSYDYRGNFKITVDPSQIKQNVKAENTAKLDAELQKKVDQYLREQKVALSKAQKQT LYAAIANEQGDWGLTSSARSEKINNILINLLNDLQFSYDGSIHYRQKMGSFNLTARYE KPTLLVQAKLPMVLDLENYKFYINYFGLMPYLVNKDNQNNLAYVDFSKYKAFFKNVDK KKFIEYLKASSAVSYRLAEPQNLQRVSLTEADRKAGAVERIRLKTTVEQLLLEVDLFG QVNEKYLQKSVLGLDEEKLAETLAAEIAASDAKKGTAGKEEQKVSSDDAAAVSQQLYS LVNAHLGNTSTSEDEEVESASSEEASDVAVAEAEQTSENEEVVVLTEDQCIELKSLKN …
A1S_2495	ABO12913.1	-1.18	0.00595	-0.9	0.00922	ABO12913.1 hypothetical protein A1S_2495 [Acinetobacter baumannii ATCC 17978]	0.999932	MNKPLSSRFLFKSFGMVAVCMSLAACGDKAWWSNNDEPELESQQ IKRLIPSRVHDRESWAKDIDDIMKDLDIPKTKQNVCSIVAVVDQESNFVANPQVPGLG QKAVEEVSTRLNEKFEDKLGKTIGGTIAGYFEEVLRTQPSPDNNYMSQMRKVKTEKDL DLLYREIFDFMAKHYHVSALTGAAKLVGQDIGEKMNPITTLGSMQVHINYAKANKRSS MNTAALRDDLYTEYGGLYYGIHRLMVYPADYDKAIYRFADYNSGMYSSRNAAFQKMLK ELTDKDISLDGDLLLYTKDGDPRATQSESEKELITVFASNNVLVTPRQIRDDLKLEKE KKFESTQTYIALTKLYKSKTGKEPLYAIMPQVVISGPKLSRDYNTNWYATRVNGRYET …
A1S_1766	ABO12193.2	1.71	0.00605	0.85	0.23	ABO12193.2 Hypothetical protein A1S_1766 [Acinetobacter baumannii ATCC 17978]	1	MKRCLLVLLLGLGLAACNDNDHDDQVSTEKPALAPSLDVGTYII STETDQELPMAGKYYSGADGSKLLVLDDDENRAKIVMSYDAKAKAWRSNQSNQAMTVE LAHYEKIADQKLLLNQLVGTYDLSFPDGTTVNAEVNAQGKIVSKDPSCVFTGVITESA LANTANYQLTDNQCDALKNNSKGYVVVDEDLDPMSFRLVSDTIASKDIWAFAQS
A1S_3585	ABS90027.1	7.38	0.00605	4.92	0.08	ABS90010.1 hypothetical protein A1S_3585 [Acinetobacter baumannii ATCC 17978]	0.998094	MKTLLLCAAAIFTMSLSACAVHTPEGSIVIDPDSPYYGHPGGFC PPGQAKKGRC
A1S_3147	ABO13544.2	1.53	0.00768	1.08	0.06	ABO13544.2 putative signal peptide [Acinetobacter baumannii ATCC 17978]	1	MKKIGLLMMYNLLILSACTPNTNPPTPQANSPIQAVLLDQPNLL NNASNLSISQQMNALEDPSNAQVTILQTEPSEDAVSKTRTEYLLKKDQTVWKIVNKKQ SYQCTKGEETADFQVNPCP
A1S_3886	ABS90327.2	-1.45	0.00838	-1.6	0.0055	ABS90311.2 hypothetical protein A1S_3886 [Acinetobacter baumannii ATCC 17978]	1	MYKTLTTCLLVTCLGLSGCATSILSSALPNETTEVQTTILKTDQ IIALGQAVKNQQEQGVVFIGQDFNYLMTEGSSEFLNIIKNIPVNQRTLIIPSPLLLEM DDPTHFHGELKFQYNIPASKLSDQQKENLKNLGFKNHFMVMENQTQLLYPYAIIRFKG QIYQTSPTLKVQQTIPTPYPIALQQKDEITKKHPFKRVTRMALYPLAMAFDIVTVAPS LILSDLRGDFTK
A1S_2386	ABO12805.2	-1.45	0.00909	-1.94	0.000549	ABO12805.2 putative ferric acinetobactin binding protein [Acinetobacter baumannii ATCC 17978]	1	MNWKKKYGGVALIIAAAVTLQACDQKVADTTQASQKLAEPITVK HALGTTVIDHLPQRVAVLDMNEADFLDQLNVPIMGMPKDYIPHFLEKYKKDAQIQDLG AIVQPNMERIYALKPDLILMTPLHVNQYQELSKIAPTIHYDINFNNSESNHIGLVKDH MMTLGKIFNKEDLARQKVSELDEQVKQVQAVTANRPERALVVLHNNGAFSNFGIQSRY GFIFNAFGVKPASGVVDTSLHGQPISSEFIKKADPDILYIVDRTAVMEHRSNINAASV ENPLLRQTKAWKNGRVIFVDADAWYTTAASPTSLKIVMEDVKKGYQ
A1S_0030	ABO10525.2	1.43	0.00994	0.99	0.03	ABO10525.2 alkanesulfonate transport protein [Acinetobacter baumannii ATCC 17978]	1	MALFNSTSWAKYSVIAASLAGVMMLGGCAKKEEHTTTTLNIGYQ KYGILPILKARGDLEKALKDQGVQVKWVEFPAGPQLLEGLNVGSVSLGEAGEAPPIFA QAANPNLVYVANQPAAPKAEALLVQKDSPIQSIKDLKGKRVALNKGSNVHYLLLKVLE ANHLSLSDIQPVYLPPSDARAAFEKGAVDAWVIWDPFFAAAEHQIQARVLATGENLVS NHQFYLADRKFAENNPKVLNTVVQTLNQTTEWVSTHQDEAAKLLEKPTALEFDVLKTS ISRMGFGVQPISDKVAQEQQYVADAFYAQKLIPNKLTIQEAILKLK
A1S_3912	ABS90337.2	0.04	0.96	-0.89	0.29	ABS90337.2 hypothetical protein A1S_3912 [Acinetobacter baumannii ATCC 17978]	0.99999	MKLKVILLFTIVLAGCQPQPKNEQHRHTVCQSLIEGYLKMTNQQ DYKMEQRTDDETSAISHYQYKRNSSNEVVMVNSVYSKLYFSCQEQQKSYFLSQHSAQG QTTPILEVHIPTDSYTTFRERF
A1S_1359	ABO11787.2	1.85	0.02	1.92	0.00667	ABO11787.2 ABC-type Fe3+ transport system [Acinetobacter baumannii ATCC 17978]	1	MKQYVQQTIKLGTASVLGVVVAIQMGCSSATSKQSEEITVYTAV EADQLKQYQEELHKAYPELKVKWVRDSTGVITAKLLAEQKNPQADVVFGVALTSLLVM EKKDMLEPFKPEGVQNLKSEFVSQKSVPTWAGMDAWESAICVNKVELEKRKLPIPKTW KDLTNPIYKNLIVMPNPASSGTGYLDVTAWMQIWGEKQAWDYMQALDKNISQYPHSGS KPCKMAAQGEIPIGVSFGYPAFKLKAEDAPLEVVYPTEGLGWEMEASAIVKGTKKLSS AQKFINWSVSKAANEAYAHNFSMVAYKGIENTTMDFPKNLPQMLVKNDFYWAAEQRER ILAEWSKRFEK
A1S_1462	ABO11890.2	-1.22	0.02	-0.51	0.26	ABO11890.2 hypothetical protein A1S_1462 [Acinetobacter baumannii ATCC 17978]	1	MNFKPLAYILLATSSLTACTMAPVKEQKIEPFVFKEPELTPPFY ALNPFNYDAPPAFEVALKEAAAQPVTKMVVTRQDDPTKTLTLDTNKLIVPTVNNSQRS MKYAVLAGDNEIDVTEIDDFLQLVEGKARHYPPRFTDRQERKGFESKLKEVTQRLDTL AANPDASFDILIRAFKASVLARNLDLGTAHTTKSLEYAQRLLKINPDDAEANFWFGFG LSEGGGQREAIPYLDKAIKGNVQEAYLAAANNYIAMEQKKNAIQTLKNYKVKYPDEAE VADRLIQEIEKQGRWNVWQVLTNPAMSSATPSAATKK
A1S_2306	ABO12729.2	1.11	0.02	0.9	0.07	ABO12729.2 Putative RND family drug transporter [Acinetobacter baumannii ATCC 17978]	1	MITSKQNWLLSSLMGSLLLAGCSLAPEYQPAKVIVPVKFKESDP KLEDNNWKIAQPADQQTRGEWWRIYNDTQLNELEQQAIAGNQNLKAVAANIQASRALR SAAQAERLPSIDAGFGPTRQKPSPASLGLDDNAHTSAQTLWRAQANVSYELDLFGRVA SSVNAATADLQQQEALYQSALLALQADVAQGYFLIRQLDTEQAIYNRTIKLLGETRDL MQLRFKNGLVSELDVSRAQTELATAQTTALNIARNRASAEHALAVLLGKPPADFNLAV QPLTANSIRLPAGLPSTLLERRPDIAAAERAMAADNARIGIARAAFFPKLSLTGALGY ESSSLSELGKWSSRTFLLGPVAGTILSLPLFDGGQRKAGVAQARAAYEESVANYRQTV …
A1S_2817	ABO13223.1	-1.07	0.02	-1.07	0.03	ABO13223.1 NolF secretion protein [Acinetobacter baumannii ATCC 17978]	1	MRTTHLTPSTFFKLSLISLSLILAACNQQEVPKTTASEAKKIEL IPQDLIPVKEGSLAAQTAFTGTIRAVQQSSIQAQVSATATAVTANVGQKVQKGQVLVR LNNQDNAARLAQAQANLASAQAQAELARNLMNRKQRLLNQGFIARVEFEQSQVDYKGQ LESVRAQQANVDIAKKADRDGIITSPISGVITKRQVEPGQTVSVGQTLFEIVNPDQLE IQAKLPIEQQSALKVGSSIQYQIQGNSKQLHAILTRISPVADQDSRQIEFFASPKEAI DSLSIGAFINGIILHNDSNQGQTIPLDSIQNLQHDPFVWVIRNQTIQKVKIRVVEQRY NENIALVQGLQSTDQVSRIQFEDSDINKKVTLTTEKNK
A1S_1662	ABO12089.2	0.94	0.03	0.72	0.11	ABO12089.2 hypothetical protein A1S_1662 [Acinetobacter baumannii ATCC 17978]	1	MNILFKTTVLAASLLLAACNNNDDQEAQTAPSTNPSKYYQTKTP YQPQQDLKSYEQAPTGFQPVFTELVARHGSRGLSSLKYDLALYNLWKQAKAENALTPL GEQLGADLEAMMKANILLGYGVEGIRQYGYGNETMTGILEHRGIADRLLQRLPTLLNT QASILVQSSGVDRAVDSAKFFTAELIKQQPQLKDKIVPLSYTNLSSENVPSVEDGGVD RFKLYFHSLNADEDLAQPLSVSQQKIYDASQAYQDFEENNKDLAQKLDELTKNTQAEK TAQLVLSPIFKADFIKKLGTTGYSFSNTGSFTVTSPKGEQITEKGKGKNTIASAVDAA AYIYELYSISGGMKDELKGIDFDKYMPLEAAKFYAEFNDANDFYEKGPSFTESNKVTS …
A1S_2546	ABO12963.2	1.18	0.03	0.71	0.16	ABO12963.2 Secreted trypsin-like serine protease [Acinetobacter baumannii ATCC 17978]	1	MNLLKVCTLLPCSFVIAACSVNSSSTPPTLSSSTPQVQKSSIEI SCQDLQNPAYRQAVLNAINQIRQDSRQCGQQYFSAANPLSWNNNLYQGANAHSKDMAN NNFLGHVGSTGLDLRARLKKYHMLSKANGENVASGQKTLNEVMAKWIASPLHCSNIMN PRYTEYAIACASDQSAKQRSYWTQQFAGF
A1S_2672	ABO13088.2	-0.85	0.03	-0.99	0.02	ABO13088.2 putative signal peptide [Acinetobacter baumannii ATCC 17978]	1	MNKSILCLALSSMFILTACQTTPRQYNGSTGYQIENQTKTSATL AYTLAGRSNQQLDERKLQRACQNVLGAQKIYKLSILSINEIPNPAKDEHYGIQLGETR ASFGLSNTPSLNNGEDYATRQALEARPSTLKVVRYTCS
A1S_2348	ABO12767.2	0.87	0.04	1.08	0.00738	ABO12767.2 hypothetical protein A1S_2348 [Acinetobacter baumannii ATCC 17978]	1	MKRSKIALAITLSISALFLTACNDDDDNYTGIDTNKTYVSESNY AIDKVDNASSIKVMTYNMTNVQGKTATATAMVLFPKAIQPKDGYRVVVWEHGTVGVGD GCAPSKNAINPRFKILAETLLAAGYVIIAPDYEGLGTPGVHPYLNLSSEAKSALAAVK AAKEHYGTQLKGDWMSIGQSQGGHASLGTAEFANTDISYKGAVAGAPASSLGTIIQIY IDPEMNQDSNFAVSKLDQAIRARRQIDAAIAAGQMSPNDPLALAVPTIDKTAEGYAEL LAYAAFASAGIKAQQPDYDLKAIFTSGAADIAELAYGRTGDDGACLSYPAPDTANGLQ EKFKAGILAFLADPTHQITQYGIDLNKFKTDQVVQNFLKATQPATNATAEKVIKTPVF …
A1S_3759	ABS90200.2	-1.37	0.04	-1.36	0.07	ABS90184.2 hypothetical protein A1S_3759 [Acinetobacter baumannii ATCC 17978]	1	MKKIILLGLILGLAGCMSTANFFEVQATSVQNSGYWTGQYDRLV GTLKLNSDGTGVICQDGMGTARVMSVKKSNDKLYSQDGSFWKVQNETLNSMKLNYAIG GGYEMKKDDDLSLATTSM
A1S_3831	ABS90272.1	-1.23	0.04	-2	0.00016	ABS90256.1 hypothetical protein A1S_3831 [Acinetobacter baumannii ATCC 17978]	1	MNIIFKITSVLSVILLVACGDENSNSVSEEKIAQSTQNQIVYKL ISGTAFSTSALNGANVTAICKDGLGFKNKVIVNAQGQWQGEIDSSKFPCRLEAKAEGQ TYHSYIDHEGRVNINPLTDMVVAYASNQVPVTWYQSGSMTTEKLNSANSALVAELIKK GYGINNDMDLFTAEMKANNPIHQAIQELLEAIQNNRNIKDYDSLLMLIKDGNLSQVPK KIEFLNNSVAKVFGFNKDACQVLPKTENTEQYNKCSDKVIDDFSESNLVATDSDEKCI LVKQGNKVSFTKGNQTVSALLDKEQEDGMDFTFDEGELEIIDLIINTGPYTDINTYSQ IGLSFSSDGKLRAVVGKSPIVSSMNCASPEFKKLMELYK
A1S_0478	ABO10933.2	1	0.05	0.41	0.39	ABO10933.2 putative signal peptide [Acinetobacter baumannii ATCC 17978]	1	MRYLIIALSCAALLAGCQSSSHLEKNSGELTATLPKVDVDKEPG LLDQYRLGGFTVGGWVNQKLGQTFAPVKPQNEQAAVVYLYRPDTKWNRQEIAAINLFV NGKRIPSLLHNHYYWIELPAGTYRISASRPLLGIHFQEPKYIDITVDAGASYYLKYDE ENKMDRSEHTGPFMLMQDNIGRREIAFTELKSSSYNFVAEDASGKIRHKPQELKPAKY NEKSDVHLIKPFKLWNPLTW
A1S_2200	ABO12627.2	0.9	0.05	1.05	0.04	ABO12627.2 L-sorbosone dehydrogenase [Acinetobacter baumannii ATCC 17978]	1	MLTRFLLPILGTTVLVTGCASSSQYPINESYGPEPKLPEPKTSL FPTVNIAPAQGWPSGVMPTPAEGLKVKAFAKGLEHPRWLYVLPNGDVLVAETDAPPKP EDSKGIKGKIMTFVMRRAGSSHPSANRISLLRDTNGDGIADQKTVFLKNLKSPFGMAL VGNHLYVANTDSLMRFPYQEGETHITSTGTKVLDLPGGPLNHHWTKNVIANREGTKLY ITVGSNSNVAENGLDQEKGRAQIMEFDIASGQSRPFATGLRNPNGMAWQPQSGKLWTV VNERDEIGSDLVPDYITSVQDGAFYGWPYSYYGQHVDVRVKPQNPDMVARAIKPDYAL GNHTASLGLAFYTAELMPQFRGGAFIGQHGSWNRKPHSGYKVIFVPFRSGQPSGPPQD …
A1S_3725	ABS90167.1	0.92	0.06	0.4	0.45	ABS90150.2 hypothetical protein A1S_3725 [Acinetobacter baumannii ATCC 17978]	1	MNKLLTILLLSALVAACNNPNSTTKITQVQSEQSNNQKEALKPL VAEFNEIMNSLQTEADITSTQAKLEKLLKKFPNDSDSSIQVQKLKLKVLLQLGYLNEA DILATKILALDSTASIQETQCLIQRKLQKPENQINSCYEKAAKLYQAQYEKLSNDNPQ KQYALWSSYAAMYQAGHTEYKQKLKAIVNAQTTEDEKHTFNTMYENVVDPAVIKEILE SMPYKK
A1S_2792	ABO13204.2	0.85	0.07	0.58	0.18	ABO13204.2 putative esterase of the alpha-beta hydrolase superfamily [Acinetobacter baumannii ATCC 17978]	1	MKQLKLWVLGLSMVLAGCQTTSHLSALKPQTAEAYSRFVDQPFA QLKKQHKKPVVALVLGSGGARGYAHIGVIEVLEQHGIRPDFIVGTSAGSIVGAIYASG KTPDELRDTALKMKAADVRDISIGLKGFFDGKKVEDYVNQQVNNLPLEKMKIPMYVVA TELKHGTKTVFNYGNTGQAVRASASIPSMFVPTKIGKSEYVDGGLVSPVPVEVARDLG ADVIIAVDILAQPIYTETSNVWGLFNQNINIMQGRLAAEELQYADVVIQPDLREKAHI FDVKGREATMKAGIDAANAKLSDIQFAIDEKIAEQNLSTDGLSAQTQ
A1S_0252	ABO10727.2	0.98	0.08	0.03	0.95	ABO10727.2 hypothetical protein A1S_0252 [Acinetobacter baumannii ATCC 17978]	1	MCSALLLAGCSKTSEQDQTVSKEQKSTAQKATEQRDSSCLQIMV AMHTINQNSKIEDLNQINEKLKTCVPSLKNEEQLKLIEASTAMYQRFLKQDYTDKTAR AFEAFGYAVLEQKQDLKKVIQSQKKLFAQLSPRDQYLLQHEGQAYIDLLYQGEGMFTY RRQPNYLVDVFSKALPADQKEFLSRMAKDNQNIFYNDGALAVSWKELTERALFWEKFI QKYPKSYFINDAKLLFNEYRYFIFFGLDNTPVSNEYAPNTWFDPDALQQIRFLSTQSQ SSLAKPAQQFLKFIATPVDERNKQFKIDLTDENGQKKSTYQIVHEQLEQLLKFDSPWN TEVYRDCHIDAVCIDTN
A1S_0894	ABO11326.2	-0.87	0.08	-0.47	0.26	ABO11326.2 outer membrane lipoprotein [Acinetobacter baumannii ATCC 17978]	1	MQKLVLTLFVTSLLAGCSIFGVYKVDIPQGTPLTKAQASQVQVG MNFQQVRFLLGSPTVTDPLNPQRWDYIYNYIPGTYAKKAKIPAAHGQHLKIYFDGTGT VTKIEGLETIPESQPGLPASKEAILTAPPL
A1S_1734	ABO12161.2	1.1	0.08	0.73	0.16	ABO12161.2 hypothetical protein A1S_1734 [Acinetobacter baumannii ATCC 17978]	1	MNKTILGLMVVPLVLSGCIKKAEEKPTEKPEKTSTIKATEQPPK EENIIPAMLVRNFLVKFQQPKICAPNPDVDGIVCTSKEAIALKSNIEWIDQVIDKEIR KDYADALTPPSEKQKQLNQTQAEGFNNWSQSVVYRFNGQFGQYVQISKVSSEYSGGAH GIATFEDYIFDLKSKKRIELKDIVINGKMNALKEELWKQYGYWCQEKDMQPYISKEDF KVSENFYINQSGGITFDFQLYELAPYAAGPVSLELYDTDQLIKSDFLPPMPTLKTEM
A1S_2139	ABO12566.2	0.97	0.08	1.18	0.04	ABO12566.2 hypothetical protein A1S_2139 [Acinetobacter baumannii ATCC 17978]	0.940946	MKTYAQNSEANLGQTLRASFGLLIFTLVGCGAIYSAIATGAGQV LFNNQANGSLIEIDHKVLGSKLVAQPFIGEAYFHPRPSAVAYDPMAMGATNLALTNPE LQKQIDAQILEVKKQDHTGSTAIPSDLVTKSGSGIDPHISPESAQLQVARVAQARHLD PKVVEELLQKHIEPVQFGVLGQARVNVLELNIALDQLQSIH
A1S_0540	ABO10993.2	-0.71	0.09	-0.45	0.31	ABO10993.2 putative minor lipoprotein [Acinetobacter baumannii ATCC 17978]	1	MHLAQRLAAVVLTLGLSAGLVGCGFHLKGTNPTATPLVYKKLSL ELPAKTDDLETQLKVYLTANGVQLSNDNDAYVLRVLEYTPRRQLLNGKLTEVLLRLTV TFQIEDRQGNKITEPRTLTAARSYQYDLATVNTENQQESYLQRIVIDDLAQQITRQIS ANRLPKAQP
A1S_0624	ABO11073.2	0.99	0.09	0.08	0.89	ABO11073.2 putative lipoprotein [Acinetobacter baumannii ATCC 17978]	1	MINKALSVILISSVLSGCMTTIQNSASGLSRKQFLLIPSQDYYI EANKGYVVLMNNYKNSGALDRKPELTKRVVNIAKKITAQVQDIKPETNQWTWELHVIN TTTINAFCVGQGKMAIFEGMIKTLNLNDDEIAAIIGHEIAHALLEHGREKASRNLVSD LALGQIGGNAQILAYFGTKLGLTLPHSRSQESEADLLGLEIAAKAGFNPDAAITLWKK VGDQQKGQNNKLSQMLSTHPMPQKRMEDLALAAPKFRPFYLATLHK
A1S_1284	ABO11712.2	1.14	0.09	0.45	0.47	ABO11712.2 ABC-type nitrate/sulfonate/bicarbonate transport system [Acinetobacter baumannii ATCC 17978]	1	MIKKAFLSVSILSAVVLGGCDNTAKVPEAKQDAQASTNTKPITI GYSDWPGWVAWQVAIEKGWLKEAGLNVEFKWFDYSASLSAFSANQLDAVLVTNGDNLV TASGGTQGMMIMATDYSAGNDVIIAKEGINTIQDLKGKSIGVEKGLVDHLLLATALSD HNIKANEVKLVNSATNQLPQVFNSPDISAIAVWQPVAGQALKAVAGSKIIYTSKDKPG LIYDTLTVNMSHLTAHQEEWKKVIQVWDKTVKYINDPATHADAVKIMANRSGVDPKQY ELMVSGTHLLDINANKKVFTKSQGFDSIYGSSYHVNKFNVENGIYKTEQNVDGLIYPT LIEQLK
A1S_3051	ABO13448.2	0.81	0.09	1.06	0.04	ABO13448.2 hypothetical protein A1S_3051 [Acinetobacter baumannii ATCC 17978]	1	MSKVQKICQGLAVSFLAASVLSGCSYVVKSGANVALGFTEKHVV PPILAMQDAEMVCNTGSALTPAIMSTKGMGADPTRVAVLMYAASGVCAENQALEQELR YLRASKAGQVTEAQDARIAQKRWAAIAAERQYAGYKLFADRWESKYKYHLGDSCPTMR SDIDQTVYLLGMISGLQAVTNDINSGGSVNVPKDIAAIVERGMVCLDNQKFWGAPNAT RAVIWTLLPGANEGKPDPYETLKQSVQIGEQKGVRLSHALYAVAAQASGDDAKIRDAL KTYAASQADDKPVNPNFKLIDSMAGLIVRGISDRYWTEHTGVRTGDDGMSHFWDEKNE GSAELDELFDGGAASEAPADTKTAPAQ
A1S_2432	ABO12850.2	-0.83	0.12	-0.36	0.45	ABO12850.2 lipoprotein precursor [Acinetobacter baumannii ATCC 17978]	0.964988	MHLTGQQSRLHIQRDKIMKIMMLSVAVGFTVAMAGCASKPQINN SSRYAMAPNYYTVRSGDTLSGIAMRYGLDYLSIAEMNGIAPPYRIYVNQSLRLKKSSS PRTVSTQVMAQPEPIKRQTIALPTTTAPTTTTPPPATVAPSTNTTVGASIPSSSLRWV KPNNGPVIQGFNLANNVKGIRYGGNQGDPIYAAADGQVVYAADGLKEYGNLVLIKHID GYISAYAHNSKMMVKSGDNVTAGQKIAEMGSSGASRVMLEFQIRLDGKPINPANLLPN
A1S_3112	ABO13509.2	0.69	0.13	0.55	0.26	ABO13509.2 hypothetical protein A1S_3112 [Acinetobacter baumannii ATCC 17978]	0.999842	MSLKWSGLLIKHLGVAAILCMGLSACDVNHADSKDHSAVATTSR HEDSLIKSTTKVKTLDDAAGRTFLPEGVPDQTSKLSEADQQYAGRYHTRISCEDNFAD CETGEAEYILNLLPDGTAYWNVVHFGRVGSKDGSKSAVINQLCPSLKWKVEPAAHELT IQCPLSDVNFYFDIDAKQRLVVNLEKLFYSDFGKNREFLEQNYFVPTKAYVLDKE
A1S_3412	ABO13801.2	0.87	0.13	0.96	0.1	ABO13801.2 hypothetical protein A1S_3412 [Acinetobacter baumannii ATCC 17978]	1	MKRYLGLLVLSLAACSTQTPQPTITHRSPSLPQPSKTVVKIKQQ PEDYVVWIATADHRQSVQAYKQFLKQKGLADLVPDHELLRSARDWQKCGVEPYAVPPR EIWSNIVPTLNILKALVDEGVINDFEVTSVYRALALNRCAGGADASRHVFNAALDFRI GPEQPSDLDQFNIQQTKTKLCQFWATKGQAFNMGLGVYASGQIHIDSQGFRAWGPDHH YRTSICQGL
A1S_3658	ABS90099.1	4.23	0.13	3.44	0.21	ABS90083.2 hypothetical protein A1S_3658 [Acinetobacter baumannii ATCC 17978]	0.99959	MVRIFCAVSMVLAIAMGMSACQDRNSRNDGMHEASDPATSHDMN KNS
A1S_0695	ABO11139.2	-0.72	0.14	-1.09	0.01	ABO11139.2 FilF [Acinetobacter baumannii ATCC 17978]	1	MNKRILWPFALTAIALMLNGCGGGSSNINEDPNSGGDGNLTSGS CKPSVSGNSSRDSNCLEFALDYPVEGINFDCSTALGQHFVTTLSQGTVTGTCKVGDTA RFYLQGKGDKQIFLGSVKLDTIGKYTSFVNNGDQKTSLPIYLRLLDLASGITGKAPIT LDKNDETIKVAIALVKIFQSIGLENDDNLIGDIQPTEITDEKKELLSKLSQSITAADF QSGAYASLLKPWLDVSQISDEEAYKLVVQTTNLSNAGTYQALDVRNIFLFRGCNLNSY EECEKNTSTALRDNVNSMYLLSDRQGYSFGYGLQWSGIRKDLTDPLDLRRKVKPVKMN INAQNAWLHPISREIQSNTPLRLSTLDNPNEDMQIYQGKLFNDYAIAGSEVAYKSLTN …
A1S_1787	ABO12214.2	0.96	0.14	0.16	0.82	ABO12214.2 putative iron transport protein [Acinetobacter baumannii ATCC 17978]	1	MKLLASLLTLLILCGCSSSEQNRKTQENSTSHSICVFDSTNTKV CVAKPAQRIVSLFESGLDGLYMLGQGDKVIGIPAEVYIQPLLFHAYSKIDKRIANKQL AAPSQGANATNIESLVLLKPDLVIVGSGQTQTIELLRQFGIAVYVMESGTYKQVKEEL SEIAILSGAQKRAQEILNFSDEIVAEVAAKTARQPNKQSIYYAWSGGRIFSTSGRESI TNDFIELAGAYNIVQTDANQPNVNPETLIEWNPDNIVLWNTNPKLIYERKELQGLSAV QNRKVFNLSPAFIYNPHTIKIIITAIYLNHSIYPEQSDLPVSALQQRILTKLYGEQLA KALVS
A1S_3682	ABS90123.2	0.74	0.14	0.82	0.19	ABS90107.1 hypothetical protein A1S_3682 [Acinetobacter baumannii ATCC 17978]	1	MNLKLTFAALLIVPMMLTACAKKEEAAQAGQDAASTAVADKVTP EQQAAIDALDKPVLDEKNTDVVEGSASSETAASETH
A1S_1291	ABO11719.2	0.68	0.15	0.27	0.59	ABO11719.2 hypothetical protein A1S_1291 [Acinetobacter baumannii ATCC 17978]	1	MIRQNLAIILLSSITLTACAKSLNNTDEPQTQATKQNLSPEQQK KLQQLLDKTKKNLVEIKGGTFMMGDFGEQKSPDKLPYDSDADSKPLHKVTLDNYALSA TKATYADFDIYTEVTGQEKIGKFDELSIQDRLPNSAAGVNWQQARNYCQWLGKQLNLK MDLPTEAQWEYAARNRGQYILYPTDNGKIDTGRNVWSFEQRQKQQNKLNAFRNIPELM KFPATPLGLYDMITDNYEWMLDWYDPQYYSKSPEKTLRDLQKVVSKLYVAQFLLKDNL YKCLEASLSVDMLFTL
A1S_1720	ABO12147.2	0.76	0.17	0.45	0.42	ABO12147.2 hypothetical protein A1S_1720 [Acinetobacter baumannii ATCC 17978]	1	MRQNKLINKKLLLSSLIGAIVLGTLGCGSKTETVRVAIGTQDTT INCATGGLLIRELNLLPKYLPKDGKYKHVKYDIQWKNFTSGAPLTSEMVAGRLDLGAM ADFPAVNNLAAFKKAGKESIFLAPLSGSVNGSGNAIVVPIDSKVTSLKELKGQTISVP FASTAHGLLLRAIQAEGWQLDKDIKVIAQAPEVAGPALKSHKIAAHADFVPFGELFAY QGFAKKIYDGSQAKSPTFHGSLASKDYAQQHPEVIKAYLQATIEANRLIREQPEKYSE LIAEKTGIPAEVVYLFHGPLGLQTRDLTWKPEYRKATQIAIDTLKVLGKNDGTLDVNK FIDDQYIKDAFQASGLNYSQQLADYAKSPLVANDALTGQPIKTFDRVTQIWVKGEEKV …
A1S_1752	ABO12179.1	1.08	0.18	1.42	0.06	ABO12179.1 AdeA membrane fusion protein [Acinetobacter baumannii ATCC 17978]	1	MDSMQKHLLLPLFLSIGLILQGCDSKKVAQAEPPPAKVSVLSIQ PQSVNFSENLPARVHAFRTAEIRPQVGGIIEKVLFKQGSEVRAGQALYKINSETFEAD VNSNRASLNKAEAEVARLKVQLERYEQLLPSNAISKQEVSNAQAQYRQALADVAQMKA LLARQNL
A1S_0178	ABO10659.2	0.64	0.21	0.68	0.12	ABO10659.2 hypothetical protein A1S_0178 [Acinetobacter baumannii ATCC 17978]	0.974532	MLTSSLAQDHFAPSQLQRLSLKFFIIALMTIMTGCTSLGPNSGS FSWRSSKLSSGLQKAYSVPPSTANRLSPMIIQSADRYNVPPLLLAAVIRQESSYNSNA RSPTGAIGLTQIIPSYWQQTCAGNLYDESTNIQCGAYILNHYYQTADSWFKATAYYNV GPTGYERSFWTRHKAKKYARSVKRHQKTLKSAL
A1S_1478	ABO11906.1	-0.75	0.21	-1.96	0.00252	ABO11906.1 hypothetical protein A1S_1478 [Acinetobacter baumannii ATCC 17978]	1	MFKSKTRLVYIAILSASVFILQGCDNGNQSSDKKVEIKPAPKLT NDATVYAKKAWTLINTVDHLVYEKQLSQINDNVRKPLRQLSTDWRINVKMTDSVTEGK YALCRKALTSLDVWARETLENNSSVAQKQADYERDKQQCKEAIENPNLGNTSPK
A1S_2735	ABO13148.2	0.64	0.21	0.75	0.07	ABO13148.2 AdeI [Acinetobacter baumannii ATCC 17978]	1	MSAKLWAPALTACALATSIALVGCSKGSDEKQQAAAAQKMPPAE VGVIVAQPQSVEQSVELSGRTSAYQISEVRPQTSGVILKRLFAEGSYVREGQALYELD SRTNRATLENAKASLLQQQANLASLRTKLNRYKQLVSSNAVSKQEYDDLLGQVNVAEA QVAAAKAQVTNANVDLGYSTIRSPISGQSGRSSVTAGALVTANQTDPLVTIQQLDPIY VDINQSSAELLRLRQQLSKGSLNNSNNTKVKLKLEDGSTYPIEGQLAFSDASVNQDTG TITLRAVFSNPNHLLLPGMYTTAQIVQGVVPNAYLIPQAAITRLPTGQAVAMLVNAKG VVESRPVETSGVQGQNWIVTNGLKAGDKVIVDGVAKVKEGQEVSAKPYQAQPANSQGA …
A1S_0910	ABO11342.2	0.6	0.22	1.5	0.00253	ABO11342.2 gamma-glutamyltranspeptidase precursor [Acinetobacter baumannii ATCC 17978]	0.999663	MFSSLLVVGLLQGCGDDSSSDQPKDDSNTTPPNLIVDNDPTSCS KLAQDGSSVVVGSNQNGDPAAPEGASGYRLGNTVKYADKYMVVANTPLAVKAGCDVLK AGGSAVDAAVAVQAVLGLVEPQSSTIAGSGFMMYYDAKTKQVTAYDGRETAPAAANEY YLIRQNIYDPNSPPPVPSARRSGRSIGVPGVMRLLEQAQKEHGKLEWKQLFGEAIGLA DNGFRIPGRLADAIASNASNLALDADAMRTYFHSDGSPRKVGEIMTNEAYARTLEALA SKGANALHTGPIAQAIITEAGRPEGDDPAKTPITPSLMTLQDLSNYQVIKRDPICTTY RDRYYVCTMPPPSSGGIAVAQTLGILENFDMSLYPPKNPENEGGVPDVMGVHLVSEAE …
A1S_3821	ABS90262.1	-0.62	0.23	0.04	0.93	ABS90246.1 hypothetical protein A1S_3821 [Acinetobacter baumannii ATCC 17978]	1	MRRVICLISLLSSSILLSACGQSGALQLPSDPNYDKRAKYLLYR NKEQKQVVQQDEQTEQSVESSAAQPQTTSP
A1S_2129	ABO12556.2	-0.62	0.24	-1.4	0.00479	ABO12556.2 hypothetical protein A1S_2129 [Acinetobacter baumannii ATCC 17978]	1	MKKVLFVLMGMLLVGCTEKKPLTPEEQWHGYCTSVGNAARSILF DRQQAIEKSQAIEHANKIEDEITKKFIFNIIEKVYAIPQDELKTNPEALQEKIRKQMT DECLVTPHDKMPNYKKF
A1S_2595	ABO13012.2	-0.63	0.24	-0.22	0.64	ABO13012.2 peptidoglycan-associated lipoprotein precursor [Acinetobacter baumannii ATCC 17978]	1	MKSIKYLAFPLLSAALVMTGCASRKPATTATTGTTNPSTVNTTG LSEDAALNAQNLAGASSKGVTEANKAALAKRVVHFDYDSSDLSTEDYQTLQAHAQFLM ANANSKVALTGHTDERGTREYNMALGERRAKAVQNYLITSGVNPQQLEAVSYGKEAPV NPGHDESAWKENRRVEINYEAVPPLLK
A1S_3713	ABS90154.2	0.79	0.26	0.07	0.93	ABS90138.1 hypothetical protein A1S_3713 [Acinetobacter baumannii ATCC 17978]	1	MLLVLATGFGLDGCASLTQKADENYITKSPVTPVNTAFNATKVL EHGIFTEQDIADMPEHSSINSRYKISF
A1S_3812	ABS90253.2	-0.61	0.26	-0.69	0.15	ABS90237.2 hypothetical protein A1S_3812 [Acinetobacter baumannii ATCC 17978]	1	MKAITSILIILGCTLMLQGCVYKLVTVPVGIAYKTTKGVVKGTA AVVGAVIPDGDDDDKKEKESEE
A1S_0500	ABO10953.2	-0.49	0.27	-0.49	0.26	ABO10953.2 type 4 fimbrial biogenesis protein [Acinetobacter baumannii ATCC 17978]	1	MLCMGVAVALLASGCQTSQTVKKDPEKAVKVRTQLAAEYIRSGD LDSAKRSLDQALSVDSRDATANMMMGILLQQEGSKPNLEKAEHYFKRAISSEPDNAQA HNNYGTYLYQMERYNDAIEQFRIAGATLGYDQRYQALENLGRIYLKLGDIASAEKTFK QALLANRDSYISMLELAEIFYLQQQIPAATQMYEQYVRTVGQKNQGARALWIGLRVAR ANADKMGMQVLVNQLRALFPESPEYQRYLQLQYSTEAVWK
A1S_3138	ABO13535.2	0.54	0.27	-0.06	0.89	ABO13535.2 putative signal peptide [Acinetobacter baumannii ATCC 17978]	1	MLKKTPHIILMSLLSSSLLLTACKKADEPAKTEQPHTSSSTDQV LEKLNERPVKKFPATVDDAHDIALLEDYDRRFTEMSDEMENELAKMHEAGTLTAEFEQ KRTLDNVRSALTMLKDLDLKTEQGRYIQGLLYQYWENQEKNFSDKQASKDEQVKQLAD YLQAQNQLKYWKASQQH
A1S_2661	ABO13077.2	0.64	0.28	0.51	0.42	ABO13077.2 Glycerophosphoryl diester phosphodiesterase [Acinetobacter baumannii ATCC 17978]	1	MFRKALLCLSLISLVGCNDDDKTETTPTTPEYQLPKILVVGHRG ASALRPEHTLASYQKAIDDGADFIEPDLVSTKDGVLVARHENEIGGTTNVSTLSQFAD RKKTKNIDGVDLTGWFTEDFTLSELQQLKARERIPEFRPANTAYNDLYPVPTLEQIVE LAEANYKKTGKIIGLYIETKHPTYFKNQNLAMEDTLLKTLAKYKYTRDIAPVYLQSFE VSNLKYLKNELDLHKSLKHAQIIQLYDSKTSRPADFVESGDTKTYADLATAQGLKDVA KYANGVGPSKGYILTFNNDGSYKTSTFIADAHTAGLKVHPYTFRPENNFLPAPLKCSP DKPAERCPSGALKEFEAYFKAGVDGVFTDDPALGREAVTNFEKAAK
A1S_3125	ABO13522.1	0.52	0.28	0.26	0.51	ABO13522.1 putative signal peptide [Acinetobacter baumannii ATCC 17978]	1	MNSQKLLFSTLCCLALTACATTAPLSSYPQAQVLEQDTNIEAYP TTTGNVAKLIKHDKQACMIEFTGYLGGGQVTEHWIFNNKGLISAQSFTEQYPDSSGIL SQATNSTTKSSTTFNIQDPEIQNNFKKLQSNFSKDNLAKCD
A1S_0125	ABO10610.2	-0.46	0.31	-0.45	0.39	ABO10610.2 hypothetical protein A1S_0125 [Acinetobacter baumannii ATCC 17978]	1	MKGLYIVPLAAATLLLGACATTVKPTYVSPTQYQSLSCQQLQSE YNRIQQYIDNGVQTPKSTGMGVGLGLGGGWGRGGWGFGPSISVNMGQSSSTKNTELSR VLGQQEAIVQAAQFKNCPIIVRKKTN
A1S_2809	ABO13215.2	0.82	0.37	0.79	0.39	ABO13215.2 bacteriolytic lipoprotein entericidin B [Acinetobacter baumannii ATCC 17978]	1	MKKVLVASVMVAFVLTGCNTFKGFGQDVSKAGDAVTNTAQKTEN KM
A1S_0240	ABO10715.2	-0.37	0.39	-0.18	0.64	ABO10715.2 thiol:disulfide interchange protein [Acinetobacter baumannii ATCC 17978]	1	MSFTRSQIFLACALASSLLFSACSKENKPQKEDALTATAPATGE ASTIIERNAKQRLIETLQKQFKNANINVKILDIKPTEVPNLYWVNLEGMTSVYTTSDG KYLIQGDVIRLGGKELHNIGDSLQASENKKHLAALKNEDLIVYPAKGGKAKHVIYVFT DASCPYCHKLHEHLAEINEKSIEVRYIAWPRGEQFMPTMEAVWCSADRKAAFDQAVQG ISIPPAQCKNPVREQYQLGLNMGVNGTPAIYNVDGEYLGGYLTPDELIKRLDK
A1S_3143	ABO13540.2	0.42	0.41	0.52	0.2	ABO13540.2 Cu/Zn superoxide dismutase [Acinetobacter baumannii ATCC 17978]	1	MPVFNKIGAVCALTALLTVGCSTVSKTVSDTAHALTTMHTKKVV DVNEVTANGIGKKIGTISFQDSDKGLIITPALADLPSGTRGFHIHENPSCAPAVKDGK PGAALAAGSHYNPNQAPHHGTPTTGHLGDLPALVVDNTGVATTAVIAPRLKLADIQGR AIMIHAGGDNYSDSPLPLGGGGARIACGVIK
A1S_1055	ABO11487.2	-0.45	0.42	-0.26	0.52	ABO11487.2 hypothetical protein A1S_1055 [Acinetobacter baumannii ATCC 17978]	0.992898	MYKPTTFVWQPSAASLFKITVLSSALAALGITTGCSSTPQSAKT SKTKQVSGAGYLDASSLDSLEDLLSATDMRAVEGDRLLILKHGDVWKRMAVGFKMDLN HWDPRIEAQRSWFISRQPYLDRLSARASRYLYHTVKEAERRGLPTELALLPVIESSYD PAATSSAAAAGLWQFIPSTGRIYGLQQTGMYDGRRDVVESTRAAYEFLGSLYNQFGSW ELALAAYNAGPGRIQQAINRNQAAGLPTDYWSLKLPQETMNYVPRFLAVAQIIKNPRA YGVSLPPIANRPHFREVTLSAPLSLNEIASVTGLSRAELYALNPGYRGETVDPASPMR ILIPADISPSVDNKLKGMKAGGSSGWWASVTSPSKPTTTTSTSVTVRTTPSTPAQPVR …
A1S_0521	ABO10974.2	-0.39	0.45	-0.14	0.77	ABO10974.2 hypothetical protein A1S_0521 [Acinetobacter baumannii ATCC 17978]	1	MQRKWATILLSSFIFLNGCQVMPHAKGLQSPLWQAQTYQRQDQV EVQWKQQSFSFLLYQQQKGAVLDMVALSLTGQQLFKLQFDGHRVHVEQRIDQMRLLPF EFVVRDLLFATYPQFSHLGQQAVEMKQQADKQVVYIEKQPVLQVKQGQGSIELINEQV PYTMTLSSIENTLQTEESSTP
A1S_2865	ABO13271.2	-0.39	0.46	-0.71	0.13	ABO13271.2 protein tyrosine/serine phosphatase [Acinetobacter baumannii ATCC 17978]	1	MKIFSLIAFAVCLSLQGCMQHESIAHEHRPHDWGALVSQTHNFY QISNDVFRSEQPDAAMIPELKHHQIGTVINLRAKASDDLVFKNENFNLVHIPINTWAI DRQDLLEVMQQIQLAKQNNQRVLLHCYHGSDRTGASVAMYRIIFENWAIDDAVKEMKQ GGYGYHIIWKNIDRLFTPKNVKWIQQQLSNPS
A1S_2756	ABO13169.2	-0.39	0.48	0.15	0.71	ABO13169.2 putative esterase [Acinetobacter baumannii ATCC 17978]	1	MKIAQFASIGFISLALFGCDKFSKTPTPTTSVKAREPVIALALG GGGAKGFSHIGVIKVLESHGIKPKIVTGTSAGSFVGSIYASGQTPYQLQNLALKLQES DIRDLTLNRQGIILGQKLQDYVNRNVGNKPIEKFPIRFAAVATRLDNGQKADFIKGNA GQAVRASCSIPNVFVPATIGKQKYVDGGLVSPIPVKTARDMGADIVIAVDISARPAGN RPANMWGLLDQTINIMGQQSINEELKQANVVIQPKVGHLGTLDLKSSNEAILEGEKAA QGQIRQIETAIANFKKSPAAFKPAPRPKF
A1S_0884	ABO11316.1	0.37	0.5	-0.04	0.93	ABO11316.1 putative outer membrane protein [Acinetobacter baumannii ATCC 17978]	1	MRALVISTVVGAAVVLSGCQTTGNNLGGVEYDKAALGTLIGAAA GYGISKSNANSSRQNNRAAAIGAVLGAAGGLYLDQKEKKLREQMAGTGVEVGRNPDGS VQLIMPGSITFDTNKSNIKPNFYATLDKVAQTLAEDNKSAILVTGYTDNTGNDSINIP LSQARAQSVKNYLAGKGVPSSRIDAQGYGSSNPIADNSTASGREQNRRVEISIYAKQ
A1S_1180	ABO11610.2	0.35	0.52	0.1	0.81	ABO11610.2 putative Zn-dependent protease with chaperone function [Acinetobacter baumannii ATCC 17978]	1	MLMNKKFVLSLCAAGAVTISGCATMADMAGADTATLNAQSAQSF NKMVQEARGKGALDTSSSTYNRINAVFNRLKPYANQMNQTGQPFSWQLAVLKSDTINA YVAPGGKVVFYTGIVNKLNLTDAEIAAVMGHEMTHALEEHAKSKIGAQALTDLALNIG LSQINGGNVSQLGAAAAQLGTQVGVGLPYSRSLESRADQGGLMLMARAGYNPNAAITL WEKMNKLEGSGSSFLSTHPSNAQRINDMRKNLPAALAIYNGRK
A1S_1517	ABO11944.2	0.26	0.54	0.23	0.55	ABO11944.2 beta-lactamase OXA-95 [Acinetobacter baumannii ATCC 17978]	0.812127	MNIKALLLITSAIFISACSPYIVTANPNHSASKSDEKAEKIKNL FNEAHTTGVLVIQQGQTQQSYGNDLARASTEYVPASTFKMLNALIGLEHHKATTTEVF KWDGQKRLFPEWEKDMTLGDAMKASAIPVYQDLARRIGLELMSKEVKRVGYGNADIGT QVDNFWLVGPLKITPQQEAQFAYKLANKTLPFSQKVQDEVQSMLFIEEKNGNKIYAKS GWGWDVDPQVGWLTGWVVQPQGNIVAFSLNLEMKKGIPSSVRKEITYKSLEQLGIL
A1S_2203	ABO12630.2	-0.29	0.55	0.03	0.93	ABO12630.2 hypothetical protein A1S_2203 [Acinetobacter baumannii ATCC 17978]	0.998772	MKNKKNRSLQHSKVAKWLLGSGVLLTAIAMTACSSSPTPNYYTL TPKVTPVSNSTVQVIEVLPVGIPDRLDRAPLVLQDSNGKSTVLDNERWTSTLGTQLRD TLSAGLQQKLGAIDSYSSGLSGNNQPLYRVSTDFSHFDIVDKSYINIAVSWVVKRQIP PTQLESNNAKVITNAGSQLNCRIAFKQPIDQKTKKMDAIVNASSEAMTQIINTVSSSI VALDSNKKMNINNGICSS
A1S_3180	ABO13577.2	-0.27	0.55	-0.04	0.94	ABO13577.2 putative signal peptide [Acinetobacter baumannii ATCC 17978]	1	MKTFKQLAIATTLASTLLFSGCGYNTLQVKDEAVTAAWSEVQNQ YQRRADLVPNLVNVVKGYAKHEEQVLTEVTQARANVAGLKVDKEVLEDPALLEKYQQA QSQLTGALSRLIAVSENYPDLKANTQFQELQVQLEGTENRIAVARNRYITTVQDYNAY VRQFPQAVTAKVIGMHPKANFSAEASAQQAPKVSFD
A1S_3871	ABS90312.1	-0.32	0.55	-0.15	0.77	ABS90296.2 hypothetical protein A1S_3871 [Acinetobacter baumannii ATCC 17978]	0.999907	MRSKKINLVVVPLLLTACSHNDGPLVQDVYNNQYDCARDWNNET CNQENSSSGHGSSYVGSRYLGPAYYQNNREVSYHGNTLHPYSNLSIGRPIISSTAKSA SSSSPIRGGFGRSGFSFGG
A1S_1399	ABO11827.2	-0.3	0.57	0.43	0.41	ABO11827.2 ArtI protein [Acinetobacter baumannii ATCC 17978]	1	MFKRNSIKILSSLAVAGVLLTACSKTPSTEQASNAQEDHSLEQV KKNGVLRVAVFADDPPFGYVDSAGNNQGFDVALAKRVTKDLLGDEKKVEFIVTEASNR VEFLKSNRADVVFATFTVTPERKEVVDFAEPYLKGAFGIVSPKAKPITDIAQLEGKTL IVNKGTSSDTYFTKHYPKVNLLKFERNSDAFKALTDGRGDAISQDSTYALAWAAKNPS YVAGIQSIGDQEFIAPAVKKGNTQLLNWLNTEIKQLRTSGEIKKIYDETLKPIYGDSV NPNVFLDVGQ
A1S_0051	ABO10546.1	-0.29	0.58	-0.16	0.73	ABO10546.1 putative outer membrane protein [Acinetobacter baumannii ATCC 17978]	0.906311	MKYCQFFSVLALSLSAASCAVTSGLQTYDIPSEGVYKTDLGTTV NVVKISQETLPAIQPAQIDYQRDYASLFKNQQSIYRLSPGDVLSIQLWAYPEITPPVN NISNEQSIQANGYPIDQSGYIQFPLVGRYKAAGKTLAQVNRELHSQLARFLKNPDVVV RVVSYEGQRFSVQGSVTKGGQFYLSDQPVSIYTALGMAGGVTTTGDNTYIQLIRNGRT YNLNTIDLEKAGYSLHKLLVQPNDTIYVSTRENQKIYVMGESGKNQALPMRDQGMTLS DALGESLGINPNSASASRIYVVRTNPNDRTTEIYHLNLMSLGDFGLANQFRLRSNDIV YIDATGLTRWQRVVNQIIPFSNALYNIDRLGQ
A1S_1321	ABO11749.1	-0.31	0.59	-0.32	0.49	ABO11749.1 putative hemolysin [Acinetobacter baumannii ATCC 17978]	1	MKKIIFLGLALVSLTACSSVQHKDSTPPKIGSPNPASQYCVEQG GKLEIRNEANGQVGYCHLPNGQVVEEWKLFRDNQANCVSEEAQKLVGLSGLTDDQIKQ KTKSEIVRKVAPGQPMTMDYRSNRVTVTIDPTSKKITQATCG
A1S_2285	ABO12708.2	0.24	0.6	0.18	0.65	ABO12708.2 hypothetical protein A1S_2285 [Acinetobacter baumannii ATCC 17978]	1	MLKKGVFYIGAVLMVGCTTLPDHSAPKEKTPPVSEKKKSESSSG VKITPYDHPEIQRKSLQVIVPQQKKPQRFNDDGSQLPAFKTLMQKTEQAYKNQQWSEA ERYALQAQRLAPQAAETYLFLALTANHKQQYSNAESLARRGLSFAQSQAMKKQLWLVI LKAGQQRNNPKTVQEAQQALKAF
A1S_3424	ABO13813.2	-0.27	0.61	0.22	0.63	ABO13813.2 putative lipoprotein-34 precursor (NlpB) [Acinetobacter baumannii ATCC 17978]	1	MMQLRLGLVLAVSALSLAGCGRFALNNHSLDYKNAKQLAPLEYP ADATVRPATPLYPAPTVDQLAIDHAPKFENKRGNRFALPRPEPLQTDTTADASAQTGS ALGRPQLVTDGNKNPLLKIDGSTAEIWQYTKATLSTLNYNVIAQGNNQATIKVNDNTY VLKLTGVGSSHSLALFNPDNTFASPDVAAEVLNQIYQNWPA
A1S_2728	ABO13141.2	-0.21	0.63	-0.78	0.12	ABO13141.2 hypothetical protein A1S_2728 [Acinetobacter baumannii ATCC 17978]	1	MQLYDKKIIFILPMLAAMVAVSGCQPKSTAKDEQLASSASVKEQ KQAEVPVIQAKVVPVKLPKPKVCLEDGCTEYDFQTVQTNQKWINDYFTNRIKKADPNA FANLADKPVEVPEGEPSSSQSAIYVRYLGQNYNLATFAFQTYSYSAGAAHGMSHQEFV NFDLLNKKHITVEELIKPDVEKQLVDALFDANTNWLQEHNISREKLQLSDNFYYGANG IVFVYPIYELASYAEGMSELTLPYFEAAKYIKPEYLPSVPNYNL
A1S_0556	ABO11009.2	-0.22	0.65	-0.29	0.54	ABO11009.2 hypothetical protein A1S_0556 [Acinetobacter baumannii ATCC 17978]	1	MLTSKASLHLTLLASAIFLVACQPKSDPKESEDQQKPAVVEQKP VELTLKGETVPSKVTLPDCDGKTCPEFTVERLQSNFPFIDKIIDQQVLKALGQILEIA EPDAKAAQADKKTEASAAATTEQQDSFDAQVQRYANSFIDLDNELKALSSNHQINLLV KPKIIQSQGKVVTVVVNSSSYLGGAHGSAAQQYYNFDLKKEKQVKLEDLLRPEKKAAL EKLAHEAFKAWVTDSKLANSVSEYEQAWPFKLTENFLLGDQGLILQYGEYEIGPYVVG LPRLVIPYDQLQEVLKEEYLPQPKAKPASTPAVKSAS
A1S_3447	ABO13836.2	-0.25	0.65	-0.22	0.61	ABO13836.2 Putative RND family drug transporter [Acinetobacter baumannii ATCC 17978]	1	MVTLTGCSKEAPKTEEIPYVMVTQPSTTLHEQKSYAGDVQARQQ TALAFRVGGQVTARYVDVGDRVRVGQVLAKLDVADAQLQLNAAKAQLENAQAAAKTAS DELKRFQQLLPINAVSRSQYDTVKNQYDAAQAALQQARSNYEVSANQTGYNQLVSNKN GVITARNIEIGQVVAAGQAAYQLAIDGEREVVIGVPEQAVSEIKVGQAAWITLWSKPN ERFAGYVREVSPAADQSRTFTVKVALKEGQSAIQLGQSARVFFSSTQTNVMSVPLSSV SATDNQPYVWVVNANQTLRKVPVTIGAYGRDSVPVLSGLTPNDWVVIGGVHLLRDKQK IHPIDRENRAVKIQGAK
A1S_1009	ABO11441.2	-0.28	0.66	-0.64	0.28	ABO11441.2 putative lipoprotein [Acinetobacter baumannii ATCC 17978]	1	MKKSLLAIALMSTLLVACNKHENKTETTSDASTPVQTAQSNNNE AVDTAHTAENSLDWDGKYKGTLPCADCEGIKTELELKDDKTYELTETYLGKGDANPFE PMVSLLSIKTILLLLP
A1S_2987	ABO13390.2	-0.2	0.66	-0.24	0.54	ABO13390.2 putative lipoprotein precursor [Acinetobacter baumannii ATCC 17978]	1	MNTRSLKLSFIALLCIALAGCLSFGPLKYRQVKMLKKEGFVLTN EGWTLGLPERLLFDFNDATLKQSHEAELTRLANQLNKYDLNKLKIVGHTDDVGNPEYN QKLSEERAQSVANLFLTHGFKKENIYVIGRGSTQPYVPNTTNENRAINRRVAIVIIP
A1S_0505	ABO10958.2	-0.23	0.69	0.09	0.85	ABO10958.2 hypothetical protein A1S_0505 [Acinetobacter baumannii ATCC 17978]	1	MNQKFKLPLAIAIASAVLVGCSSNKVKEAKPNPLPKLTESNKSL VPVFSRSVSSTNKADPLRLQLDASEGVVFTLDPKGEVAAYRGKQRLWEKKVSKLGLSS GVEAAEGIVVVGNSKGQLFALDQATGEQKWTAQLSGALLSPSLVQSGRVITIANDGTV FAHDVSSGQQVWAYKLPNVQFSLRGQPSPVSLDPRTVLIASANAYVYAIDTISGIPRF QRRVAVSEGRSDIQRLIDIDGDPVVAGQLMVTTSFQGQVTVTDLASQRVVWSEDSSST KRPEVYDNKVFVSSTDGKLTAYDLTTGEQLWQNDSLLNRHLSNPVVLGSDLIVGDLDG VLHLIDPTTGKLIGRSKTSGEVNTLRVIENQLYVSTRKGDLSIWQNR
A1S_3368	ABO13757.2	0.22	0.7	0.27	0.57	ABO13757.2 hypothetical protein A1S_3368 [Acinetobacter baumannii ATCC 17978]	1	MKYLSLCLALGTAITLSACSTVPSKPKTFDQLGQFSAYPLNAQT FRISFQADPNMSYGAAEEITLVKSAQTTVQKGFRFFKVLNDPSNQSQKPPRQAVVYPS APSFYPYGYYRRYPGFWHDPFYDFPQVVNIDPVQVSYTIECYRDQKQAPQDAFDATLI LKSIGQKYGLSPTGELLPPPEPPVKQK
A1S_3787	ABS90228.1	0.23	0.77	-1.17	0.22	ABS90212.2 hypothetical protein A1S_3787 [Acinetobacter baumannii ATCC 17978]	1	MRKLCIACLIGMAMLSMSGCAVFMAGNQPSKKNLNVLNPGSSRN YVIAEFGAPVLSEYRDGTRVEIYTFQQGYSKWVKVGRAFGHGVADVASIGLWEVFGTP AEAYFNGKETTYEVTYGEDDLVKSYKLIDFNQAFPKVKEQ
A1S_1027	ABO11459.2	-0.17	0.78	-0.15	0.76	ABO11459.2 putative signal peptide [Acinetobacter baumannii ATCC 17978]	1	MKIKYLILALLPFSLMACQTVSNTQAPIVSEQQQNLATTLSEYA WTYQNVKASKPLILNFNADGKLAINTGCNGQGGTWKVEGNQLVTSPLASTMMACQDDL MKQEQLSNSIFSEAKLPIEISNNNGQVILSVTDKAGQKHIFQGEKATNTQALTDYSWS YQPENTKKPIVLNFTNDRLSIDTGCNRQGTTWKVENNTIVTTDVMSTMMACEPALMKQ EQFSSSLFQKRAIPFELNTTNVDQPTLTVTDAQGQKYTFTGKMTPEAKYQSEGKTVFL EVAPETKSCTGVAPQTCLQVREVKYDDKGVKTYADKNWSLYYGQIEGFEHNPNQRVIL RVKRFEVKNPAADQSSQADVLDMVVEQELVKKPKK
A1S_3829	ABS90270.2	0.16	0.78	-0.33	0.53	ABS90254.2 hypothetical protein A1S_3829 [Acinetobacter baumannii ATCC 17978]	1	MKKILLLISGTLLCVSCTTRPPLLSERGPSISADGRPIVPVTFV FTTNTPQATKFDNYQQMRKEIKILNKYYVDDKNNKIFKFKLHRYIPYEEFSKLHCDLK QQINQPYPISTETIPASVNTCFPKRTASKEVIVFIYDAYSTKWKFEDVTSRAFRNNGK PFILLDWNRLNYNIQAGSVHEMGHVFGLKHVCAPKATKRTPTNIMTSAECKLGSGGLR NLGFTPVQLQTILSTYNQYP
A1S_0920	ABO11352.1	0.14	0.79	-0.04	0.93	ABO11352.1 hypothetical protein A1S_0920 [Acinetobacter baumannii ATCC 17978]	1	MTKSGHYLVLAIMGLLSGCQVIHLKESNLSSALKSKNESILTDD TLSHQTQNLLYLVKESETSCLQNFNVCLNKIQGLSENSSREERYAALSEIYLAKALDV GRSSQCNATLKSNSCVEQELALFDKSLRYSYVYLFDSEESPFDRVFDHRQNQVRIFYN VALSKLMTTYFNYLNTLHFPPLLKADGHEYHVNFDHAVDVQHIEVDTFRSSYNMNFSG FNTVNRKDGLGAEFIVGRKEHDVNHGFILDPDNFYAHQSNPNIHLPRFFPVTAIAYPK QKATADQVIDGAELEIAMFDPYRQDRVKVEGVDYPLTANYSAPYGLWLSKYNLGAAGY WSLINKEANLIMPHLYMLEPFNPNKKIIVFIHGLASSPEAWVSLTNDIMGDAELRQNY …
A1S_3626	ABS90067.2	0.13	0.81	0.3	0.58	ABS90051.1 hypothetical protein A1S_3626 [Acinetobacter baumannii ATCC 17978]	1	MNKLLVALGLAATVALVGCNKDKAPETGATTGEHLENAAQQATA DIKSAGDQAASDIATATDNASAKIDAAADHAADATAKAAAETEATARKATADTAQAVE NAAADVKKDAQH
A1S_2737	ABO13150.2	0.11	0.84	0.34	0.42	ABO13150.2 AdeK [Acinetobacter baumannii ATCC 17978]	1	MQKVWSISGRSIAVSALALALAACQSMRGPEPVVKTDIPQSYAY NSASGTSIAEQGYKQFFADPRLLEVIDLALANNRDLRTATLNIERAQQQYQITQNNQL PTIGASGSAIRQVSQSRDPNNPYSTYQVGLGVTAYELDFWGRVRSLKDAALDSYLATQ SARDSTQISLISQVAQAWLNYSFATANLRLAEQTLKAQLDSYNLNKKRFDVGIDSEVP LRQAQISVETARNDVANYKTQIAQAQNLLNLLVGQPVPQNLLPTQPVKRIAQQNVFTA GLPSDLLNNRPDVKAAEYNLSAAGANIGAAKARLFPTISLTGSAGYASTDLSDLFKSG GFVWSVGPSLDLPIFDWGTRRANVKISETDQKIALSDYEKSVQSAFREVNDALATRAN …
A1S_3701	ABS90142.1	-0.21	0.84	0.01	0.99	ABS90126.2 hypothetical protein A1S_3701 [Acinetobacter baumannii ATCC 17978]	1	MRGLNLYEKIILISALSSLAGCATTENFYSLQPSPLATYGQWSG AHKDISVATVQLNKDGTGVICQDFKGVAKLSAIKKIDDKIYTQDGSYWRIKEFNSEKL TLAYGAGGSYFLTKDDSGNNISPECKIKLIK
A1S_3863	ABS90304.1	-0.09	0.85	-1.01	0.04	ABS90288.2 hypothetical protein A1S_3863 [Acinetobacter baumannii ATCC 17978]	1	MKLTQGVCGLTLAVFLSACGGGGDGYYNQNSDSGSTTTPTTPST DQELANSVLNSVKQEGKYLFGAYDLNNESLSKGYIDHALDTFAQGPLKLTLDIRKVDL TKYNDHYREKCFINSTTDYRACYVFKGEEIKSLLTGYNDWDFDITADDLKNIKLASDN ISPNLQEYQSNTRIYIFENENKDKNFQDVTITGAFAYPFQQSWGLQQTKQKRFVLINS TTSDYKITTTTMVQDPQTGQPTEKEVTTGAMSVYKDNTSTDGDLYVIQGGSGFNVLIN DNPNVPFAEPISFVVNSTPGNTNNATYRVRLGKNQVLSLPNITGIEGSRVENETPTTN IQKFNGSIYLEGKNIFTFKQDLNGSTLDFKHVINGVSIEGQSTNQNGVVSTTLKSPFA …
A1S_0840	ABO11274.2	-0.1	0.86	-0.08	0.84	ABO11274.2 putative competence protein (ComL) [Acinetobacter baumannii ATCC 17978]	1	MSLPRYKITMLALSLGVASAFVGCSSNPSKKEVVDTGPQSSEQA YFDKAQKALDRGQYLDATKSLEAIDTYYPTGQYAQQAQLELLYSKFKQKDYEGAIALA ERFIRLNPQHPNVDYAYYVRGVSNMEMNYDSLLRYTSLQQSHRDVSYLKVAYQNFVDL IRRFPSSQYSVDAAQRMKFIGQELAESEMNAARFNVKRKAWIAAAERSQWVIEHYPQT PQVPEALATLAYSYDQLGDKATSQQYIEVLKLNYPSLVNKNGTVNMRAARKEGNWINR ATLGILGRESKSVTPDTTTSSEAEPKRSLLNRVSFGLIGNSGKEETEETTNTPVEAPK SERSWTNRLSFGLLDKPKPKAAEGATIAPATSSSEAPSASPADNEADDAAQ
A1S_3150	ABO13547.2	-0.06	0.89	0.13	0.76	ABO13547.2 putative signal peptide [Acinetobacter baumannii ATCC 17978]	1	MQRLFLISALCAGLMTGCATTSKLIPFVGSETPMQQVLKTQPEI VKEHNNTSVQQVFNRVESPTVSRITVIQTGLMDDSVSAIRTEYLFKLVDEKWQLQNKQ KSYQCARGKGSKGFQMQLCS
A1S_1050	ABO11482.2	0.05	0.93	0.05	0.91	ABO11482.2 putative signal peptide [Acinetobacter baumannii ATCC 17978]	1	MLKRIAVTALCVASLSGCASFISGGTGTAPVGTDSGVRSLGQVF IDSSIKRTANINLYKLDQRFKQSRINIESFHSTVLLTGQVPDPYLKQLAEDNVKAMSD VKAVHNYITVGNKVSYNTIMQDAGVTANTRALLMKAPVVSDSKVLVHTEDGVLYVMGR LNTAEINDLNNVLQNVGNVTKIVTLIDNIDLAPAPAASTASATTTPVINNVLAQPTVQ TPVAIDPDQTDPASSAQ
A1S_3568	ABS90009.1	0.08	0.93	-4.69	0.19	ABS89993.1 hypothetical protein A1S_3568 [Acinetobacter baumannii ATCC 17978]	1	MVSISVVFFILTTGCEMRTTSKQQPSNERAMSIAGSPVYEKDYK IPDLQANNHEQSNY
A1S_2880	ABO13286.2	-0.02	0.96	0.00773	0.99	ABO13286.2 putative signal peptide [Acinetobacter baumannii ATCC 17978]	1	MKCLFIAISLVLAACQSTPQPNNHKGQVKPTHRVQTPVVKKKVS PDGVQDIDWQITQINGHKAKFFNQWPTLSLNSTVKTVTGHTGCNRVFGRYTFDFSQKK LDMEVNAGHSSCDGALAQEAELVDSLQRIKRFQLVGNTLYLLDQSGQRLIQAEKK
A1S_3192	ABO13585.2	0.02	0.98	-0.46	0.42	ABO13585.2 putative lipoprotein (ComL) [Acinetobacter baumannii ATCC 17978]	1	MKIKQITLYVLACAVLVGCDSRIDAVNQEMANIRNQPPLPIEPA PIFTPVPQFNYAAHQLKSPFMPSSLAAELKIMAGKRVYPNFSRAPQPLESYALEALNM KGSMRNNRGQILALIQTPDQQIERVQVGNYMGMNQGRITHISPTQIDLVEIVPDGREG YVERPRTLVLIGPAP
